# Supplementary material for: The estimation of non-irrigated crop area and production using the regression analysis approach: A case study of Bursa Region (Turkey) in the mid-nineteenth century
Source: PLoS One. 2021 Apr 30;16(4):e0251091. doi: 10.1371/journal.pone.0251091 (PMC8087084; doi:10.1371/journal.pone.0251091)
Supplement: S1 Data — (ZIP) [file pone.0251091.s001.zip]

Archive with 7 entries (4 files):
- Data/
- Data/02122020-A5_Total count of agricultural entries CLC 2.1.1 coded, qualified (do╠ênu╠êm and convertible) and quantified (numerical value) .xls
- __MACOSX/
- __MACOSX/Data/
- __MACOSX/Data/._02122020-A5_Total count of agricultural entries CLC 2.1.1 coded, qualified (do╠ênu╠êm and convertible) and quantified (numerical value) .xls
- Data/02122020_T6_Total count of tithe tax entries CLC 2.1.1 coded, qualified (kile and convertible) and quantified (numerical value).xls
- __MACOSX/Data/._02122020_T6_Total count of tithe tax entries CLC 2.1.1 coded, qualified (kile and convertible) and quantified (numerical value).xls
