# Supplementary material for: The estimation of non-irrigated crop area and production using the regression analysis approach: A case study of Bursa Region (Turkey) in the mid-nineteenth century
Source: PLoS One. 2021 Apr 30;16(4):e0251091. doi: 10.1371/journal.pone.0251091 (PMC8087084; doi:10.1371/journal.pone.0251091)
Supplement: S1 Data — (ZIP) [file pone.0251091.s001.zip › Data/02122020-A5_Total count of agricultural entries CLC 2.1.1 coded, qualified (do╠ênu╠êm and convertible) and quantified (numerical value) .xls]

## Sheet: AQQ_CLCCode2.1.1Dönüm
GeoCode	Longitude	Latitude	SubDistrict	Settlement	AgrID	HouseID	IndividualID	Agriculture	CtgArea	Area	CLCAgricultureCode	Total area of cultivated land in squaremeters
R2_SD3_SampPP1__R2_Selection_6	28.8286	40.5192	Gemlik	Armudlu	1449	2630	3039	mezru tarla	Dönüm	5	2.1.1	4510
R2_SD3_SampPP1__R2_Selection_6	28.8286	40.5192	Gemlik	Armudlu	1923	2646	3056	mezru tarla	Dönüm	5	2.1.1	4510
R2_SD3_SampPP1__R2_Selection_6	28.8286	40.5192	Gemlik	Armudlu	1994	2655	3066	mezru tarla	Dönüm	5	2.1.1	4510
R2_SD3_SampPP1__R2_Selection_6	28.8286	40.5192	Gemlik	Armudlu	2002	2657	3069	mezru tarla	Dönüm	3	2.1.1	2706
R2_SD3_SampPP1__R2_Selection_6	28.8286	40.5192	Gemlik	Armudlu	2131	2684	3096	mezru tarla	Dönüm	4	2.1.1	3608
R2_SD3_SampPP1__R2_Selection_6	28.8286	40.5192	Gemlik	Armudlu	2142	2686	3099	mezru tarla	Dönüm	4	2.1.1	3608
R2_SD3_SampPP1__R2_Selection_6	28.8286	40.5192	Gemlik	Armudlu	2183	2693	3107	mezru tarla	Dönüm	1.5	2.1.1	1353
R2_SD3_SampPP1__R2_Selection_6	28.8286	40.5192	Gemlik	Armudlu	2225	2694	3108	mezru tarla	Dönüm	5	2.1.1	4510
R2_SD3_SampPP1__R2_Selection_6	28.8286	40.5192	Gemlik	Armudlu	2241	2697	3111	mezru tarla	Dönüm	5	2.1.1	4510
R2_SD3_SampPP1__R2_Selection_6	28.8286	40.5192	Gemlik	Armudlu	2258	2699	3113	mezru tarla	Dönüm	3	2.1.1	2706
R2_SD3_SampPP1__R2_Selection_6	28.8286	40.5192	Gemlik	Armudlu	2289	2704	3119	mezru tarla	Dönüm	6	2.1.1	5412
R2_SD3_SampPP1__R2_Selection_6	28.8286	40.5192	Gemlik	Armudlu	2300	2705	3120	mezru tarla	Dönüm	1	2.1.1	902
R2_SD3_SampPP1__R2_Selection_6	28.8286	40.5192	Gemlik	Armudlu	2364	2715	3132	mezru tarla	Dönüm	1.5	2.1.1	1353
R2_SD3_SampPP1__R2_Selection_6	28.8286	40.5192	Gemlik	Armudlu	2368	2716	3133	mezru tarla	Dönüm	1.5	2.1.1	1353
R2_SD3_SampPP1__R2_Selection_6	28.8286	40.5192	Gemlik	Armudlu	2373	2717	3134	mezru tarla	Dönüm	5.5	2.1.1	4961
R2_SD3_SampPP1__R2_Selection_6	28.8286	40.5192	Gemlik	Armudlu	2383	2718	3136	mezru tarla	Dönüm	2	2.1.1	1804
R2_SD3_SampPP1__R2_Selection_6	28.8286	40.5192	Gemlik	Armudlu	2392	2719	3138	mezru tarla	Dönüm	3	2.1.1	2706
R2_SD3_SampPP1__R2_Selection_6	28.8286	40.5192	Gemlik	Armudlu	2463	2728	3148	mezru tarla	Dönüm	5	2.1.1	4510
R2_SD3_SampPP1__R2_Selection_6	28.8286	40.5192	Gemlik	Armudlu	2479	2731	3151	mezru tarla	Dönüm	4	2.1.1	3608
R2_SD3_SampPP1__R2_Selection_6	28.8286	40.5192	Gemlik	Armudlu	2486	2732	3152	mezru tarla	Dönüm	5	2.1.1	4510
R2_SD3_SampPP1__R2_Selection_6	28.8286	40.5192	Gemlik	Armudlu	2619	2750	3172	mezru tarla	Dönüm	2	2.1.1	1804
R2_SD3_SampPP1__R2_Selection_6	28.8286	40.5192	Gemlik	Armudlu	2625	2751	3173	mezru tarla	Dönüm	3	2.1.1	2706
R2_SD3_SampPP1__R2_Selection_6	28.8286	40.5192	Gemlik	Armudlu	2777	2773	3199	mezru tarla	Dönüm	1	2.1.1	902
R2_SD3_SampPP1__R2_Selection_6	28.8286	40.5192	Gemlik	Armudlu	2810	2775	3202	mezru tarla	Dönüm	1	2.1.1	902
R2_SD3_SampPP1__R2_Selection_6	28.8286	40.5192	Gemlik	Armudlu	2836	2780	3207	mezru tarla	Dönüm	2	2.1.1	1804
R2_SD3_SampPP1__R2_Selection_6	28.8286	40.5192	Gemlik	Armudlu	2853	2784	3211	mezru tarla	Dönüm	1	2.1.1	902
R2_SD3_SampPP1__R2_Selection_6	28.8286	40.5192	Gemlik	Armudlu	2870	2786	3214	mezru tarla	Dönüm	2	2.1.1	1804
R2_SD3_SampPP1__R2_Selection_6	28.8286	40.5192	Gemlik	Armudlu	2903	2790	3223	mezru tarla	Dönüm	3.5	2.1.1	3157
R2_SD3_SampPP1__R2_Selection_6	28.8286	40.5192	Gemlik	Armudlu	2917	2791	3224	mezru tarla	Dönüm	1	2.1.1	902
R2_SD3_SampPP1__R2_Selection_6	28.8286	40.5192	Gemlik	Armudlu	2930	2800	3236	mezru tarla	Dönüm	2	2.1.1	1804
R2_SD3_SampPP1__R2_Selection_6	28.8286	40.5192	Gemlik	Armudlu	2959	2810	3246	mezru tarla	Dönüm	20	2.1.1	18040
R2_SD3_SampPP1__R2_Selection_6	28.8286	40.5192	Gemlik	Armudlu	2966	2811	3247	mezru tarla	Dönüm	42	2.1.1	37884
R2_SD3_SampPP4__R2_Selection_29	29.1225	40.4779	Gemlik	Kumla-i Sagir	3761	2931	3379	tarla	Dönüm	1	2.1.1	902
R2_SD3_SampPP4__R2_Selection_29	29.1225	40.4779	Gemlik	Kumla-i Sagir	4136	2973	3427	tarla	Dönüm	8	2.1.1	7216
R2_Selection_18	29.3401	40.3394	Gemlik	Fındıcak	1367	3070	3536	mezru tarla	Dönüm	20	2.1.1	18040
R2_Selection_18	29.3401	40.3394	Gemlik	Fındıcak	1381	3071	3537	mezru tarla	Dönüm	16	2.1.1	14432
R2_Selection_18	29.3401	40.3394	Gemlik	Fındıcak	1383	3071	3537	gayrı mezru tarla	Dönüm	14	2.1.1	12628
R2_Selection_18	29.3401	40.3394	Gemlik	Fındıcak	1394	3072	3538	gayrı mezru tarla	Dönüm	8	2.1.1	7216
R2_Selection_18	29.3401	40.3394	Gemlik	Fındıcak	1403	3073	3540	mezru tarla	Dönüm	12	2.1.1	10824
R2_Selection_18	29.3401	40.3394	Gemlik	Fındıcak	1404	3073	3540	gayrı mezru tarla	Dönüm	8	2.1.1	7216
R2_Selection_18	29.3401	40.3394	Gemlik	Fındıcak	1410	3074	3541	mezru tarla	Dönüm	17	2.1.1	15334
R2_Selection_18	29.3401	40.3394	Gemlik	Fındıcak	1411	3074	3541	gayrı mezru tarla	Dönüm	13	2.1.1	11726
R2_Selection_18	29.3401	40.3394	Gemlik	Fındıcak	1418	3075	3542	mezru tarla	Dönüm	11	2.1.1	9922
R2_Selection_18	29.3401	40.3394	Gemlik	Fındıcak	1419	3075	3542	gayrı mezru tarla	Dönüm	8	2.1.1	7216
R2_Selection_18	29.3401	40.3394	Gemlik	Fındıcak	1427	3076	3543	mezru tarla	Dönüm	2	2.1.1	1804
R2_Selection_18	29.3401	40.3394	Gemlik	Fındıcak	1429	3076	3543	gayrı mezru tarla	Dönüm	8	2.1.1	7216
R2_Selection_18	29.3401	40.3394	Gemlik	Fındıcak	1431	3077	3544	gayrı mezru tarla	Dönüm	11	2.1.1	9922
R2_Selection_18	29.3401	40.3394	Gemlik	Fındıcak	1432	3077	3544	mezru tarla	Dönüm	14	2.1.1	12628
R2_Selection_18	29.3401	40.3394	Gemlik	Fındıcak	1442	3078	3545	gayrı mezru tarla	Dönüm	6	2.1.1	5412
R2_Selection_18	29.3401	40.3394	Gemlik	Fındıcak	1443	3078	3545	mezru tarla	Dönüm	7	2.1.1	6314
R2_Selection_18	29.3401	40.3394	Gemlik	Fındıcak	1451	3079	3546	gayrı mezru tarla	Dönüm	23	2.1.1	20746
R2_Selection_18	29.3401	40.3394	Gemlik	Fındıcak	1454	3079	3546	mezru tarla	Dönüm	17	2.1.1	15334
R2_Selection_18	29.3401	40.3394	Gemlik	Fındıcak	1457	3080	3547	gayrı mezru tarla	Dönüm	4	2.1.1	3608
R2_Selection_18	29.3401	40.3394	Gemlik	Fındıcak	1459	3080	3548	gayrı mezru tarla	Dönüm	4	2.1.1	3608
R2_Selection_18	29.3401	40.3394	Gemlik	Fındıcak	1460	3081	3549	gayrı mezru tarla	Dönüm	10	2.1.1	9020
R2_Selection_18	29.3401	40.3394	Gemlik	Fındıcak	1461	3081	3549	mezru tarla	Dönüm	5	2.1.1	4510
R2_Selection_18	29.3401	40.3394	Gemlik	Fındıcak	1468	3082	3550	gayrı mezru tarla	Dönüm	5	2.1.1	4510
R2_Selection_18	29.3401	40.3394	Gemlik	Fındıcak	1469	3082	3550	mezru tarla	Dönüm	10	2.1.1	9020
R2_Selection_18	29.3401	40.3394	Gemlik	Fındıcak	1471	3083	3553	gayrı mezru tarla	Dönüm	9	2.1.1	8118
R2_Selection_18	29.3401	40.3394	Gemlik	Fındıcak	1472	3083	3553	mezru tarla	Dönüm	5	2.1.1	4510
R2_Selection_18	29.3401	40.3394	Gemlik	Fındıcak	1481	3085	4039	gayrı mezru tarla	Dönüm	2	2.1.1	1804
R2_Selection_18	29.3401	40.3394	Gemlik	Fındıcak	1482	3085	3557	mezru tarla	Dönüm	9	2.1.1	8118
R2_Selection_18	29.3401	40.3394	Gemlik	Fındıcak	1491	3086	3558	gayrı mezru tarla	Dönüm	16	2.1.1	14432
R2_Selection_18	29.3401	40.3394	Gemlik	Fındıcak	1492	3086	3558	mezru tarla	Dönüm	14	2.1.1	12628
R2_Selection_18	29.3401	40.3394	Gemlik	Fındıcak	1495	3087	3559	gayrı mezru tarla	Dönüm	11	2.1.1	9922
R2_Selection_18	29.3401	40.3394	Gemlik	Fındıcak	1496	3087	3559	mezru tarla	Dönüm	9	2.1.1	8118
R2_Selection_18	29.3401	40.3394	Gemlik	Fındıcak	1498	3088	3560	gayrı mezru tarla	Dönüm	12	2.1.1	10824
R2_Selection_18	29.3401	40.3394	Gemlik	Fındıcak	1499	3088	3560	mezru tarla	Dönüm	13	2.1.1	11726
R2_Selection_18	29.3401	40.3394	Gemlik	Fındıcak	1501	3089	3561	gayrı mezru tarla	Dönüm	11	2.1.1	9922
R2_Selection_18	29.3401	40.3394	Gemlik	Fındıcak	1502	3089	3561	mezru tarla	Dönüm	9	2.1.1	8118
R2_Selection_18	29.3401	40.3394	Gemlik	Fındıcak	1504	3090	3562	gayrı mezru tarla	Dönüm	7	2.1.1	6314
R2_Selection_18	29.3401	40.3394	Gemlik	Fındıcak	1505	3090	3562	mezru tarla	Dönüm	9	2.1.1	8118
R2_Selection_18	29.3401	40.3394	Gemlik	Fındıcak	1507	3091	3563	gayrı mezru tarla	Dönüm	5	2.1.1	4510
R2_Selection_18	29.3401	40.3394	Gemlik	Fındıcak	1508	3091	3563	mezru tarla	Dönüm	10	2.1.1	9020
R2_Selection_18	29.3401	40.3394	Gemlik	Fındıcak	1510	3093	3565	gayrı mezru tarla	Dönüm	10	2.1.1	9020
R2_Selection_18	29.3401	40.3394	Gemlik	Fındıcak	1511	3093	3565	mezru tarla	Dönüm	8	2.1.1	7216
R2_Selection_18	29.3401	40.3394	Gemlik	Fındıcak	1514	3094	3566	gayrı mezru tarla	Dönüm	2	2.1.1	1804
R2_Selection_18	29.3401	40.3394	Gemlik	Fındıcak	1515	3095	3567	gayrı mezru tarla	Dönüm	8	2.1.1	7216
R2_Selection_18	29.3401	40.3394	Gemlik	Fındıcak	1516	3095	3567	mezru tarla	Dönüm	2	2.1.1	1804
R2_Selection_18	29.3401	40.3394	Gemlik	Fındıcak	1517	3096	3568	mezru tarla	Dönüm	2	2.1.1	1804
R2_Selection_18	29.3401	40.3394	Gemlik	Fındıcak	1519	3097	3569	gayrı mezru tarla	Dönüm	12	2.1.1	10824
R2_Selection_18	29.3401	40.3394	Gemlik	Fındıcak	1520	3097	3569	mezru tarla	Dönüm	10	2.1.1	9020
R2_Selection_18	29.3401	40.3394	Gemlik	Fındıcak	1522	3098	3570	gayrı mezru tarla	Dönüm	3	2.1.1	2706
R2_Selection_18	29.3401	40.3394	Gemlik	Fındıcak	1523	3098	3570	mezru tarla	Dönüm	7	2.1.1	6314
R2_Selection_18	29.3401	40.3394	Gemlik	Fındıcak	1526	3099	3571	gayrı mezru tarla	Dönüm	6	2.1.1	5412
R2_Selection_18	29.3401	40.3394	Gemlik	Fındıcak	1527	3099	3571	mezru tarla	Dönüm	4	2.1.1	3608
R2_Selection_18	29.3401	40.3394	Gemlik	Fındıcak	1529	3100	3572	gayrı mezru tarla	Dönüm	6	2.1.1	5412
R2_Selection_18	29.3401	40.3394	Gemlik	Fındıcak	1530	3100	3572	mezru tarla	Dönüm	9	2.1.1	8118
R2_Selection_18	29.3401	40.3394	Gemlik	Fındıcak	1532	3101	3573	gayrı mezru tarla	Dönüm	14	2.1.1	12628
R2_Selection_18	29.3401	40.3394	Gemlik	Fındıcak	1533	3101	3573	mezru tarla	Dönüm	11	2.1.1	9922
R2_Selection_18	29.3401	40.3394	Gemlik	Fındıcak	1536	3102	3575	gayrı mezru tarla	Dönüm	6	2.1.1	5412
R2_Selection_18	29.3401	40.3394	Gemlik	Fındıcak	1537	3102	3575	mezru tarla	Dönüm	1	2.1.1	902
R2_Selection_18	29.3401	40.3394	Gemlik	Fındıcak	1539	3103	3578	gayrı mezru tarla	Dönüm	5	2.1.1	4510
R2_Selection_18	29.3401	40.3394	Gemlik	Fındıcak	1540	3103	3578	mezru tarla	Dönüm	3	2.1.1	2706
R2_Selection_18	29.3401	40.3394	Gemlik	Fındıcak	1543	3104	3579	gayrı mezru tarla	Dönüm	4	2.1.1	3608
R2_Selection_18	29.3401	40.3394	Gemlik	Fındıcak	1544	3104	3579	mezru tarla	Dönüm	6	2.1.1	5412
R2_Selection_18	29.3401	40.3394	Gemlik	Fındıcak	1546	3105	3580	gayrı mezru tarla	Dönüm	7	2.1.1	6314
R2_Selection_18	29.3401	40.3394	Gemlik	Fındıcak	1547	3105	3580	mezru tarla	Dönüm	9	2.1.1	8118
R2_Selection_18	29.3401	40.3394	Gemlik	Fındıcak	1550	3106	3581	gayrı mezru tarla	Dönüm	8	2.1.1	7216
R2_Selection_18	29.3401	40.3394	Gemlik	Fındıcak	1551	3106	3581	mezru tarla	Dönüm	8	2.1.1	7216
R2_Selection_18	29.3401	40.3394	Gemlik	Fındıcak	1554	3107	3582	gayrı mezru tarla	Dönüm	12	2.1.1	10824
R2_Selection_18	29.3401	40.3394	Gemlik	Fındıcak	1555	3107	3582	mezru tarla	Dönüm	13	2.1.1	11726
R2_Selection_18	29.3401	40.3394	Gemlik	Fındıcak	1558	3108	3583	gayrı mezru tarla	Dönüm	7	2.1.1	6314
R2_Selection_18	29.3401	40.3394	Gemlik	Fındıcak	1559	3108	3583	mezru tarla	Dönüm	3	2.1.1	2706
R2_Selection_18	29.3401	40.3394	Gemlik	Fındıcak	1561	3109	3584	mezru tarla	Dönüm	1	2.1.1	902
R2_Selection_18	29.3401	40.3394	Gemlik	Fındıcak	1563	3110	3585	gayrı mezru tarla	Dönüm	12	2.1.1	10824
R2_Selection_18	29.3401	40.3394	Gemlik	Fındıcak	1564	3110	3585	mezru tarla	Dönüm	13	2.1.1	11726
R2_Selection_18	29.3401	40.3394	Gemlik	Fındıcak	1567	3111	3586	gayrı mezru tarla	Dönüm	9	2.1.1	8118
R2_Selection_18	29.3401	40.3394	Gemlik	Fındıcak	1568	3111	3586	mezru tarla	Dönüm	7	2.1.1	6314
R2_Selection_18	29.3401	40.3394	Gemlik	Fındıcak	1571	3112	3587	gayrı mezru tarla	Dönüm	8	2.1.1	7216
R2_Selection_18	29.3401	40.3394	Gemlik	Fındıcak	1572	3112	3587	mezru tarla	Dönüm	7	2.1.1	6314
R2_Selection_18	29.3401	40.3394	Gemlik	Fındıcak	1575	3113	3588	gayrı mezru tarla	Dönüm	10	2.1.1	9020
R2_Selection_18	29.3401	40.3394	Gemlik	Fındıcak	1576	3113	3588	mezru tarla	Dönüm	8	2.1.1	7216
R2_Selection_18	29.3401	40.3394	Gemlik	Fındıcak	1579	3114	3589	gayrı mezru tarla	Dönüm	4	2.1.1	3608
R2_Selection_18	29.3401	40.3394	Gemlik	Fındıcak	1580	3114	3589	mezru tarla	Dönüm	10	2.1.1	9020
R2_Selection_18	29.3401	40.3394	Gemlik	Fındıcak	1583	3117	3592	gayrı mezru tarla	Dönüm	6	2.1.1	5412
R2_Selection_18	29.3401	40.3394	Gemlik	Fındıcak	1584	3117	3592	mezru tarla	Dönüm	10	2.1.1	9020
R2_Selection_31	29.1808	40.3631	Gemlik	Murad	1589	3122	3597	mezru tarla	Dönüm	30	2.1.1	27060
R2_Selection_31	29.1808	40.3631	Gemlik	Murad	1590	3122	3597	gayrı mezru tarla	Dönüm	15	2.1.1	13530
R2_Selection_31	29.1808	40.3631	Gemlik	Murad	1594	3123	3598	mezru tarla	Dönüm	20	2.1.1	18040
R2_Selection_31	29.1808	40.3631	Gemlik	Murad	1595	3123	3598	gayrı mezru tarla	Dönüm	15	2.1.1	13530
R2_Selection_31	29.1808	40.3631	Gemlik	Murad	1601	3124	3599	gayrı mezru tarla	Dönüm	25	2.1.1	22550
R2_Selection_31	29.1808	40.3631	Gemlik	Murad	1602	3124	3599	mezru tarla	Dönüm	30	2.1.1	27060
R2_Selection_31	29.1808	40.3631	Gemlik	Murad	1606	3125	3600	gayrı mezru tarla	Dönüm	5	2.1.1	4510
R2_Selection_31	29.1808	40.3631	Gemlik	Murad	1607	3126	3601	mezru tarla	Dönüm	8	2.1.1	7216
R2_Selection_31	29.1808	40.3631	Gemlik	Murad	1610	3127	3603	gayrı mezru tarla	Dönüm	8	2.1.1	7216
R2_Selection_31	29.1808	40.3631	Gemlik	Murad	1611	3127	3603	mezru tarla	Dönüm	7	2.1.1	6314
R2_Selection_31	29.1808	40.3631	Gemlik	Murad	1615	3128	3604	gayrı mezru tarla	Dönüm	5	2.1.1	4510
R2_Selection_31	29.1808	40.3631	Gemlik	Murad	1616	3128	3604	mezru tarla	Dönüm	10	2.1.1	9020
R2_Selection_31	29.1808	40.3631	Gemlik	Murad	1621	3130	3606	mezru tarla	Dönüm	8	2.1.1	7216
R2_Selection_31	29.1808	40.3631	Gemlik	Murad	1883	3130	3609	gayrı mezru tarla	Dönüm	5	2.1.1	4510
R2_Selection_31	29.1808	40.3631	Gemlik	Murad	1624	3131	3607	gayrı mezru tarla	Dönüm	8	2.1.1	7216
R2_Selection_31	29.1808	40.3631	Gemlik	Murad	1625	3131	3607	mezru tarla	Dönüm	2	2.1.1	1804
R2_Selection_31	29.1808	40.3631	Gemlik	Murad	1628	3132	3608	gayrı mezru tarla	Dönüm	4	2.1.1	3608
R2_Selection_31	29.1808	40.3631	Gemlik	Murad	1629	3132	3608	mezru tarla	Dönüm	4	2.1.1	3608
R2_Selection_31	29.1808	40.3631	Gemlik	Murad	1633	3133	3610	mezru tarla	Dönüm	8	2.1.1	7216
R2_Selection_31	29.1808	40.3631	Gemlik	Murad	1637	3134	3611	gayrı mezru tarla	Dönüm	12	2.1.1	10824
R2_Selection_31	29.1808	40.3631	Gemlik	Murad	1638	3134	3611	mezru tarla	Dönüm	8	2.1.1	7216
R2_Selection_31	29.1808	40.3631	Gemlik	Murad	1642	3135	3612	mezru tarla	Dönüm	8	2.1.1	7216
R2_Selection_31	29.1808	40.3631	Gemlik	Murad	1645	3136	3613	mezru tarla	Dönüm	6	2.1.1	5412
R2_Selection_31	29.1808	40.3631	Gemlik	Murad	1649	3137	3614	mezru tarla	Dönüm	10	2.1.1	9020
R2_Selection_31	29.1808	40.3631	Gemlik	Murad	1654	3138	3616	gayrı mezru tarla	Dönüm	8	2.1.1	7216
R2_Selection_31	29.1808	40.3631	Gemlik	Murad	1887	3138	3620	mezru tarla	Dönüm	8	2.1.1	7216
R2_Selection_31	29.1808	40.3631	Gemlik	Murad	1655	3139	3617	mezru tarla	Dönüm	10	2.1.1	9020
R2_Selection_31	29.1808	40.3631	Gemlik	Murad	1659	3140	3618	gayrı mezru tarla	Dönüm	4	2.1.1	3608
R2_Selection_31	29.1808	40.3631	Gemlik	Murad	1660	3140	3618	mezru tarla	Dönüm	8	2.1.1	7216
R2_Selection_31	29.1808	40.3631	Gemlik	Murad	1664	3141	3621	gayrı mezru tarla	Dönüm	3	2.1.1	2706
R2_Selection_31	29.1808	40.3631	Gemlik	Murad	1668	3142	3622	gayrı mezru tarla	Dönüm	8	2.1.1	7216
R2_Selection_31	29.1808	40.3631	Gemlik	Murad	1672	3143	3623	gayrı mezru tarla	Dönüm	8	2.1.1	7216
R2_Selection_31	29.1808	40.3631	Gemlik	Murad	1673	3143	3623	mezru tarla	Dönüm	4	2.1.1	3608
R2_Selection_31	29.1808	40.3631	Gemlik	Murad	1677	3144	3624	gayrı mezru tarla	Dönüm	7	2.1.1	6314
R2_Selection_31	29.1808	40.3631	Gemlik	Murad	1678	3145	3625	gayrı mezru tarla	Dönüm	6	2.1.1	5412
R2_Selection_31	29.1808	40.3631	Gemlik	Murad	1679	3145	3625	mezru tarla	Dönüm	6	2.1.1	5412
R2_Selection_31	29.1808	40.3631	Gemlik	Murad	1683	3146	3626	gayrı mezru tarla	Dönüm	6	2.1.1	5412
R2_Selection_31	29.1808	40.3631	Gemlik	Murad	1684	3146	3626	mezru tarla	Dönüm	6	2.1.1	5412
R2_Selection_31	29.1808	40.3631	Gemlik	Murad	1688	3147	3628	mezru tarla	Dönüm	8	2.1.1	7216
R2_Selection_31	29.1808	40.3631	Gemlik	Murad	1897	3147	3632	gayrı mezru tarla	Dönüm	8	2.1.1	7216
R2_Selection_31	29.1808	40.3631	Gemlik	Murad	1898	3148	3633	gayrı mezru tarla	Dönüm	1.5	2.1.1	1353
R2_Selection_31	29.1808	40.3631	Gemlik	Murad	1692	3148	3629	gayrı mezru tarla	Dönüm	15	2.1.1	13530
R2_Selection_31	29.1808	40.3631	Gemlik	Murad	1693	3148	3629	mezru tarla	Dönüm	25	2.1.1	22550
R2_Selection_31	29.1808	40.3631	Gemlik	Murad	1697	3149	3630	gayrı mezru tarla	Dönüm	12	2.1.1	10824
R2_Selection_31	29.1808	40.3631	Gemlik	Murad	1698	3149	3630	mezru tarla	Dönüm	8	2.1.1	7216
R2_Selection_31	29.1808	40.3631	Gemlik	Murad	1702	3150	3631	gayrı mezru tarla	Dönüm	5	2.1.1	4510
R2_Selection_31	29.1808	40.3631	Gemlik	Murad	1703	3150	3631	mezru tarla	Dönüm	10	2.1.1	9020
R2_Selection_31	29.1808	40.3631	Gemlik	Murad	1707	3151	3635	mezru tarla	Dönüm	7	2.1.1	6314
R2_Selection_31	29.1808	40.3631	Gemlik	Murad	1711	3152	3636	mezru tarla	Dönüm	8	2.1.1	7216
R2_Selection_31	29.1808	40.3631	Gemlik	Murad	1715	3153	3637	gayrı mezru tarla	Dönüm	5	2.1.1	4510
R2_Selection_31	29.1808	40.3631	Gemlik	Murad	1716	3153	3637	mezru tarla	Dönüm	8	2.1.1	7216
R2_Selection_31	29.1808	40.3631	Gemlik	Murad	1720	3154	3638	mezru tarla	Dönüm	7	2.1.1	6314
R2_Selection_31	29.1808	40.3631	Gemlik	Murad	1724	3155	3639	tarla	Dönüm	2	2.1.1	1804
R2_Selection_31	29.1808	40.3631	Gemlik	Murad	1728	3156	3640	tarla	Dönüm	4	2.1.1	3608
R2_Selection_31	29.1808	40.3631	Gemlik	Murad	1731	3156	3641	gayrı mezru tarla	Dönüm	8	2.1.1	7216
R2_Selection_31	29.1808	40.3631	Gemlik	Murad	1733	3157	3643	gayrı mezru tarla	Dönüm	10	2.1.1	9020
R2_Selection_31	29.1808	40.3631	Gemlik	Murad	1735	3158	3644	gayrı mezru tarla	Dönüm	4	2.1.1	3608
R2_Selection_31	29.1808	40.3631	Gemlik	Murad	1736	3158	3644	mezru tarla	Dönüm	10	2.1.1	9020
R2_Selection_31	29.1808	40.3631	Gemlik	Murad	1740	3159	3645	gayrı mezru tarla	Dönüm	10	2.1.1	9020
R2_Selection_31	29.1808	40.3631	Gemlik	Murad	1908	3160	3646	gayrı mezru tarla	Dönüm	10	2.1.1	9020
R2_Selection_31	29.1808	40.3631	Gemlik	Murad	1744	3161	3650	gayrı mezru tarla	Dönüm	10	2.1.1	9020
R2_Selection_31	29.1808	40.3631	Gemlik	Murad	1745	3161	3650	mezru tarla	Dönüm	5	2.1.1	4510
R2_Selection_31	29.1808	40.3631	Gemlik	Murad	1749	3162	3651	gayrı mezru tarla	Dönüm	10	2.1.1	9020
R2_Selection_31	29.1808	40.3631	Gemlik	Murad	1752	3163	3652	mezru tarla	Dönüm	5	2.1.1	4510
R2_Selection_31	29.1808	40.3631	Gemlik	Murad	1753	3164	3653	gayrı mezru tarla	Dönüm	8	2.1.1	7216
R2_Selection_31	29.1808	40.3631	Gemlik	Murad	1754	3164	3653	mezru tarla	Dönüm	4	2.1.1	3608
R2_Selection_31	29.1808	40.3631	Gemlik	Murad	1759	3165	3655	gayrı mezru tarla	Dönüm	5	2.1.1	4510
R2_Selection_31	29.1808	40.3631	Gemlik	Murad	1760	3165	3655	mezru tarla	Dönüm	15	2.1.1	13530
R2_Selection_31	29.1808	40.3631	Gemlik	Murad	1764	3166	3656	gayrı mezru tarla	Dönüm	8	2.1.1	7216
R2_Selection_31	29.1808	40.3631	Gemlik	Murad	1765	3166	3656	mezru tarla	Dönüm	17	2.1.1	15334
R2_Selection_31	29.1808	40.3631	Gemlik	Murad	1769	3167	3657	gayrı mezru tarla	Dönüm	10	2.1.1	9020
R2_Selection_31	29.1808	40.3631	Gemlik	Murad	1773	3168	3658	gayrı mezru tarla	Dönüm	8	2.1.1	7216
R2_Selection_31	29.1808	40.3631	Gemlik	Murad	1774	3168	3658	mezru tarla	Dönüm	17	2.1.1	15334
R2_Selection_31	29.1808	40.3631	Gemlik	Murad	1778	3169	3662	gayrı mezru tarla	Dönüm	32	2.1.1	28864
R2_Selection_31	29.1808	40.3631	Gemlik	Murad	1779	3169	3662	mezru tarla	Dönüm	8	2.1.1	7216
R2_Selection_31	29.1808	40.3631	Gemlik	Murad	1783	3170	3663	mezru tarla	Dönüm	5	2.1.1	4510
R2_Selection_31	29.1808	40.3631	Gemlik	Murad	1787	3171	3664	gayrı mezru tarla	Dönüm	18	2.1.1	16236
R2_Selection_31	29.1808	40.3631	Gemlik	Murad	1788	3171	3664	mezru tarla	Dönüm	22	2.1.1	19844
R2_Selection_31	29.1808	40.3631	Gemlik	Murad	1792	3172	3665	mezru tarla	Dönüm	5	2.1.1	4510
R2_Selection_31	29.1808	40.3631	Gemlik	Murad	1796	3173	3666	gayrı mezru tarla	Dönüm	5	2.1.1	4510
R2_Selection_31	29.1808	40.3631	Gemlik	Murad	1797	3173	3666	mezru tarla	Dönüm	7	2.1.1	6314
R2_Selection_31	29.1808	40.3631	Gemlik	Murad	1801	3174	3670	gayrı mezru tarla	Dönüm	10	2.1.1	9020
R2_Selection_31	29.1808	40.3631	Gemlik	Murad	1802	3174	3670	mezru tarla	Dönüm	10	2.1.1	9020
R2_Selection_31	29.1808	40.3631	Gemlik	Murad	1806	3175	3671	mezru tarla	Dönüm	5	2.1.1	4510
R2_Selection_31	29.1808	40.3631	Gemlik	Murad	1812	3176	3674	gayrı mezru tarla	Dönüm	40	2.1.1	36080
R2_Selection_31	29.1808	40.3631	Gemlik	Murad	1813	3176	3674	mezru tarla	Dönüm	10	2.1.1	9020
R2_Selection_31	29.1808	40.3631	Gemlik	Murad	1817	3177	3675	gayrı mezru tarla	Dönüm	20	2.1.1	18040
R2_Selection_31	29.1808	40.3631	Gemlik	Murad	1818	3177	3675	mezru tarla	Dönüm	40	2.1.1	36080
R2_Selection_31	29.1808	40.3631	Gemlik	Murad	1822	3178	3676	gayrı mezru tarla	Dönüm	20	2.1.1	18040
R2_Selection_31	29.1808	40.3631	Gemlik	Murad	1825	3179	3677	mezru tarla	Dönüm	1	2.1.1	902
R2_Selection_31	29.1808	40.3631	Gemlik	Murad	1828	3180	3678	mezru tarla	Dönüm	2	2.1.1	1804
R2_Selection_31	29.1808	40.3631	Gemlik	Murad	1832	3181	3679	gayrı mezru tarla	Dönüm	10	2.1.1	9020
R2_Selection_31	29.1808	40.3631	Gemlik	Murad	1836	3182	3682	mezru tarla	Dönüm	10	2.1.1	9020
R2_Selection_31	29.1808	40.3631	Gemlik	Murad	1840	3183	3683	mezru tarla	Dönüm	8	2.1.1	7216
R2_Selection_31	29.1808	40.3631	Gemlik	Murad	1857	3196	3696	tarla	Dönüm	30	2.1.1	27060
R2_SD3_SampPP2__R2_Selection_17	29.1337	40.398	Gemlik	Engürücük	3010	3331	3868	mezru tarla	Dönüm	1	2.1.1	902
R2_SD3_SampPP2__R2_Selection_17	29.1337	40.398	Gemlik	Engürücük	3020	3334	3871	mezru tarla	Dönüm	2	2.1.1	1804
R2_SD3_SampPP2__R2_Selection_17	29.1337	40.398	Gemlik	Engürücük	3103	3355	3892	gayrı mezru tarla	Dönüm	2	2.1.1	1804
R2_SD3_SampPP2__R2_Selection_17	29.1337	40.398	Gemlik	Engürücük	2377	3356	3893	gayrı mezru tarla	Dönüm	2	2.1.1	1804
R2_SD3_SampPP2__R2_Selection_17	29.1337	40.398	Gemlik	Engürücük	2378	3356	3893	tarla	Dönüm	2	2.1.1	1804
R2_SD3_SampPP2__R2_Selection_17	29.1337	40.398	Gemlik	Engürücük	2387	3357	3894	tarla	Dönüm	5	2.1.1	4510
R2_SD3_SampPP2__R2_Selection_17	29.1337	40.398	Gemlik	Engürücük	2400	3359	3896	gayrı mezru tarla	Dönüm	4	2.1.1	3608
R2_SD3_SampPP2__R2_Selection_17	29.1337	40.398	Gemlik	Engürücük	2417	3361	3898	tarla	Dönüm	3	2.1.1	2706
R2_SD3_SampPP2__R2_Selection_17	29.1337	40.398	Gemlik	Engürücük	2420	3362	3899	mezru tarla	Dönüm	4	2.1.1	3608
R2_SD3_SampPP2__R2_Selection_17	29.1337	40.398	Gemlik	Engürücük	2441	3366	3903	mezru tarla	Dönüm	1	2.1.1	902
R2_SD3_SampPP2__R2_Selection_17	29.1337	40.398	Gemlik	Engürücük	2452	3367	3904	tarla	Dönüm	2	2.1.1	1804
R2_SD3_SampPP2__R2_Selection_17	29.1337	40.398	Gemlik	Engürücük	2459	3368	3905	mezru tarla	Dönüm	1.5	2.1.1	1353
R2_SD3_SampPP2__R2_Selection_17	29.1337	40.398	Gemlik	Engürücük	2471	3369	3906	mezru tarla	Dönüm	15	2.1.1	13530
R2_SD3_SampPP2__R2_Selection_17	29.1337	40.398	Gemlik	Engürücük	2505	3372	3909	tarla	Dönüm	2	2.1.1	1804
R2_SD3_SampPP2__R2_Selection_17	29.1337	40.398	Gemlik	Engürücük	2534	3375	3914	tarla	Dönüm	2	2.1.1	1804
R2_SD3_SampPP2__R2_Selection_17	29.1337	40.398	Gemlik	Engürücük	2596	3378	3917	mezru tarla	Dönüm	10	2.1.1	9020
R2_SD3_SampPP2__R2_Selection_17	29.1337	40.398	Gemlik	Engürücük	2608	3379	3918	tarla	Dönüm	1	2.1.1	902
R2_SD3_SampPP2__R2_Selection_17	29.1337	40.398	Gemlik	Engürücük	2621	3381	3920	tarla	Dönüm	3	2.1.1	2706
R2_SD3_SampPP2__R2_Selection_17	29.1337	40.398	Gemlik	Engürücük	2626	3382	3921	gayrı mezru tarla	Dönüm	1	2.1.1	902
R2_SD3_SampPP2__R2_Selection_17	29.1337	40.398	Gemlik	Engürücük	2635	3383	3922	mezru tarla	Dönüm	3	2.1.1	2706
R2_SD3_SampPP2__R2_Selection_17	29.1337	40.398	Gemlik	Engürücük	2647	3385	3924	tarla	Dönüm	2	2.1.1	1804
R2_SD3_SampPP2__R2_Selection_17	29.1337	40.398	Gemlik	Engürücük	2673	3387	3929	mezru tarla	Dönüm	16	2.1.1	14432
R2_SD3_SampPP2__R2_Selection_17	29.1337	40.398	Gemlik	Engürücük	2683	3389	3931	tarla	Dönüm	8	2.1.1	7216
R2_SD3_SampPP2__R2_Selection_17	29.1337	40.398	Gemlik	Engürücük	2689	3390	3933	tarla	Dönüm	4	2.1.1	3608
R2_SD3_SampPP2__R2_Selection_17	29.1337	40.398	Gemlik	Engürücük	2699	3392	3935	tarla	Dönüm	6	2.1.1	5412
R2_SD3_SampPP2__R2_Selection_17	29.1337	40.398	Gemlik	Engürücük	2707	3394	3937	mezru tarla	Dönüm	23	2.1.1	20746
R2_SD3_SampPP2__R2_Selection_17	29.1337	40.398	Gemlik	Engürücük	2715	3395	3938	gayrı mezru tarla	Dönüm	2	2.1.1	1804
R2_SD3_SampPP2__R2_Selection_17	29.1337	40.398	Gemlik	Engürücük	2722	3396	3943	gayrı mezru tarla	Dönüm	3	2.1.1	2706
R2_SD3_SampPP2__R2_Selection_17	29.1337	40.398	Gemlik	Engürücük	2735	3399	3946	tarla	Dönüm	4	2.1.1	3608
R2_SD3_SampPP2__R2_Selection_17	29.1337	40.398	Gemlik	Engürücük	2748	3403	3955	gayrı mezru tarla	Dönüm	2	2.1.1	1804
R2_SD3_SampPP2__R2_Selection_17	29.1337	40.398	Gemlik	Engürücük	2751	3404	3956	gayrı mezru tarla	Dönüm	8	2.1.1	7216
R2_SD3_SampPP2__R2_Selection_17	29.1337	40.398	Gemlik	Engürücük	2753	3404	3956	mezru tarla	Dönüm	12	2.1.1	10824
R2_SD3_SampPP2__R2_Selection_17	29.1337	40.398	Gemlik	Engürücük	2766	3406	3959	gayrı mezru tarla	Dönüm	15	2.1.1	13530
R2_SD3_SampPP2__R2_Selection_17	29.1337	40.398	Gemlik	Engürücük	2767	3406	3959	mezru tarla	Dönüm	20	2.1.1	18040
R2_SD3_SampPP2__R2_Selection_17	29.1337	40.398	Gemlik	Engürücük	2794	3412	3965	mezru tarla	Dönüm	15	2.1.1	13530
R2_SD3_SampPP2__R2_Selection_17	29.1337	40.398	Gemlik	Engürücük	2800	3412	3966	gayrı mezru tarla	Dönüm	15	2.1.1	13530
R2_SD3_SampPP2__R2_Selection_17	29.1337	40.398	Gemlik	Engürücük	2805	3413	3969	gayrı mezru tarla	Dönüm	5	2.1.1	4510
R2_SD3_SampPP2__R2_Selection_17	29.1337	40.398	Gemlik	Engürücük	2806	3413	3969	mezru tarla	Dönüm	3	2.1.1	2706
R2_SD3_SampPP2__R2_Selection_17	29.1337	40.398	Gemlik	Engürücük	2817	3414	3970	gayrı mezru tarla	Dönüm	10	2.1.1	9020
R2_SD3_SampPP2__R2_Selection_17	29.1337	40.398	Gemlik	Engürücük	2822	3416	3972	gayrı mezru tarla	Dönüm	2	2.1.1	1804
R2_SD3_SampPP2__R2_Selection_17	29.1337	40.398	Gemlik	Engürücük	2840	3418	3975	mezru tarla	Dönüm	8	2.1.1	7216
R2_SD3_SampPP2__R2_Selection_17	29.1337	40.398	Gemlik	Engürücük	2849	3419	3976	mezru tarla	Dönüm	2	2.1.1	1804
R2_SD3_SampPP2__R2_Selection_17	29.1337	40.398	Gemlik	Engürücük	2856	3420	3977	mezru tarla	Dönüm	2	2.1.1	1804
R2_SD3_SampPP2__R2_Selection_17	29.1337	40.398	Gemlik	Engürücük	2860	3421	3978	mezru tarla	Dönüm	4	2.1.1	3608
R2_SD3_SampPP2__R2_Selection_17	29.1337	40.398	Gemlik	Engürücük	2866	3422	3979	mezru tarla	Dönüm	4	2.1.1	3608
R2_SD3_SampPP2__R2_Selection_17	29.1337	40.398	Gemlik	Engürücük	2895	3428	3986	gayrı mezru tarla	Dönüm	2	2.1.1	1804
R2_SD3_SampPP2__R2_Selection_17	29.1337	40.398	Gemlik	Engürücük	2907	3430	3989	mezru tarla	Dönüm	3	2.1.1	2706
R2_SD3_SampPP2__R2_Selection_17	29.1337	40.398	Gemlik	Engürücük	2911	3431	3990	mezru tarla	Dönüm	3	2.1.1	2706
R2_SD3_SampPP2__R2_Selection_17	29.1337	40.398	Gemlik	Engürücük	2913	3432	3991	mezru tarla	Dönüm	4	2.1.1	3608
R2_SD3_SampPP2__R2_Selection_17	29.1337	40.398	Gemlik	Engürücük	2914	3432	3991	tarla	Dönüm	11	2.1.1	9922
R2_SD3_SampPP2__R2_Selection_17	29.1337	40.398	Gemlik	Engürücük	2915	3432	3991	gayrı mezru tarla	Dönüm	15	2.1.1	13530
R2_Selection_15	29.2434	40.2849	Gemlik	Dışkaya	17245	15727	19278	gayrı mezru tarla	Dönüm	4	2.1.1	3608
R2_Selection_15	29.2434	40.2849	Gemlik	Dışkaya	17246	15727	19278	mezru tarla	Dönüm	4	2.1.1	3608
R2_Selection_15	29.2434	40.2849	Gemlik	Dışkaya	17255	15743	19298	gayrı mezru tarla	Dönüm	3.5	2.1.1	3157
R2_Selection_15	29.2434	40.2849	Gemlik	Dışkaya	17256	15743	19298	mezru tarla	Dönüm	3	2.1.1	2706
R2_Selection_15	29.2434	40.2849	Gemlik	Dışkaya	17264	15746	19301	mezru tarla	Dönüm	5	2.1.1	4510
R2_Selection_15	29.2434	40.2849	Gemlik	Dışkaya	17268	15748	19303	gayrı mezru tarla	Dönüm	2	2.1.1	1804
R2_Selection_15	29.2434	40.2849	Gemlik	Dışkaya	17269	15748	19303	mezru tarla	Dönüm	4	2.1.1	3608
R2_Selection_15	29.2434	40.2849	Gemlik	Dışkaya	17274	15751	19305	gayrı mezru tarla	Dönüm	4	2.1.1	3608
R2_Selection_15	29.2434	40.2849	Gemlik	Dışkaya	17286	15754	19309	mezru tarla	Dönüm	5	2.1.1	4510
R2_Selection_15	29.2434	40.2849	Gemlik	Dışkaya	17294	15756	19312	mezru tarla	Dönüm	5	2.1.1	4510
R2_Selection_15	29.2434	40.2849	Gemlik	Dışkaya	17313	15760	19315	mezru tarla	Dönüm	4	2.1.1	3608
R2_Selection_15	29.2434	40.2849	Gemlik	Dışkaya	17314	15766	19322	gayrı mezru tarla	Dönüm	4	2.1.1	3608
R2_Selection_15	29.2434	40.2849	Gemlik	Dışkaya	17335	15773	19335	mezru tarla	Dönüm	4	2.1.1	3608
R2_Selection_15	29.2434	40.2849	Gemlik	Dışkaya	17337	15776	19337	gayrı mezru tarla	Dönüm	2	2.1.1	1804
R2_Selection_15	29.2434	40.2849	Gemlik	Dışkaya	17344	15778	19340	gayrı mezru tarla	Dönüm	2	2.1.1	1804
R2_Selection_15	29.2434	40.2849	Gemlik	Dışkaya	17357	15787	19348	tarla	Dönüm	5	2.1.1	4510
R2_Selection_15	29.2434	40.2849	Gemlik	Dışkaya	17362	15789	19352	gayrı mezru tarla	Dönüm	3	2.1.1	2706
R2_Selection_15	29.2434	40.2849	Gemlik	Dışkaya	17363	15789	19352	mezru tarla	Dönüm	3	2.1.1	2706
R2_Selection_15	29.2434	40.2849	Gemlik	Dışkaya	17367	15791	19354	mezru tarla	Dönüm	5	2.1.1	4510
R2_Selection_15	29.2434	40.2849	Gemlik	Dışkaya	17373	15792	19355	mezru tarla	Dönüm	4	2.1.1	3608
R2_Selection_15	29.2434	40.2849	Gemlik	Dışkaya	17379	15795	19358	mezru tarla	Dönüm	5	2.1.1	4510
R2_Selection_15	29.2434	40.2849	Gemlik	Dışkaya	17384	15797	19360	gayrı mezru tarla	Dönüm	4	2.1.1	3608
R2_Selection_15	29.2434	40.2849	Gemlik	Dışkaya	17385	15797	19360	mezru tarla	Dönüm	2	2.1.1	1804
R2_Selection_15	29.2434	40.2849	Gemlik	Dışkaya	17387	15799	19362	mezru tarla	Dönüm	3	2.1.1	2706
R2_Selection_15	29.2434	40.2849	Gemlik	Dışkaya	17393	15802	19365	gayrı mezru tarla	Dönüm	3	2.1.1	2706
R2_Selection_15	29.2434	40.2849	Gemlik	Dışkaya	17395	15802	19365	mezru tarla	Dönüm	3	2.1.1	2706
R2_Selection_15	29.2434	40.2849	Gemlik	Dışkaya	17400	15804	19367	gayrı mezru tarla	Dönüm	6	2.1.1	5412
R2_Selection_15	29.2434	40.2849	Gemlik	Dışkaya	17404	15806	19369	gayrı mezru tarla	Dönüm	6	2.1.1	5412
R2_Selection_15	29.2434	40.2849	Gemlik	Dışkaya	17412	15808	19371	mezru tarla	Dönüm	4	2.1.1	3608
R2_Selection_15	29.2434	40.2849	Gemlik	Dışkaya	17420	15811	19374	mezru tarla	Dönüm	3	2.1.1	2706
R2_Selection_15	29.2434	40.2849	Gemlik	Dışkaya	17434	15814	19378	mezru tarla	Dönüm	3	2.1.1	2706
R2_Selection_15	29.2434	40.2849	Gemlik	Dışkaya	17442	15819	19383	mezru tarla	Dönüm	5	2.1.1	4510
R2_Selection_15	29.2434	40.2849	Gemlik	Dışkaya	17443	15819	19383	mezru tarla	Dönüm	5	2.1.1	4510
R2_Selection_15	29.2434	40.2849	Gemlik	Dışkaya	17445	15822	19385	gayrı mezru tarla	Dönüm	3	2.1.1	2706
R2_Selection_15	29.2434	40.2849	Gemlik	Dışkaya	17446	15822	19385	mezru tarla	Dönüm	3	2.1.1	2706
R2_Selection_15	29.2434	40.2849	Gemlik	Dışkaya	17447	15823	19387	mezru tarla	Dönüm	3	2.1.1	2706
R2_Selection_15	29.2434	40.2849	Gemlik	Dışkaya	17584	15824	19388	gayrı mezru tarla	Dönüm	2	2.1.1	1804
R2_Selection_15	29.2434	40.2849	Gemlik	Dışkaya	17585	15824	19388	mezru tarla	Dönüm	2	2.1.1	1804
R2_Selection_15	29.2434	40.2849	Gemlik	Dışkaya	17598	15873	19438	mezru tarla	Dönüm	5	2.1.1	4510
R2_Selection_15	29.2434	40.2849	Gemlik	Dışkaya	17600	15879	19444	gayrı mezru tarla	Dönüm	2	2.1.1	1804
R2_Selection_15	29.2434	40.2849	Gemlik	Dışkaya	17601	15879	19444	mezru tarla	Dönüm	4	2.1.1	3608
R2_Selection_15	29.2434	40.2849	Gemlik	Dışkaya	17606	15880	19445	tarla	Dönüm	15	2.1.1	13530
R2_Selection_15	29.2434	40.2849	Gemlik	Dışkaya	17613	15882	19447	gayrı mezru tarla	Dönüm	3	2.1.1	2706
R2_Selection_15	29.2434	40.2849	Gemlik	Dışkaya	17614	15882	19447	mezru tarla	Dönüm	5	2.1.1	4510
R2_Selection_15	29.2434	40.2849	Gemlik	Dışkaya	17616	15885	19449	gayrı mezru tarla	Dönüm	10	2.1.1	9020
R2_Selection_15	29.2434	40.2849	Gemlik	Dışkaya	17617	15885	19449	mezru tarla	Dönüm	5	2.1.1	4510
R2_Selection_15	29.2434	40.2849	Gemlik	Dışkaya	17622	15886	19451	gayrı mezru tarla	Dönüm	3	2.1.1	2706
R2_Selection_15	29.2434	40.2849	Gemlik	Dışkaya	17623	15886	19451	mezru tarla	Dönüm	3	2.1.1	2706
R2_Selection_15	29.2434	40.2849	Gemlik	Dışkaya	17627	15891	19456	tarla	Dönüm	5	2.1.1	4510
R2_Selection_15	29.2434	40.2849	Gemlik	Dışkaya	17635	15894	19459	tarla	Dönüm	5	2.1.1	4510
R2_Selection_15	29.2434	40.2849	Gemlik	Dışkaya	17642	15897	19462	mezru tarla	Dönüm	6	2.1.1	5412
R2_Selection_25	29.0668	40.4793	Gemlik	Karaca Ali	17648	15900	19467	mezru tarla	Dönüm	2	2.1.1	1804
R2_Selection_15	29.2434	40.2849	Gemlik	Dışkaya	17652	15902	19466	gayrı mezru tarla	Dönüm	3	2.1.1	2706
R2_Selection_15	29.2434	40.2849	Gemlik	Dışkaya	17653	15902	19466	mezru tarla	Dönüm	5	2.1.1	4510
R2_Selection_15	29.2434	40.2849	Gemlik	Dışkaya	17656	15905	19470	mezru tarla	Dönüm	3	2.1.1	2706
R2_Selection_15	29.2434	40.2849	Gemlik	Dışkaya	17658	15906	19471	mezru tarla	Dönüm	6	2.1.1	5412
R2_Selection_15	29.2434	40.2849	Gemlik	Dışkaya	17660	15907	19472	gayrı mezru tarla	Dönüm	3	2.1.1	2706
R2_Selection_15	29.2434	40.2849	Gemlik	Dışkaya	17662	15908	19473	gayrı mezru tarla	Dönüm	4	2.1.1	3608
R2_Selection_15	29.2434	40.2849	Gemlik	Dışkaya	17663	15908	19473	mezru tarla	Dönüm	3	2.1.1	2706
R2_Selection_15	29.2434	40.2849	Gemlik	Dışkaya	17665	15909	19474	gayrı mezru tarla	Dönüm	4	2.1.1	3608
R2_Selection_15	29.2434	40.2849	Gemlik	Dışkaya	17666	15909	19474	mezru tarla	Dönüm	6	2.1.1	5412
R2_Selection_15	29.2434	40.2849	Gemlik	Dışkaya	17668	15910	19475	gayrı mezru tarla	Dönüm	4	2.1.1	3608
R2_Selection_15	29.2434	40.2849	Gemlik	Dışkaya	17669	15910	19475	mezru tarla	Dönüm	4	2.1.1	3608
R2_Selection_15	29.2434	40.2849	Gemlik	Dışkaya	17671	15911	19476	mezru tarla	Dönüm	6	2.1.1	5412
R2_Selection_15	29.2434	40.2849	Gemlik	Dışkaya	17672	15911	19476	gayrı mezru tarla	Dönüm	6	2.1.1	5412
R2_Selection_15	29.2434	40.2849	Gemlik	Dışkaya	17674	15912	19477	gayrı mezru tarla	Dönüm	4	2.1.1	3608
R2_Selection_15	29.2434	40.2849	Gemlik	Dışkaya	17675	15912	19477	mezru tarla	Dönüm	6	2.1.1	5412
R2_Selection_15	29.2434	40.2849	Gemlik	Dışkaya	17677	15913	19478	mezru tarla	Dönüm	2	2.1.1	1804
R2_Selection_15	29.2434	40.2849	Gemlik	Dışkaya	17679	15914	19479	gayrı mezru tarla	Dönüm	5	2.1.1	4510
R2_Selection_15	29.2434	40.2849	Gemlik	Dışkaya	17680	15914	19479	mezru tarla	Dönüm	3	2.1.1	2706
R2_Selection_15	29.2434	40.2849	Gemlik	Dışkaya	17681	15915	19480	gayrı mezru tarla	Dönüm	12	2.1.1	10824
R2_Selection_15	29.2434	40.2849	Gemlik	Dışkaya	17682	15915	19480	mezru tarla	Dönüm	8	2.1.1	7216
R2_Selection_15	29.2434	40.2849	Gemlik	Dışkaya	17683	15916	19482	gayrı mezru tarla	Dönüm	5	2.1.1	4510
R2_Selection_15	29.2434	40.2849	Gemlik	Dışkaya	17684	15916	19482	mezru tarla	Dönüm	3	2.1.1	2706
R2_Selection_15	29.2434	40.2849	Gemlik	Dışkaya	17686	15917	19483	mezru tarla	Dönüm	5	2.1.1	4510
R2_Selection_15	29.2434	40.2849	Gemlik	Dışkaya	17688	15918	19484	mezru tarla	Dönüm	5	2.1.1	4510
R2_Selection_15	29.2434	40.2849	Gemlik	Dışkaya	17689	15918	19484	gayrı mezru tarla	Dönüm	5	2.1.1	4510
R2_Selection_15	29.2434	40.2849	Gemlik	Dışkaya	17690	15919	19485	mezru tarla	Dönüm	4	2.1.1	3608
R2_Selection_15	29.2434	40.2849	Gemlik	Dışkaya	17692	15920	19486	mezru tarla	Dönüm	4	2.1.1	3608
R2_Selection_15	29.2434	40.2849	Gemlik	Dışkaya	17694	15921	19487	mezru tarla	Dönüm	2	2.1.1	1804
R2_Selection_15	29.2434	40.2849	Gemlik	Dışkaya	17695	15922	19488	gayrı mezru tarla	Dönüm	4	2.1.1	3608
R2_Selection_15	29.2434	40.2849	Gemlik	Dışkaya	17696	15922	19488	mezru tarla	Dönüm	2	2.1.1	1804
R2_Selection_15	29.2434	40.2849	Gemlik	Dışkaya	17698	15923	19489	mezru tarla	Dönüm	3	2.1.1	2706
R2_Selection_15	29.2434	40.2849	Gemlik	Dışkaya	17700	15924	19490	mezru tarla	Dönüm	4	2.1.1	3608
R2_Selection_15	29.2434	40.2849	Gemlik	Dışkaya	17702	15925	19491	gayrı mezru tarla	Dönüm	2	2.1.1	1804
R2_Selection_15	29.2434	40.2849	Gemlik	Dışkaya	17703	15925	19491	mezru tarla	Dönüm	3	2.1.1	2706
R2_Selection_15	29.2434	40.2849	Gemlik	Dışkaya	17705	15925	19493	gayrı mezru tarla	Dönüm	6	2.1.1	5412
R2_Selection_15	29.2434	40.2849	Gemlik	Dışkaya	17707	15926	19494	gayrı mezru tarla	Dönüm	4	2.1.1	3608
R2_Selection_15	29.2434	40.2849	Gemlik	Dışkaya	17708	15926	19494	mezru tarla	Dönüm	6	2.1.1	5412
R2_Selection_15	29.2434	40.2849	Gemlik	Dışkaya	17709	15927	19495	gayrı mezru tarla	Dönüm	3	2.1.1	2706
R2_Selection_15	29.2434	40.2849	Gemlik	Dışkaya	17710	15927	19495	mezru tarla	Dönüm	5	2.1.1	4510
R2_Selection_15	29.2434	40.2849	Gemlik	Dışkaya	17712	15928	19496	gayrı mezru tarla	Dönüm	4	2.1.1	3608
R2_Selection_15	29.2434	40.2849	Gemlik	Dışkaya	17713	15928	19496	mezru tarla	Dönüm	4	2.1.1	3608
R2_Selection_15	29.2434	40.2849	Gemlik	Dışkaya	17715	15929	19497	gayrı mezru tarla	Dönüm	2	2.1.1	1804
R2_Selection_15	29.2434	40.2849	Gemlik	Dışkaya	17716	15929	19497	mezru tarla	Dönüm	4	2.1.1	3608
R2_Selection_15	29.2434	40.2849	Gemlik	Dışkaya	17717	15930	19498	gayrı mezru tarla	Dönüm	5	2.1.1	4510
R2_Selection_15	29.2434	40.2849	Gemlik	Dışkaya	17718	15930	19498	mezru tarla	Dönüm	3	2.1.1	2706
R2_Selection_15	29.2434	40.2849	Gemlik	Dışkaya	17719	15931	19499	gayrı mezru tarla	Dönüm	7	2.1.1	6314
R2_Selection_15	29.2434	40.2849	Gemlik	Dışkaya	17720	15931	19499	mezru tarla	Dönüm	8	2.1.1	7216
R2_Selection_15	29.2434	40.2849	Gemlik	Dışkaya	17722	15932	19500	gayrı mezru tarla	Dönüm	8	2.1.1	7216
R2_Selection_15	29.2434	40.2849	Gemlik	Dışkaya	17723	15932	19500	mezru tarla	Dönüm	12	2.1.1	10824
R2_Selection_15	29.2434	40.2849	Gemlik	Dışkaya	17725	15933	19502	mezru tarla	Dönüm	5	2.1.1	4510
R2_Selection_15	29.2434	40.2849	Gemlik	Dışkaya	17727	15934	19503	gayrı mezru tarla	Dönüm	3	2.1.1	2706
R2_Selection_15	29.2434	40.2849	Gemlik	Dışkaya	17728	15934	19503	mezru tarla	Dönüm	5	2.1.1	4510
R2_Selection_15	29.2434	40.2849	Gemlik	Dışkaya	17730	15935	19504	mezru tarla	Dönüm	8	2.1.1	7216
R2_Selection_15	29.2434	40.2849	Gemlik	Dışkaya	17732	15937	19506	gayrı mezru tarla	Dönüm	3	2.1.1	2706
R2_Selection_15	29.2434	40.2849	Gemlik	Dışkaya	17733	15937	19506	mezru tarla	Dönüm	3	2.1.1	2706
R2_Selection_15	29.2434	40.2849	Gemlik	Dışkaya	17735	15938	19507	gayrı mezru tarla	Dönüm	7	2.1.1	6314
R2_Selection_15	29.2434	40.2849	Gemlik	Dışkaya	17736	15938	19507	mezru tarla	Dönüm	5	2.1.1	4510
R2_Selection_15	29.2434	40.2849	Gemlik	Dışkaya	17738	15939	19508	mezru tarla	Dönüm	6	2.1.1	5412
R2_Selection_15	29.2434	40.2849	Gemlik	Dışkaya	17740	15940	19509	mezru tarla	Dönüm	4	2.1.1	3608
R2_Selection_15	29.2434	40.2849	Gemlik	Dışkaya	17742	15941	19510	tarla	Dönüm	3	2.1.1	2706
R2_Selection_15	29.2434	40.2849	Gemlik	Dışkaya	17744	15942	19512	gayrı mezru tarla	Dönüm	5	2.1.1	4510
R2_Selection_15	29.2434	40.2849	Gemlik	Dışkaya	17745	15942	19512	mezru tarla	Dönüm	4	2.1.1	3608
R2_Selection_15	29.2434	40.2849	Gemlik	Dışkaya	17746	15943	19514	gayrı mezru tarla	Dönüm	2	2.1.1	1804
R2_Selection_15	29.2434	40.2849	Gemlik	Dışkaya	17748	15944	19515	gayrı mezru tarla	Dönüm	4	2.1.1	3608
R2_Selection_15	29.2434	40.2849	Gemlik	Dışkaya	17749	15944	19515	mezru tarla	Dönüm	8	2.1.1	7216
R2_Selection_15	29.2434	40.2849	Gemlik	Dışkaya	17751	15945	19516	gayrı mezru tarla	Dönüm	3	2.1.1	2706
R2_Selection_15	29.2434	40.2849	Gemlik	Dışkaya	17752	15945	19516	mezru tarla	Dönüm	2	2.1.1	1804
R2_Selection_15	29.2434	40.2849	Gemlik	Dışkaya	17754	15946	19517	gayrı mezru tarla	Dönüm	6	2.1.1	5412
R2_Selection_15	29.2434	40.2849	Gemlik	Dışkaya	17755	15946	19517	mezru tarla	Dönüm	2	2.1.1	1804
R2_Selection_15	29.2434	40.2849	Gemlik	Dışkaya	17756	15947	19518	mezru tarla	Dönüm	4	2.1.1	3608
R2_Selection_15	29.2434	40.2849	Gemlik	Dışkaya	17758	15949	19520	gayrı mezru tarla	Dönüm	2	2.1.1	1804
R2_Selection_15	29.2434	40.2849	Gemlik	Dışkaya	17759	15949	19520	mezru tarla	Dönüm	2	2.1.1	1804
R2_Selection_15	29.2434	40.2849	Gemlik	Dışkaya	17761	15950	19522	gayrı mezru tarla	Dönüm	4	2.1.1	3608
R2_Selection_15	29.2434	40.2849	Gemlik	Dışkaya	17763	15951	19523	gayrı mezru tarla	Dönüm	3	2.1.1	2706
R2_Selection_15	29.2434	40.2849	Gemlik	Dışkaya	17764	15951	19523	mezru tarla	Dönüm	2	2.1.1	1804
R2_Selection_15	29.2434	40.2849	Gemlik	Dışkaya	17765	15952	19524	gayrı mezru tarla	Dönüm	7	2.1.1	6314
R2_Selection_15	29.2434	40.2849	Gemlik	Dışkaya	17767	15953	19525	gayrı mezru tarla	Dönüm	1.5	2.1.1	1353
R2_Selection_15	29.2434	40.2849	Gemlik	Dışkaya	17768	15954	19526	gayrı mezru tarla	Dönüm	2	2.1.1	1804
R2_Selection_15	29.2434	40.2849	Gemlik	Dışkaya	17770	15955	19527	mezru tarla	Dönüm	3	2.1.1	2706
R2_Selection_15	29.2434	40.2849	Gemlik	Dışkaya	17772	15956	19528	tarla	Dönüm	6	2.1.1	5412
R2_Selection_15	29.2434	40.2849	Gemlik	Dışkaya	17774	15957	19529	gayrı mezru tarla	Dönüm	2	2.1.1	1804
R2_Selection_15	29.2434	40.2849	Gemlik	Dışkaya	17775	15957	19529	mezru tarla	Dönüm	2	2.1.1	1804
R2_Selection_15	29.2434	40.2849	Gemlik	Dışkaya	17777	15958	19530	gayrı mezru tarla	Dönüm	8	2.1.1	7216
R2_Selection_15	29.2434	40.2849	Gemlik	Dışkaya	17778	15958	19530	mezru tarla	Dönüm	7	2.1.1	6314
R2_Selection_15	29.2434	40.2849	Gemlik	Dışkaya	17780	15961	19537	gayrı mezru tarla	Dönüm	4	2.1.1	3608
R2_Selection_15	29.2434	40.2849	Gemlik	Dışkaya	17782	15965	19541	mezru tarla	Dönüm	4	2.1.1	3608
R2_Selection_5	29.2978	40.241	Bursa	Anarlıdere	19163	24526	28158	tarla	Dönüm	5	2.1.1	4510
R2_Selection_5	29.2978	40.241	Bursa	Anarlıdere	19165	24526	28158	gayrı mezru tarla	Dönüm	10	2.1.1	9020
R2_Selection_5	29.2978	40.241	Bursa	Anarlıdere	19174	24530	28163	mezru tarla	Dönüm	5	2.1.1	4510
R2_Selection_5	29.2978	40.241	Bursa	Anarlıdere	19177	24530	28163	tarla	Dönüm	10	2.1.1	9020
R2_Selection_5	29.2978	40.241	Bursa	Anarlıdere	19178	24530	28163	gayrı mezru	Dönüm	35	2.1.1	31570
R2_Selection_11	29.1721	40.1748	Bursa	Camili Kızık	19221	24534	28180	gayrı mezru tarla	Dönüm	4	2.1.1	3608
R2_Selection_5	29.2978	40.241	Bursa	Anarlıdere	19194	24539	28173	mezru tarla	Dönüm	15	2.1.1	13530
R2_Selection_5	29.2978	40.241	Bursa	Anarlıdere	19195	24539	28173	gayrı mezru tarla	Dönüm	35	2.1.1	31570
R2_Selection_5	29.2978	40.241	Bursa	Anarlıdere	19209	24544	28179	mezru tarla	Dönüm	11	2.1.1	9922
R2_Selection_5	29.2978	40.241	Bursa	Anarlıdere	19210	24544	28179	gayrı mezru tarla	Dönüm	19	2.1.1	17138
R2_Selection_11	29.1721	40.1748	Bursa	Camili Kızık	19230	24549	28186	mezru tarla	Dönüm	4	2.1.1	3608
R2_Selection_11	29.1721	40.1748	Bursa	Camili Kızık	19232	24549	28186	gayrı mezru tarla	Dönüm	1	2.1.1	902
R2_Selection_5	29.2978	40.241	Bursa	Anarlıdere	19228	24550	28187	tarla	Dönüm	5	2.1.1	4510
R2_Selection_5	29.2978	40.241	Bursa	Anarlıdere	19229	24550	28187	gayrı mezru tarla	Dönüm	15	2.1.1	13530
R2_Selection_5	29.2978	40.241	Bursa	Anarlıdere	19246	24552	28188	tarla	Dönüm	4	2.1.1	3608
R2_Selection_5	29.2978	40.241	Bursa	Anarlıdere	19247	24552	28188	gayrı mezru tarla	Dönüm	3	2.1.1	2706
R2_Selection_5	29.2978	40.241	Bursa	Anarlıdere	19256	24554	28191	tarla	Dönüm	10	2.1.1	9020
R2_Selection_5	29.2978	40.241	Bursa	Anarlıdere	19257	24554	28191	gayrı mezru tarla	Dönüm	10	2.1.1	9020
R2_Selection_5	29.2978	40.241	Bursa	Anarlıdere	19263	24554	28193	gayrı mezru tarla	Dönüm	9	2.1.1	8118
R2_Selection_5	29.2978	40.241	Bursa	Anarlıdere	19269	24556	28196	tarla	Dönüm	10	2.1.1	9020
R2_Selection_11	29.1721	40.1748	Bursa	Camili Kızık	19314	24558	28216	mezru tarla	Dönüm	30	2.1.1	27060
R2_Selection_11	29.1721	40.1748	Bursa	Camili Kızık	19315	24558	28216	gayrı mezru tarla	Dönüm	45	2.1.1	40590
R2_Selection_5	29.2978	40.241	Bursa	Anarlıdere	19273	24559	28198	mezru tarla	Dönüm	8	2.1.1	7216
R2_Selection_5	29.2978	40.241	Bursa	Anarlıdere	19274	24559	28198	gayrı mezru tarla	Dönüm	12	2.1.1	10824
R2_Selection_11	29.1721	40.1748	Bursa	Camili Kızık	19320	24577	28217	mezru tarla	Dönüm	30	2.1.1	27060
R2_Selection_11	29.1721	40.1748	Bursa	Camili Kızık	19321	24577	28217	gayrı mezru tarla	Dönüm	65	2.1.1	58630
R2_Selection_11	29.1721	40.1748	Bursa	Camili Kızık	19330	24578	28219	gayrı mezru tarla	Dönüm	15	2.1.1	13530
R2_Selection_11	29.1721	40.1748	Bursa	Camili Kızık	19353	24581	28223	gayrı mezru tarla	Dönüm	17	2.1.1	15334
R2_Selection_11	29.1721	40.1748	Bursa	Camili Kızık	19370	24583	28225	gayrı mezru tarla	Dönüm	20	2.1.1	18040
R2_Selection_11	29.1721	40.1748	Bursa	Camili Kızık	19390	24588	28230	gayrı mezru tarla	Dönüm	3	2.1.1	2706
R2_Selection_11	29.1721	40.1748	Bursa	Camili Kızık	19402	24591	28233	gayrı mezru tarla	Dönüm	2	2.1.1	1804
R2_Selection_5	29.2978	40.241	Bursa	Anarlıdere	19406	24593	28234	mezru tarla	Dönüm	15	2.1.1	13530
R2_Selection_5	29.2978	40.241	Bursa	Anarlıdere	19407	24593	28234	gayrı mezru tarla	Dönüm	10	2.1.1	9020
R2_Selection_5	29.2978	40.241	Bursa	Anarlıdere	19416	24595	28238	mezru tarla	Dönüm	10	2.1.1	9020
R2_Selection_5	29.2978	40.241	Bursa	Anarlıdere	19430	24595	28240	gayrı mezru tarla	Dönüm	4	2.1.1	3608
R2_Selection_5	29.2978	40.241	Bursa	Anarlıdere	19438	24598	28242	mezru tarla	Dönüm	20	2.1.1	18040
R2_Selection_5	29.2978	40.241	Bursa	Anarlıdere	19439	24598	28242	gayrı mezru tarla	Dönüm	30	2.1.1	27060
R2_Selection_5	29.2978	40.241	Bursa	Anarlıdere	19450	24601	28248	gayrı mezru tarla	Dönüm	3	2.1.1	2706
R2_Selection_5	29.2978	40.241	Bursa	Anarlıdere	19460	24605	28254	mezru tarla	Dönüm	10	2.1.1	9020
R2_Selection_5	29.2978	40.241	Bursa	Anarlıdere	19461	24605	28254	gayrı mezru tarla	Dönüm	10	2.1.1	9020
R2_Selection_11	29.1721	40.1748	Bursa	Camili Kızık	19478	24609	28261	gayrı mezru tarla	Dönüm	15	2.1.1	13530
R2_Selection_5	29.2978	40.241	Bursa	Anarlıdere	19477	24610	28262	tarla	Dönüm	10	2.1.1	9020
R2_Selection_5	29.2978	40.241	Bursa	Anarlıdere	19513	24611	28265	mezru tarla	Dönüm	10	2.1.1	9020
R2_Selection_5	29.2978	40.241	Bursa	Anarlıdere	19515	24611	28265	gayrı mezru tarla	Dönüm	10	2.1.1	9020
R2_Selection_11	29.1721	40.1748	Bursa	Camili Kızık	19493	24613	28264	gayrı mezru tarla	Dönüm	3	2.1.1	2706
R2_Selection_11	29.1721	40.1748	Bursa	Camili Kızık	19501	24613	28266	gayrı mezru tarla	Dönüm	6	2.1.1	5412
R2_Selection_11	29.1721	40.1748	Bursa	Camili Kızık	19518	24614	28268	gayrı mezru tarla	Dönüm	21	2.1.1	18942
R2_Selection_5	29.2978	40.241	Bursa	Anarlıdere	19530	24617	28272	tarla	Dönüm	10	2.1.1	9020
R2_Selection_5	29.2978	40.241	Bursa	Anarlıdere	19531	24617	28272	gayrı mezru tarla	Dönüm	10	2.1.1	9020
R2_Selection_5	29.2978	40.241	Bursa	Anarlıdere	19541	24617	28275	tarla	Dönüm	10	2.1.1	9020
R2_Selection_24	29.1741	40.2097	Bursa	İsabey	19553	24619	28278	tarla	Dönüm	10	2.1.1	9020
R2_Selection_24	29.1741	40.2097	Bursa	İsabey	19565	24621	28285	mezru tarla	Dönüm	26	2.1.1	23452
R2_Selection_5	29.2978	40.241	Bursa	Anarlıdere	19557	24624	28283	tarla	Dönüm	4	2.1.1	3608
R2_Selection_5	29.2978	40.241	Bursa	Anarlıdere	19576	24625	28289	mezru tarla	Dönüm	5	2.1.1	4510
R2_Selection_5	29.2978	40.241	Bursa	Anarlıdere	19577	24625	28289	gayrı mezru tarla	Dönüm	5	2.1.1	4510
R2_Selection_11	29.1721	40.1748	Bursa	Camili Kızık	19589	24626	28286	gayrı mezru tarla	Dönüm	6	2.1.1	5412
R2_Selection_5	29.2978	40.241	Bursa	Anarlıdere	19583	24629	28290	tarla	Dönüm	2	2.1.1	1804
R2_Selection_5	29.2978	40.241	Bursa	Anarlıdere	19584	24630	28292	mezru tarla	Dönüm	20	2.1.1	18040
R2_Selection_5	29.2978	40.241	Bursa	Anarlıdere	19586	24630	28292	gayrı mezru tarla	Dönüm	10	2.1.1	9020
R2_Selection_11	29.1721	40.1748	Bursa	Camili Kızık	19595	24631	28293	mezru tarla	Dönüm	20	2.1.1	18040
R2_Selection_11	29.1721	40.1748	Bursa	Camili Kızık	19596	24631	28293	gayrı mezru tarla	Dönüm	30	2.1.1	27060
R2_Selection_11	29.1721	40.1748	Bursa	Camili Kızık	19693	24631	28295	mezru tarla	Dönüm	1	2.1.1	902
R2_Selection_5	29.2978	40.241	Bursa	Anarlıdere	19604	24632	28294	tarla	Dönüm	10	2.1.1	9020
R2_Selection_11	29.1721	40.1748	Bursa	Camili Kızık	19702	24633	28329	mezru tarla	Dönüm	1.5	2.1.1	1353
R2_Selection_11	29.1721	40.1748	Bursa	Camili Kızık	19703	24633	28329	gayrı mezru tarla	Dönüm	6	2.1.1	5412
R2_Selection_5	29.2978	40.241	Bursa	Anarlıdere	19622	24638	28301	mezru tarla	Dönüm	10	2.1.1	9020
R2_Selection_5	29.2978	40.241	Bursa	Anarlıdere	19623	24638	28301	gayrı mezru tarla	Dönüm	10	2.1.1	9020
R2_Selection_5	29.2978	40.241	Bursa	Anarlıdere	19630	24639	28303	mezru tarla	Dönüm	10	2.1.1	9020
R2_Selection_5	29.2978	40.241	Bursa	Anarlıdere	19631	24639	28303	gayrı mezru tarla	Dönüm	10	2.1.1	9020
R2_Selection_24	29.1741	40.2097	Bursa	İsabey	19638	24640	28305	mezru tarla	Dönüm	10	2.1.1	9020
R2_Selection_5	29.2978	40.241	Bursa	Anarlıdere	19645	24643	28310	mezru tarla	Dönüm	10	2.1.1	9020
R2_Selection_5	29.2978	40.241	Bursa	Anarlıdere	19647	24643	28310	gayrı mezru tarla	Dönüm	10	2.1.1	9020
R2_Selection_5	29.2978	40.241	Bursa	Anarlıdere	19667	24648	28317	mezru tarla	Dönüm	4	2.1.1	3608
R2_Selection_24	29.1741	40.2097	Bursa	İsabey	19674	24650	28319	mezru tarla	Dönüm	8	2.1.1	7216
R2_Selection_5	29.2978	40.241	Bursa	Anarlıdere	19677	24651	28320	mezru tarla	Dönüm	8	2.1.1	7216
R2_Selection_5	29.2978	40.241	Bursa	Anarlıdere	19678	24651	28320	gayrı mezru tarla	Dönüm	7	2.1.1	6314
R2_Selection_5	29.2978	40.241	Bursa	Anarlıdere	19684	24653	28322	mezru tarla	Dönüm	10	2.1.1	9020
R2_Selection_5	29.2978	40.241	Bursa	Anarlıdere	19685	24653	28322	gayrı mezru tarla	Dönüm	20	2.1.1	18040
R2_Selection_24	29.1741	40.2097	Bursa	İsabey	19698	24655	28326	mezru tarla	Dönüm	20	2.1.1	18040
R2_Selection_5	29.2978	40.241	Bursa	Anarlıdere	19700	24656	28327	mezru tarla	Dönüm	6	2.1.1	5412
R2_Selection_24	29.1741	40.2097	Bursa	İsabey	19706	24657	28330	mezru tarla	Dönüm	50	2.1.1	45100
R2_Selection_5	29.2978	40.241	Bursa	Anarlıdere	19710	24658	28331	mezru tarla	Dönüm	12	2.1.1	10824
R2_Selection_5	29.2978	40.241	Bursa	Anarlıdere	19712	24658	28331	gayrı mezru tarla	Dönüm	18	2.1.1	16236
R2_Selection_24	29.1741	40.2097	Bursa	İsabey	19741	24660	28339	mezru tarla	Dönüm	4	2.1.1	3608
R2_Selection_5	29.2978	40.241	Bursa	Anarlıdere	19731	24662	28338	mezru tarla	Dönüm	10	2.1.1	9020
R2_Selection_5	29.2978	40.241	Bursa	Anarlıdere	19732	24662	28338	gayrı mezru tarla	Dönüm	15	2.1.1	13530
R2_Selection_5	29.2978	40.241	Bursa	Anarlıdere	19748	24665	28345	mezru tarla	Dönüm	8	2.1.1	7216
R2_Selection_5	29.2978	40.241	Bursa	Anarlıdere	19749	24665	28345	gayrı mezru tarla	Dönüm	7	2.1.1	6314
R2_Selection_24	29.1741	40.2097	Bursa	İsabey	19763	24666	28349	tarla	Dönüm	10	2.1.1	9020
R2_Selection_11	29.1721	40.1748	Bursa	Camili Kızık	19754	24667	28347	gayrı mezru tarla	Dönüm	2	2.1.1	1804
R2_Selection_5	29.2978	40.241	Bursa	Anarlıdere	19769	24669	28351	tarla	Dönüm	12	2.1.1	10824
R2_Selection_5	29.2978	40.241	Bursa	Anarlıdere	19773	24669	28351	mezru tarla	Dönüm	5	2.1.1	4510
R2_Selection_5	29.2978	40.241	Bursa	Anarlıdere	19775	24669	28351	gayrı mezru tarla	Dönüm	8	2.1.1	7216
R2_Selection_11	29.1721	40.1748	Bursa	Camili Kızık	19784	24670	28356	gayrı mezru tarla	Dönüm	25	2.1.1	22550
R2_Selection_5	29.2978	40.241	Bursa	Anarlıdere	19778	24672	28354	mezru tarla	Dönüm	5	2.1.1	4510
R2_Selection_5	29.2978	40.241	Bursa	Anarlıdere	19779	24672	28354	gayrı mezru tarla	Dönüm	5	2.1.1	4510
R2_Selection_5	29.2978	40.241	Bursa	Anarlıdere	19788	24673	28357	tarla	Dönüm	3	2.1.1	2706
R2_Selection_5	29.2978	40.241	Bursa	Anarlıdere	19790	24673	28357	gayrı mezru tarla	Dönüm	7	2.1.1	6314
R2_Selection_5	29.2978	40.241	Bursa	Anarlıdere	19794	24674	28358	mezru tarla	Dönüm	2	2.1.1	1804
R2_Selection_5	29.2978	40.241	Bursa	Anarlıdere	19795	24674	28358	gayrı mezru tarla	Dönüm	8	2.1.1	7216
R2_Selection_11	29.1721	40.1748	Bursa	Camili Kızık	19801	24675	28360	gayrı mezru tarla	Dönüm	9	2.1.1	8118
R2_Selection_11	29.1721	40.1748	Bursa	Camili Kızık	19811	24675	28363	gayrı mezru tarla	Dönüm	10	2.1.1	9020
R2_Selection_11	29.1721	40.1748	Bursa	Camili Kızık	19823	24677	28365	gayrı mezru tarla	Dönüm	20	2.1.1	18040
R2_Selection_5	29.2978	40.241	Bursa	Anarlıdere	19817	24678	28366	gayrı mezru tarla	Dönüm	1.5	2.1.1	1353
R2_Selection_20	29.3789	40.2776	Bursa	Gölcük	19842	24682	28372	mezru tarla	Dönüm	30	2.1.1	27060
R2_Selection_20	29.3789	40.2776	Bursa	Gölcük	19844	24682	28372	gayrı mezru tarla	Dönüm	20	2.1.1	18040
R2_Selection_11	29.1721	40.1748	Bursa	Camili Kızık	19849	24685	28375	mezru tarla	Dönüm	10	2.1.1	9020
R2_Selection_11	29.1721	40.1748	Bursa	Camili Kızık	19856	24685	28375	gayrı mezru tarla	Dönüm	15	2.1.1	13530
R2_Selection_24	29.1741	40.2097	Bursa	İsabey	19848	24686	28376	mezru tarla	Dönüm	20	2.1.1	18040
R2_Selection_20	29.3789	40.2776	Bursa	Gölcük	19864	24687	28377	mezru tarla	Dönüm	40	2.1.1	36080
R2_Selection_20	29.3789	40.2776	Bursa	Gölcük	19865	24687	28377	gayrı mezru tarla	Dönüm	10	2.1.1	9020
R2_Selection_24	29.1741	40.2097	Bursa	İsabey	19881	24693	28385	mezru tarla	Dönüm	10	2.1.1	9020
R2_Selection_11	29.1721	40.1748	Bursa	Camili Kızık	19887	24694	28386	gayrı mezru tarla	Dönüm	4	2.1.1	3608
R2_Selection_11	29.1721	40.1748	Bursa	Camili Kızık	19901	24696	28390	gayrı mezru	Dönüm	1	2.1.1	902
R2_Selection_24	29.1741	40.2097	Bursa	İsabey	19908	24700	28394	mezru tarla	Dönüm	25	2.1.1	22550
R2_Selection_11	29.1721	40.1748	Bursa	Camili Kızık	19929	24705	28400	gayrı mezru tarla	Dönüm	4	2.1.1	3608
R2_Selection_11	29.1721	40.1748	Bursa	Camili Kızık	19936	24709	28408	gayrı mezru tarla	Dönüm	20	2.1.1	18040
R2_Selection_20	29.3789	40.2776	Bursa	Gölcük	19954	24715	28416	mezru tarla	Dönüm	20	2.1.1	18040
R2_Selection_20	29.3789	40.2776	Bursa	Gölcük	19955	24715	28416	gayrı mezru tarla	Dönüm	30	2.1.1	27060
R2_Selection_20	29.3789	40.2776	Bursa	Gölcük	19964	24717	28419	mezru tarla	Dönüm	15	2.1.1	13530
R2_Selection_20	29.3789	40.2776	Bursa	Gölcük	19965	24717	28419	gayrı mezru tarla	Dönüm	30	2.1.1	27060
R2_Selection_27	29.5698	40.2264	Yenişehir	Karasıl	19962	24718	28420	mezru tarla	Dönüm	140	2.1.1	126280
R2_Selection_20	29.3789	40.2776	Bursa	Gölcük	19971	24719	28421	mezru tarla	Dönüm	20	2.1.1	18040
R2_Selection_20	29.3789	40.2776	Bursa	Gölcük	19972	24719	28421	gayrı mezru tarla	Dönüm	25	2.1.1	22550
R2_Selection_27	29.5698	40.2264	Yenişehir	Karasıl	19968	24720	28422	mezru tarla	Dönüm	80	2.1.1	72160
R2_Selection_27	29.5698	40.2264	Yenişehir	Karasıl	19975	24721	28423	mezru tarla	Dönüm	50	2.1.1	45100
R2_Selection_27	29.5698	40.2264	Yenişehir	Karasıl	19978	24722	28425	mezru tarla	Dönüm	4	2.1.1	3608
R2_Selection_20	29.3789	40.2776	Bursa	Gölcük	19981	24723	28424	mezru tarla	Dönüm	40	2.1.1	36080
R2_Selection_20	29.3789	40.2776	Bursa	Gölcük	19982	24723	28424	gayrı mezru tarla	Dönüm	20	2.1.1	18040
R2_Selection_20	29.3789	40.2776	Bursa	Gölcük	19988	24724	28426	mezru tarla	Dönüm	30	2.1.1	27060
R2_Selection_20	29.3789	40.2776	Bursa	Gölcük	19989	24724	28426	gayrı mezru	Dönüm	30	2.1.1	27060
R2_Selection_27	29.5698	40.2264	Yenişehir	Karasıl	19985	24725	28427	mezru tarla	Dönüm	70	2.1.1	63140
R2_Selection_27	29.5698	40.2264	Yenişehir	Karasıl	19996	24727	28430	mezru tarla	Dönüm	60	2.1.1	54120
R2_Selection_20	29.3789	40.2776	Bursa	Gölcük	19999	24728	28431	mezru tarla	Dönüm	22	2.1.1	19844
R2_Selection_20	29.3789	40.2776	Bursa	Gölcük	20000	24728	28431	gayrı mezru tarla	Dönüm	15	2.1.1	13530
R2_Selection_27	29.5698	40.2264	Yenişehir	Karasıl	20003	24729	28432	mezru tarla	Dönüm	10	2.1.1	9020
R2_Selection_20	29.3789	40.2776	Bursa	Gölcük	20007	24730	28433	tarla	Dönüm	20	2.1.1	18040
R2_Selection_20	29.3789	40.2776	Bursa	Gölcük	20009	24730	28433	gayrı mezru tarla	Dönüm	40	2.1.1	36080
R2_Selection_27	29.5698	40.2264	Yenişehir	Karasıl	20005	24731	28434	mezru tarla	Dönüm	25	2.1.1	22550
R2_Selection_27	29.5698	40.2264	Yenişehir	Karasıl	20012	24732	28438	mezru tarla	Dönüm	30	2.1.1	27060
R2_Selection_27	29.5698	40.2264	Yenişehir	Karasıl	20015	24733	28439	mezru tarla	Dönüm	40	2.1.1	36080
R2_Selection_20	29.3789	40.2776	Bursa	Gölcük	20018	24734	28440	mezru tarla	Dönüm	15	2.1.1	13530
R2_Selection_20	29.3789	40.2776	Bursa	Gölcük	20019	24734	28440	gayrı mezru tarla	Dönüm	15	2.1.1	13530
R2_Selection_27	29.5698	40.2264	Yenişehir	Karasıl	20022	24735	28442	mezru tarla	Dönüm	20	2.1.1	18040
R2_Selection_20	29.3789	40.2776	Bursa	Gölcük	20027	24736	28443	mezru tarla	Dönüm	15	2.1.1	13530
R2_Selection_20	29.3789	40.2776	Bursa	Gölcük	20028	24736	28443	gayrı mezru tarla	Dönüm	15	2.1.1	13530
R2_Selection_27	29.5698	40.2264	Yenişehir	Karasıl	20024	24737	28444	mezru tarla	Dönüm	30	2.1.1	27060
R2_Selection_20	29.3789	40.2776	Bursa	Gölcük	20033	24738	28446	mezru tarla	Dönüm	25	2.1.1	22550
R2_Selection_20	29.3789	40.2776	Bursa	Gölcük	20034	24738	28446	gayrı mezru tarla	Dönüm	15	2.1.1	13530
R2_Selection_27	29.5698	40.2264	Yenişehir	Karasıl	20031	24739	28447	mezru tarla	Dönüm	10	2.1.1	9020
R2_Selection_27	29.5698	40.2264	Yenişehir	Karasıl	20037	24740	28448	mezru tarla	Dönüm	30	2.1.1	27060
R2_Selection_20	29.3789	40.2776	Bursa	Gölcük	20039	24741	28449	mezru tarla	Dönüm	13	2.1.1	11726
R2_Selection_20	29.3789	40.2776	Bursa	Gölcük	20040	24741	28449	gayrı mezru tarla	Dönüm	5	2.1.1	4510
R2_Selection_27	29.5698	40.2264	Yenişehir	Karasıl	20042	24742	28450	mezru tarla	Dönüm	30	2.1.1	27060
R2_Selection_20	29.3789	40.2776	Bursa	Gölcük	20044	24743	28451	mezru tarla	Dönüm	40	2.1.1	36080
R2_Selection_20	29.3789	40.2776	Bursa	Gölcük	20045	24743	28451	gayrı mezru tarla	Dönüm	30	2.1.1	27060
R2_Selection_27	29.5698	40.2264	Yenişehir	Karasıl	20048	24744	28452	mezru tarla	Dönüm	12	2.1.1	10824
R2_Selection_27	29.5698	40.2264	Yenişehir	Karasıl	20050	24746	28454	mezru tarla	Dönüm	15	2.1.1	13530
R2_Selection_20	29.3789	40.2776	Bursa	Gölcük	20052	24747	28455	mezru tarla	Dönüm	5	2.1.1	4510
R2_Selection_20	29.3789	40.2776	Bursa	Gölcük	20054	24747	28455	gayrı mezru tarla	Dönüm	25	2.1.1	22550
R2_Selection_27	29.5698	40.2264	Yenişehir	Karasıl	20053	24748	28456	mezru tarla	Dönüm	10	2.1.1	9020
R2_Selection_27	29.5698	40.2264	Yenişehir	Karasıl	20058	24749	28457	tarla	Dönüm	20	2.1.1	18040
R2_Selection_20	29.3789	40.2776	Bursa	Gölcük	20060	24750	28458	mezru tarla	Dönüm	30	2.1.1	27060
R2_Selection_20	29.3789	40.2776	Bursa	Gölcük	20063	24750	28458	gayrı mezru tarla	Dönüm	60	2.1.1	54120
R2_Selection_27	29.5698	40.2264	Yenişehir	Karasıl	20061	24751	28459	tarla	Dönüm	20	2.1.1	18040
R2_Selection_27	29.5698	40.2264	Yenişehir	Karasıl	20066	24752	28460	gayrı mezru tarla	Dönüm	15	2.1.1	13530
R2_Selection_27	29.5698	40.2264	Yenişehir	Karasıl	20068	24753	28461	tarla	Dönüm	10	2.1.1	9020
R2_Selection_27	29.5698	40.2264	Yenişehir	Karasıl	20069	24754	28463	mezru tarla	Dönüm	15	2.1.1	13530
R2_Selection_20	29.3789	40.2776	Bursa	Gölcük	20070	24755	28462	mezru tarla	Dönüm	25	2.1.1	22550
R2_Selection_20	29.3789	40.2776	Bursa	Gölcük	20071	24755	28462	gayrı mezru tarla	Dönüm	40	2.1.1	36080
R2_Selection_27	29.5698	40.2264	Yenişehir	Karasıl	20074	24756	28464	mezru tarla	Dönüm	10	2.1.1	9020
R2_Selection_20	29.3789	40.2776	Bursa	Gölcük	20076	24757	28465	mezru tarla	Dönüm	20	2.1.1	18040
R2_Selection_20	29.3789	40.2776	Bursa	Gölcük	20077	24757	28465	gayrı mezru tarla	Dönüm	40	2.1.1	36080
R2_Selection_27	29.5698	40.2264	Yenişehir	Karasıl	20086	24758	28466	mezru tarla	Dönüm	100	2.1.1	90200
R2_Selection_20	29.3789	40.2776	Bursa	Gölcük	20079	24759	28467	mezru tarla	Dönüm	20	2.1.1	18040
R2_Selection_20	29.3789	40.2776	Bursa	Gölcük	20080	24759	28467	gayrı mezru tarla	Dönüm	20	2.1.1	18040
R2_Selection_20	29.3789	40.2776	Bursa	Gölcük	20083	24759	28468	mezru tarla	Dönüm	5	2.1.1	4510
R2_Selection_20	29.3789	40.2776	Bursa	Gölcük	20085	24760	28469	mezru tarla	Dönüm	10	2.1.1	9020
R2_Selection_20	29.3789	40.2776	Bursa	Gölcük	20087	24760	28469	gayrı mezru tarla	Dönüm	10	2.1.1	9020
R2_Selection_27	29.5698	40.2264	Yenişehir	Karasıl	20092	24761	28470	mezru tarla	Dönüm	10	2.1.1	9020
R2_Selection_20	29.3789	40.2776	Bursa	Gölcük	20094	24762	28471	mezru tarla	Dönüm	15	2.1.1	13530
R2_Selection_20	29.3789	40.2776	Bursa	Gölcük	20095	24762	28471	gayrı mezru tarla	Dönüm	6	2.1.1	5412
R2_Selection_27	29.5698	40.2264	Yenişehir	Karasıl	20097	24763	28472	tarla	Dönüm	20	2.1.1	18040
R2_Selection_20	29.3789	40.2776	Bursa	Gölcük	20103	24764	28473	mezru tarla	Dönüm	15	2.1.1	13530
R2_Selection_20	29.3789	40.2776	Bursa	Gölcük	20104	24764	28473	gayrı mezru tarla	Dönüm	15	2.1.1	13530
R2_Selection_27	29.5698	40.2264	Yenişehir	Karasıl	20100	24765	28474	mezru tarla	Dönüm	3	2.1.1	2706
R2_Selection_27	29.5698	40.2264	Yenişehir	Karasıl	20102	24766	28475	tarla	Dönüm	70	2.1.1	63140
R2_Selection_27	29.5698	40.2264	Yenişehir	Karasıl	20107	24766	28476	tarla	Dönüm	70	2.1.1	63140
R2_Selection_20	29.3789	40.2776	Bursa	Gölcük	20109	24767	28477	mezru tarla	Dönüm	30	2.1.1	27060
R2_Selection_20	29.3789	40.2776	Bursa	Gölcük	20110	24767	28477	gayrı mezru tarla	Dönüm	30	2.1.1	27060
R2_Selection_1	29.2179	40.2293	Bursa	Ada	20113	24768	28478	mezru tarla	Dönüm	35	2.1.1	31570
R2_Selection_20	29.3789	40.2776	Bursa	Gölcük	20114	24769	28479	mezru tarla	Dönüm	10	2.1.1	9020
R2_Selection_20	29.3789	40.2776	Bursa	Gölcük	20115	24769	28479	gayrı mezru tarla	Dönüm	10	2.1.1	9020
R2_Selection_20	29.3789	40.2776	Bursa	Gölcük	20124	24770	28481	mezru tarla	Dönüm	15	2.1.1	13530
R2_Selection_20	29.3789	40.2776	Bursa	Gölcük	20125	24770	28481	gayrı mezru tarla	Dönüm	15	2.1.1	13530
R2_Selection_1	29.2179	40.2293	Bursa	Ada	20120	24771	28480	mezru tarla	Dönüm	60	2.1.1	54120
R2_Selection_1	29.2179	40.2293	Bursa	Ada	20128	24772	28482	mezru tarla	Dönüm	30	2.1.1	27060
R2_Selection_1	29.2179	40.2293	Bursa	Ada	20136	24772	28484	tarla	Dönüm	8	2.1.1	7216
R2_Selection_20	29.3789	40.2776	Bursa	Gölcük	20142	24773	28485	mezru tarla	Dönüm	16	2.1.1	14432
R2_Selection_20	29.3789	40.2776	Bursa	Gölcük	20132	24773	28483	mezru tarla	Dönüm	7	2.1.1	6314
R2_Selection_20	29.3789	40.2776	Bursa	Gölcük	20133	24773	28483	gayrı mezru tarla	Dönüm	15	2.1.1	13530
R2_Selection_1	29.2179	40.2293	Bursa	Ada	20146	24775	28487	mezru tarla	Dönüm	35	2.1.1	31570
R2_Selection_20	29.3789	40.2776	Bursa	Gölcük	20162	24776	28490	gayrı mezru tarla	Dönüm	5	2.1.1	4510
R2_Selection_20	29.3789	40.2776	Bursa	Gölcük	20150	24776	28488	mezru tarla	Dönüm	10	2.1.1	9020
R2_Selection_20	29.3789	40.2776	Bursa	Gölcük	20152	24776	28488	gayrı mezru tarla	Dönüm	18	2.1.1	16236
R2_Selection_20	29.3789	40.2776	Bursa	Gölcük	20157	24776	28490	mezru tarla	Dönüm	5	2.1.1	4510
R2_Selection_20	29.3789	40.2776	Bursa	Gölcük	20158	24776	28490	tarla	Dönüm	5	2.1.1	4510
R2_Selection_20	29.3789	40.2776	Bursa	Gölcük	20168	24776	28492	mezru tarla	Dönüm	10	2.1.1	9020
R2_Selection_20	29.3789	40.2776	Bursa	Gölcük	20169	24776	28492	tarla	Dönüm	10	2.1.1	9020
R2_Selection_20	29.3789	40.2776	Bursa	Gölcük	20170	24776	28492	gayrı mezru tarla	Dönüm	10	2.1.1	9020
R2_Selection_20	29.3789	40.2776	Bursa	Gölcük	20175	24776	28495	tarla	Dönüm	10	2.1.1	9020
R2_Selection_1	29.2179	40.2293	Bursa	Ada	20149	24777	28489	gayrı mezru tarla	Dönüm	3	2.1.1	2706
R2_Selection_1	29.2179	40.2293	Bursa	Ada	20161	24778	28491	mezru tarla	Dönüm	32	2.1.1	28864
R2_Selection_1	29.2179	40.2293	Bursa	Ada	20166	24779	28493	tarla	Dönüm	3	2.1.1	2706
R2_Selection_1	29.2179	40.2293	Bursa	Ada	20178	24781	28496	mezru tarla	Dönüm	22	2.1.1	19844
R2_Selection_20	29.3789	40.2776	Bursa	Gölcük	20181	24782	28497	mezru tarla	Dönüm	13	2.1.1	11726
R2_Selection_20	29.3789	40.2776	Bursa	Gölcük	20183	24782	28497	gayrı mezru tarla	Dönüm	18	2.1.1	16236
R2_Selection_20	29.3789	40.2776	Bursa	Gölcük	20186	24783	28498	mezru tarla	Dönüm	12	2.1.1	10824
R2_Selection_20	29.3789	40.2776	Bursa	Gölcük	20187	24783	28498	gayrı mezru tarla	Dönüm	28	2.1.1	25256
R2_Selection_20	29.3789	40.2776	Bursa	Gölcük	20192	24784	28499	mezru tarla	Dönüm	15	2.1.1	13530
R2_Selection_20	29.3789	40.2776	Bursa	Gölcük	20198	24784	28503	mezru tarla	Dönüm	15	2.1.1	13530
R2_Selection_20	29.3789	40.2776	Bursa	Gölcük	20199	24784	28503	gayrı mezru tarla	Dönüm	15	2.1.1	13530
R2_Selection_20	29.3789	40.2776	Bursa	Gölcük	20202	24788	28504	mezru tarla	Dönüm	1	2.1.1	902
R2_Selection_20	29.3789	40.2776	Bursa	Gölcük	20203	24788	28504	tarla	Dönüm	6	2.1.1	5412
R2_Selection_1	29.2179	40.2293	Bursa	Ada	20213	24789	28505	tarla	Dönüm	1	2.1.1	902
R2_Selection_1	29.2179	40.2293	Bursa	Ada	20214	24790	28506	mezru tarla	Dönüm	6	2.1.1	5412
R2_Selection_1	29.2179	40.2293	Bursa	Ada	20218	24791	28507	mezru tarla	Dönüm	25	2.1.1	22550
R2_Selection_1	29.2179	40.2293	Bursa	Ada	20223	24792	28508	tarla	Dönüm	25	2.1.1	22550
R2_Selection_11	29.1721	40.1748	Bursa	Camili Kızık	20230	24794	28510	mezru tarla	Dönüm	15	2.1.1	13530
R2_Selection_11	29.1721	40.1748	Bursa	Camili Kızık	20239	24795	28511	gayrı mezru tarla	Dönüm	20	2.1.1	18040
R2_Selection_11	29.1721	40.1748	Bursa	Camili Kızık	20247	24796	28514	gayrı mezru tarla	Dönüm	2	2.1.1	1804
R2_Selection_11	29.1721	40.1748	Bursa	Camili Kızık	20248	24797	28515	mezru tarla	Dönüm	4	2.1.1	3608
R2_Selection_11	29.1721	40.1748	Bursa	Camili Kızık	20251	24797	28515	gayrı mezru tarla	Dönüm	10	2.1.1	9020
R2_Selection_11	29.1721	40.1748	Bursa	Camili Kızık	20275	24801	28521	mezru tarla	Dönüm	3	2.1.1	2706
R2_Selection_11	29.1721	40.1748	Bursa	Camili Kızık	20299	24804	28527	gayrı mezru tarla	Dönüm	3	2.1.1	2706
R2_Selection_11	29.1721	40.1748	Bursa	Camili Kızık	20313	24807	28531	gayrı mezru tarla	Dönüm	1	2.1.1	902
R2_Selection_11	29.1721	40.1748	Bursa	Camili Kızık	20318	24807	28532	gayrı mezru tarla	Dönüm	2	2.1.1	1804
R2_Selection_11	29.1721	40.1748	Bursa	Camili Kızık	20328	24809	28535	gayrı mezru tarla	Dönüm	2.5	2.1.1	2255
R2_Selection_11	29.1721	40.1748	Bursa	Camili Kızık	20352	24814	28543	gayrı mezru tarla	Dönüm	20	2.1.1	18040
R2_Selection_11	29.1721	40.1748	Bursa	Camili Kızık	20363	24815	28544	gayrı mezru tarla	Dönüm	10	2.1.1	9020
R2_Selection_11	29.1721	40.1748	Bursa	Camili Kızık	20376	24817	28546	gayrı mezru tarla	Dönüm	5	2.1.1	4510
R2_Selection_11	29.1721	40.1748	Bursa	Camili Kızık	20381	24819	28548	tarla	Dönüm	30	2.1.1	27060
R2_Selection_11	29.1721	40.1748	Bursa	Camili Kızık	20389	24819	28550	tarla	Dönüm	8	2.1.1	7216
R2_Selection_11	29.1721	40.1748	Bursa	Camili Kızık	20390	24819	28550	gayrı mezru tarla	Dönüm	8	2.1.1	7216
R2_Selection_11	29.1721	40.1748	Bursa	Camili Kızık	20412	24824	28557	tarla	Dönüm	10	2.1.1	9020
R2_Selection_11	29.1721	40.1748	Bursa	Camili Kızık	20413	24824	28557	gayrı mezru tarla	Dönüm	20	2.1.1	18040
R2_Selection_11	29.1721	40.1748	Bursa	Camili Kızık	20429	24826	28562	gayrı mezru tarla	Dönüm	20	2.1.1	18040
R2_Selection_11	29.1721	40.1748	Bursa	Camili Kızık	20442	24829	28567	gayrı mezru tarla	Dönüm	5	2.1.1	4510
R2_Selection_11	29.1721	40.1748	Bursa	Camili Kızık	20449	24830	28570	gayrı mezru tarla	Dönüm	5	2.1.1	4510
R2_Selection_11	29.1721	40.1748	Bursa	Camili Kızık	20452	24831	28572	gayrı mezru tarla	Dönüm	2	2.1.1	1804
R2_SD2_SampPP1__R2_Selection_2	28.9976	40.2958	Bursa	Ahmed Bey	20489	24840	28588	mezru tarla	Dönüm	30	2.1.1	27060
R2_SD2_SampPP1__R2_Selection_2	28.9976	40.2958	Bursa	Ahmed Bey	20492	24840	28588	gayrı mezru tarla	Dönüm	22	2.1.1	19844
R2_Selection_1	29.2179	40.2293	Bursa	Ada	20462	24841	28581	mezru tarla	Dönüm	50	2.1.1	45100
R2_Selection_20	29.3789	40.2776	Bursa	Gölcük	20466	24842	28582	mezru tarla	Dönüm	10	2.1.1	9020
R2_Selection_20	29.3789	40.2776	Bursa	Gölcük	20467	24842	28582	gayrı mezru tarla	Dönüm	10	2.1.1	9020
R2_Selection_20	29.3789	40.2776	Bursa	Gölcük	20474	24842	28584	mezru tarla	Dönüm	2	2.1.1	1804
R2_Selection_20	29.3789	40.2776	Bursa	Gölcük	20475	24842	28584	gayrı mezru tarla	Dönüm	8	2.1.1	7216
R2_Selection_1	29.2179	40.2293	Bursa	Ada	20470	24843	28583	mezru tarla	Dönüm	6	2.1.1	5412
R2_Selection_1	29.2179	40.2293	Bursa	Ada	20478	24844	28585	mezru tarla	Dönüm	25	2.1.1	22550
R2_Selection_20	29.3789	40.2776	Bursa	Gölcük	20482	24845	28586	mezru tarla	Dönüm	20	2.1.1	18040
R2_Selection_20	29.3789	40.2776	Bursa	Gölcük	20483	24845	28586	gayrı mezru tarla	Dönüm	20	2.1.1	18040
R2_Selection_20	29.3789	40.2776	Bursa	Gölcük	20493	24845	28590	mezru tarla	Dönüm	20	2.1.1	18040
R2_Selection_20	29.3789	40.2776	Bursa	Gölcük	20495	24845	28590	gayrı mezru tarla	Dönüm	20	2.1.1	18040
R2_Selection_1	29.2179	40.2293	Bursa	Ada	20496	24847	28589	mezru tarla	Dönüm	20	2.1.1	18040
R2_Selection_20	29.3789	40.2776	Bursa	Gölcük	20502	24848	28591	mezru tarla	Dönüm	17	2.1.1	15334
R2_Selection_20	29.3789	40.2776	Bursa	Gölcük	20503	24848	28591	gayrı mezru tarla	Dönüm	6	2.1.1	5412
R2_Selection_20	29.3789	40.2776	Bursa	Gölcük	20513	24848	28593	mezru tarla	Dönüm	20	2.1.1	18040
R2_Selection_20	29.3789	40.2776	Bursa	Gölcük	20515	24848	28593	gayrı mezru tarla	Dönüm	10	2.1.1	9020
R2_Selection_1	29.2179	40.2293	Bursa	Ada	20509	24850	28595	mezru tarla	Dönüm	16	2.1.1	14432
R2_SD2_SampPP1__R2_Selection_2	28.9976	40.2958	Bursa	Ahmed Bey	20597	24851	28596	mezru tarla	Dönüm	15	2.1.1	13530
R2_SD2_SampPP1__R2_Selection_2	28.9976	40.2958	Bursa	Ahmed Bey	20600	24851	28596	gayrı mezru tarla	Dönüm	15	2.1.1	13530
R2_Selection_20	29.3789	40.2776	Bursa	Gölcük	20522	24853	28598	mezru tarla	Dönüm	10	2.1.1	9020
R2_Selection_20	29.3789	40.2776	Bursa	Gölcük	20523	24853	28598	tarla	Dönüm	6	2.1.1	5412
R2_Selection_20	29.3789	40.2776	Bursa	Gölcük	20524	24853	28598	gayrı mezru tarla	Dönüm	14	2.1.1	12628
R2_Selection_1	29.2179	40.2293	Bursa	Ada	20530	24854	28599	tarla	Dönüm	10	2.1.1	9020
R2_Selection_20	29.3789	40.2776	Bursa	Gölcük	20531	24855	28600	mezru tarla	Dönüm	15	2.1.1	13530
R2_Selection_20	29.3789	40.2776	Bursa	Gölcük	20532	24855	28600	gayrı mezru tarla	Dönüm	20	2.1.1	18040
R2_Selection_20	29.3789	40.2776	Bursa	Gölcük	20538	24855	28602	mezru tarla	Dönüm	15	2.1.1	13530
R2_Selection_20	29.3789	40.2776	Bursa	Gölcük	20539	24855	28602	gayrı mezru tarla	Dönüm	15	2.1.1	13530
R2_Selection_1	29.2179	40.2293	Bursa	Ada	20544	24857	28603	tarla	Dönüm	3.5	2.1.1	3157
R2_Selection_20	29.3789	40.2776	Bursa	Gölcük	20545	24859	28604	mezru tarla	Dönüm	20	2.1.1	18040
R2_Selection_20	29.3789	40.2776	Bursa	Gölcük	20546	24859	28604	gayrı mezru tarla	Dönüm	20	2.1.1	18040
R2_Selection_20	29.3789	40.2776	Bursa	Gölcük	20549	24860	28607	tarla	Dönüm	3	2.1.1	2706
R2_Selection_20	29.3789	40.2776	Bursa	Gölcük	20555	24861	28608	mezru tarla	Dönüm	20	2.1.1	18040
R2_Selection_20	29.3789	40.2776	Bursa	Gölcük	20556	24861	28608	gayrı mezru tarla	Dönüm	40	2.1.1	36080
R2_Selection_20	29.3789	40.2776	Bursa	Gölcük	20559	24862	28609	tarla	Dönüm	10	2.1.1	9020
R2_Selection_20	29.3789	40.2776	Bursa	Gölcük	20567	24862	28612	tarla	Dönüm	25	2.1.1	22550
R2_Selection_20	29.3789	40.2776	Bursa	Gölcük	20575	24862	28615	hınta tarlası	Dönüm	3	2.1.1	2706
R2_Selection_20	29.3789	40.2776	Bursa	Gölcük	20576	24862	28615	hububat tarlası	Dönüm	3	2.1.1	2706
R2_Selection_1	29.2179	40.2293	Bursa	Ada	20563	24863	28611	mezru tarla	Dönüm	10	2.1.1	9020
R2_Selection_1	29.2179	40.2293	Bursa	Ada	20579	24866	28617	mezru tarla	Dönüm	6	2.1.1	5412
R2_Selection_20	29.3789	40.2776	Bursa	Gölcük	20589	24867	28618	mezru tarla	Dönüm	30	2.1.1	27060
R2_Selection_20	29.3789	40.2776	Bursa	Gölcük	20590	24867	28618	gayrı mezru tarla	Dönüm	30	2.1.1	27060
R2_Selection_1	29.2179	40.2293	Bursa	Ada	20591	24869	28624	mezru tarla	Dönüm	25	2.1.1	22550
R2_SD2_SampPP1__R2_Selection_2	28.9976	40.2958	Bursa	Ahmed Bey	20603	24871	28626	tarla	Dönüm	1	2.1.1	902
R2_Selection_20	29.3789	40.2776	Bursa	Gölcük	20604	24872	28627	mezru tarla	Dönüm	25	2.1.1	22550
R2_Selection_20	29.3789	40.2776	Bursa	Gölcük	20607	24872	28627	gayrı mezru tarla	Dönüm	15	2.1.1	13530
R2_Selection_20	29.3789	40.2776	Bursa	Gölcük	20615	24872	28630	tarla	Dönüm	6	2.1.1	5412
R2_SD2_SampPP1__R2_Selection_2	28.9976	40.2958	Bursa	Ahmed Bey	20611	24874	28629	mezru tarla	Dönüm	15	2.1.1	13530
R2_SD2_SampPP1__R2_Selection_2	28.9976	40.2958	Bursa	Ahmed Bey	20614	24874	28629	gayrı mezru tarla	Dönüm	10	2.1.1	9020
R2_Selection_20	29.3789	40.2776	Bursa	Gölcük	20618	24875	28631	mezru tarla	Dönüm	10	2.1.1	9020
R2_Selection_20	29.3789	40.2776	Bursa	Gölcük	20621	24875	28631	gayrı mezru tarla	Dönüm	10	2.1.1	9020
R2_SD2_SampPP1__R2_Selection_2	28.9976	40.2958	Bursa	Ahmed Bey	20631	24878	28634	mezru tarla	Dönüm	15	2.1.1	13530
R2_SD2_SampPP1__R2_Selection_2	28.9976	40.2958	Bursa	Ahmed Bey	20635	24878	28634	gayrı mezru tarla	Dönüm	8	2.1.1	7216
R2_Selection_20	29.3789	40.2776	Bursa	Gölcük	20628	24879	28635	tarla	Dönüm	9	2.1.1	8118
R2_Selection_20	29.3789	40.2776	Bursa	Gölcük	20638	24881	28637	mezru tarla	Dönüm	15	2.1.1	13530
R2_Selection_20	29.3789	40.2776	Bursa	Gölcük	20640	24881	28637	gayrı mezru tarla	Dönüm	15	2.1.1	13530
R2_Selection_1	29.2179	40.2293	Bursa	Ada	20639	24882	28638	gayrı mezru tarla	Dönüm	1	2.1.1	902
R2_SD2_SampPP1__R2_Selection_2	28.9976	40.2958	Bursa	Ahmed Bey	20649	24883	28639	mezru tarla	Dönüm	9	2.1.1	8118
R2_Selection_1	29.2179	40.2293	Bursa	Ada	20647	24884	28641	tarla	Dönüm	20	2.1.1	18040
R2_Selection_20	29.3789	40.2776	Bursa	Gölcük	20653	24885	28643	mezru tarla	Dönüm	20	2.1.1	18040
R2_Selection_20	29.3789	40.2776	Bursa	Gölcük	20654	24885	28643	gayrı mezru tarla	Dönüm	20	2.1.1	18040
R2_SD2_SampPP1__R2_Selection_2	28.9976	40.2958	Bursa	Ahmed Bey	20682	24886	28642	mezru tarla	Dönüm	24	2.1.1	21648
R2_SD2_SampPP1__R2_Selection_2	28.9976	40.2958	Bursa	Ahmed Bey	20685	24886	28642	gayrı mezru tarla	Dönüm	15	2.1.1	13530
R2_Selection_20	29.3789	40.2776	Bursa	Gölcük	20660	24888	28645	mezru tarla	Dönüm	12	2.1.1	10824
R2_Selection_20	29.3789	40.2776	Bursa	Gölcük	20661	24888	28645	gayrı mezru tarla	Dönüm	12	2.1.1	10824
R2_Selection_20	29.3789	40.2776	Bursa	Gölcük	20666	24888	28646	gayrı mezru tarla	Dönüm	2	2.1.1	1804
R2_Selection_20	29.3789	40.2776	Bursa	Gölcük	20667	24889	28647	mezru tarla	Dönüm	10	2.1.1	9020
R2_Selection_20	29.3789	40.2776	Bursa	Gölcük	20668	24889	28647	gayrı mezru tarla	Dönüm	20	2.1.1	18040
R2_Selection_20	29.3789	40.2776	Bursa	Gölcük	20671	24890	28648	mezru tarla	Dönüm	20	2.1.1	18040
R2_Selection_20	29.3789	40.2776	Bursa	Gölcük	20672	24890	28648	gayrı mezru tarla	Dönüm	40	2.1.1	36080
R2_Selection_20	29.3789	40.2776	Bursa	Gölcük	20675	24890	28649	gayrı mezru tarla	Dönüm	10	2.1.1	9020
R2_Selection_20	29.3789	40.2776	Bursa	Gölcük	20678	24891	28650	mezru tarla	Dönüm	35	2.1.1	31570
R2_Selection_20	29.3789	40.2776	Bursa	Gölcük	20679	24891	28650	gayrı mezru tarla	Dönüm	30	2.1.1	27060
R2_Selection_20	29.3789	40.2776	Bursa	Gölcük	20686	24892	28651	mezru tarla	Dönüm	10	2.1.1	9020
R2_Selection_20	29.3789	40.2776	Bursa	Gölcük	20687	24892	28651	gayrı mezru tarla	Dönüm	10	2.1.1	9020
R2_Selection_20	29.3789	40.2776	Bursa	Gölcük	20689	24892	28653	gayrı mezru tarla	Dönüm	5	2.1.1	4510
R2_SD2_SampPP1__R2_Selection_2	28.9976	40.2958	Bursa	Ahmed Bey	20719	24893	28654	mezru tarla	Dönüm	14	2.1.1	12628
R2_SD2_SampPP1__R2_Selection_2	28.9976	40.2958	Bursa	Ahmed Bey	20724	24893	28654	gayrı mezru tarla	Dönüm	8	2.1.1	7216
R2_Selection_20	29.3789	40.2776	Bursa	Gölcük	20690	24894	28655	mezru tarla	Dönüm	30	2.1.1	27060
R2_Selection_20	29.3789	40.2776	Bursa	Gölcük	20691	24894	28655	gayrı mezru tarla	Dönüm	30	2.1.1	27060
R2_Selection_20	29.3789	40.2776	Bursa	Gölcük	20694	24895	28656	mezru tarla	Dönüm	10	2.1.1	9020
R2_Selection_20	29.3789	40.2776	Bursa	Gölcük	20695	24895	28656	gayrı mezru tarla	Dönüm	30	2.1.1	27060
R2_Selection_20	29.3789	40.2776	Bursa	Gölcük	20698	24896	28657	gayrı mezru tarla	Dönüm	3	2.1.1	2706
R2_Selection_20	29.3789	40.2776	Bursa	Gölcük	20701	24897	28658	mezru tarla	Dönüm	16	2.1.1	14432
R2_Selection_20	29.3789	40.2776	Bursa	Gölcük	20702	24897	28658	gayrı mezru tarla	Dönüm	4	2.1.1	3608
R2_Selection_20	29.3789	40.2776	Bursa	Gölcük	20707	24897	28660	tarla	Dönüm	15	2.1.1	13530
R2_Selection_20	29.3789	40.2776	Bursa	Gölcük	20713	24900	28663	mezru tarla	Dönüm	6	2.1.1	5412
R2_Selection_20	29.3789	40.2776	Bursa	Gölcük	20714	24900	28663	tarla	Dönüm	10	2.1.1	9020
R2_Selection_20	29.3789	40.2776	Bursa	Gölcük	20715	24900	28663	gayrı mezru tarla	Dönüm	6	2.1.1	5412
R2_SD2_SampPP1__R2_Selection_2	28.9976	40.2958	Bursa	Ahmed Bey	20746	24901	28665	mezru tarla	Dönüm	15	2.1.1	13530
R2_SD2_SampPP1__R2_Selection_2	28.9976	40.2958	Bursa	Ahmed Bey	20749	24901	28665	gayrı mezru tarla	Dönüm	8	2.1.1	7216
R2_SD2_SampPP1__R2_Selection_2	28.9976	40.2958	Bursa	Ahmed Bey	20755	24901	28675	tarla	Dönüm	7	2.1.1	6314
R2_SD2_SampPP1__R2_Selection_2	28.9976	40.2958	Bursa	Ahmed Bey	20756	24901	28675	gayrı mezru tarla	Dönüm	8	2.1.1	7216
R2_Selection_20	29.3789	40.2776	Bursa	Gölcük	20728	24902	28666	mezru tarla	Dönüm	15	2.1.1	13530
R2_Selection_20	29.3789	40.2776	Bursa	Gölcük	20729	24902	28666	gayrı mezru tarla	Dönüm	15	2.1.1	13530
R2_Selection_1	29.2179	40.2293	Bursa	Ada	20734	24904	28668	tarla	Dönüm	5	2.1.1	4510
R2_Selection_20	29.3789	40.2776	Bursa	Gölcük	20738	24905	28670	tarla	Dönüm	10	2.1.1	9020
R2_Selection_20	29.3789	40.2776	Bursa	Gölcük	20739	24905	28670	gayrı mezru tarla	Dönüm	6	2.1.1	5412
R2_Selection_1	29.2179	40.2293	Bursa	Ada	20742	24907	28671	mezru tarla	Dönüm	15	2.1.1	13530
R2_Selection_1	29.2179	40.2293	Bursa	Ada	20750	24907	28671	susam tarlası	Dönüm	4	2.1.1	3608
R2_Selection_20	29.3789	40.2776	Bursa	Gölcük	20745	24908	28672	gayrı mezru tarla	Dönüm	5	2.1.1	4510
R2_SD2_SampPP1__R2_Selection_2	28.9976	40.2958	Bursa	Ahmed Bey	20758	24911	28677	mezru tarla	Dönüm	10	2.1.1	9020
R2_SD2_SampPP1__R2_Selection_2	28.9976	40.2958	Bursa	Ahmed Bey	20764	24911	28677	gayrı mezru tarla	Dönüm	25	2.1.1	22550
R2_Selection_1	29.2179	40.2293	Bursa	Ada	20757	24912	28676	tarla	Dönüm	15	2.1.1	13530
R2_SD2_SampPP1__R2_Selection_2	28.9976	40.2958	Bursa	Ahmed Bey	20766	24913	28678	tarla	Dönüm	3	2.1.1	2706
R2_SD2_SampPP1__R2_Selection_2	28.9976	40.2958	Bursa	Ahmed Bey	20767	24913	28678	gayrı mezru tarla	Dönüm	3	2.1.1	2706
R2_SD2_SampPP1__R2_Selection_2	28.9976	40.2958	Bursa	Ahmed Bey	20774	24914	28679	gayrı mezru tarla	Dönüm	2	2.1.1	1804
R2_Selection_1	29.2179	40.2293	Bursa	Ada	20776	24916	28682	mezru tarla	Dönüm	20	2.1.1	18040
R2_Selection_1	29.2179	40.2293	Bursa	Ada	20783	24920	28685	tarla	Dönüm	1	2.1.1	902
R2_SD2_SampPP1__R2_Selection_2	28.9976	40.2958	Bursa	Ahmed Bey	20793	24922	28687	mezru tarla	Dönüm	14	2.1.1	12628
R2_SD2_SampPP1__R2_Selection_2	28.9976	40.2958	Bursa	Ahmed Bey	20796	24922	28687	tarla	Dönüm	3	2.1.1	2706
R2_SD2_SampPP1__R2_Selection_2	28.9976	40.2958	Bursa	Ahmed Bey	20797	24922	28687	gayrı mezru tarla	Dönüm	17	2.1.1	15334
R2_Selection_1	29.2179	40.2293	Bursa	Ada	20789	24923	28688	mezru tarla	Dönüm	10	2.1.1	9020
R2_Selection_1	29.2179	40.2293	Bursa	Ada	20798	24924	28689	tarla	Dönüm	22	2.1.1	19844
R2_SD2_SampPP1__R2_Selection_2	28.9976	40.2958	Bursa	Ahmed Bey	20801	24926	28691	mezru tarla	Dönüm	15	2.1.1	13530
R2_SD2_SampPP1__R2_Selection_2	28.9976	40.2958	Bursa	Ahmed Bey	20804	24926	28691	gayrı mezru tarla	Dönüm	5	2.1.1	4510
R2_Selection_1	29.2179	40.2293	Bursa	Ada	20805	24927	28692	tarla	Dönüm	2	2.1.1	1804
R2_SD2_SampPP1__R2_Selection_2	28.9976	40.2958	Bursa	Ahmed Bey	20809	24928	28694	mezru tarla	Dönüm	4	2.1.1	3608
R2_SD2_SampPP1__R2_Selection_2	28.9976	40.2958	Bursa	Ahmed Bey	20811	24928	28694	tarla	Dönüm	2.5	2.1.1	2255
R2_SD2_SampPP1__R2_Selection_2	28.9976	40.2958	Bursa	Ahmed Bey	20812	24928	28694	gayrı mezru tarla	Dönüm	70	2.1.1	63140
R2_Selection_1	29.2179	40.2293	Bursa	Ada	20813	24929	28695	mezru tarla	Dönüm	50	2.1.1	45100
R2_Selection_1	29.2179	40.2293	Bursa	Ada	20817	24929	28696	tarla	Dönüm	30	2.1.1	27060
R2_Selection_12	29.0296	40.2459	Bursa	Çeltik	20832	24930	28701	mezru tarla	Dönüm	60	2.1.1	54120
R2_Selection_12	29.0296	40.2459	Bursa	Çeltik	20836	24930	28701	gayrı mezru tarla	Dönüm	30	2.1.1	27060
R2_Selection_12	29.0296	40.2459	Bursa	Çeltik	20837	24934	28702	mezru tarla	Dönüm	25	2.1.1	22550
R2_Selection_12	29.0296	40.2459	Bursa	Çeltik	20840	24934	28702	gayrı mezru tarla	Dönüm	30	2.1.1	27060
R2_Selection_12	29.0296	40.2459	Bursa	Çeltik	20842	24935	28703	tarla	Dönüm	25	2.1.1	22550
R2_Selection_12	29.0296	40.2459	Bursa	Çeltik	20845	24936	28704	tarla	Dönüm	30	2.1.1	27060
R2_Selection_12	29.0296	40.2459	Bursa	Çeltik	20854	24940	28708	mezru tarla	Dönüm	40	2.1.1	36080
R2_Selection_12	29.0296	40.2459	Bursa	Çeltik	20857	24940	28708	gayrı mezru tarla	Dönüm	20	2.1.1	18040
R2_Selection_12	29.0296	40.2459	Bursa	Çeltik	20859	24941	28709	tarla	Dönüm	3	2.1.1	2706
R2_Selection_12	29.0296	40.2459	Bursa	Çeltik	20860	24941	28709	gayrı mezru tarla	Dönüm	13	2.1.1	11726
R2_Selection_12	29.0296	40.2459	Bursa	Çeltik	20861	24942	28710	mezru tarla	Dönüm	45	2.1.1	40590
R2_Selection_12	29.0296	40.2459	Bursa	Çeltik	20865	24942	28710	gayrı mezru tarla	Dönüm	15	2.1.1	13530
R2_Selection_12	29.0296	40.2459	Bursa	Çeltik	20868	24943	28711	gayrı mezru tarla	Dönüm	4	2.1.1	3608
R2_Selection_12	29.0296	40.2459	Bursa	Çeltik	20869	24944	28712	mezru tarla	Dönüm	15	2.1.1	13530
R2_Selection_12	29.0296	40.2459	Bursa	Çeltik	20872	24944	28712	gayrı mezru tarla	Dönüm	25	2.1.1	22550
R2_Selection_12	29.0296	40.2459	Bursa	Çeltik	20874	24946	28714	mezru tarla	Dönüm	25	2.1.1	22550
R2_Selection_12	29.0296	40.2459	Bursa	Çeltik	20877	24946	28714	gayrı mezru tarla	Dönüm	20	2.1.1	18040
R2_Selection_12	29.0296	40.2459	Bursa	Çeltik	20878	24948	28716	mezru tarla	Dönüm	80	2.1.1	72160
R2_Selection_12	29.0296	40.2459	Bursa	Çeltik	20882	24948	28716	gayrı mezru tarla	Dönüm	120	2.1.1	108240
R2_Selection_12	29.0296	40.2459	Bursa	Çeltik	20883	24948	28716	tarla	Dönüm	10	2.1.1	9020
R2_Selection_12	29.0296	40.2459	Bursa	Çeltik	20884	24949	28717	mezru tarla	Dönüm	21	2.1.1	18942
R2_Selection_12	29.0296	40.2459	Bursa	Çeltik	20887	24949	28717	gayrı mezru tarla	Dönüm	30	2.1.1	27060
R2_Selection_12	29.0296	40.2459	Bursa	Çeltik	20890	24951	28719	gayrı mezru tarla	Dönüm	400	2.1.1	360800
R2_Selection_12	29.0296	40.2459	Bursa	Çeltik	20891	24951	28719	tarla	Dönüm	300	2.1.1	270600
R2_Selection_12	29.0296	40.2459	Bursa	Çeltik	20892	24951	28719	mezru tarla	Dönüm	150	2.1.1	135300
R2_Selection_14	29.2161	40.168	Bursa	Dere Kızık	20893	24952	28721	mezru tarla	Dönüm	15	2.1.1	13530
R2_Selection_14	29.2161	40.168	Bursa	Dere Kızık	20894	24952	28721	gayrı mezru tarla	Dönüm	35	2.1.1	31570
R2_Selection_14	29.2161	40.168	Bursa	Dere Kızık	20899	24953	28722	tarla	Dönüm	5	2.1.1	4510
R2_Selection_14	29.2161	40.168	Bursa	Dere Kızık	20900	24953	28722	gayrı mezru tarla	Dönüm	1.5	2.1.1	1353
R2_Selection_14	29.2161	40.168	Bursa	Dere Kızık	20904	24954	28723	mezru tarla	Dönüm	15	2.1.1	13530
R2_Selection_14	29.2161	40.168	Bursa	Dere Kızık	20905	24954	28723	gayrı mezru tarla	Dönüm	85	2.1.1	76670
R2_Selection_14	29.2161	40.168	Bursa	Dere Kızık	20912	24956	28725	gayrı mezru tarla	Dönüm	1	2.1.1	902
R2_Selection_14	29.2161	40.168	Bursa	Dere Kızık	20917	24957	28726	mezru tarla	Dönüm	8	2.1.1	7216
R2_Selection_14	29.2161	40.168	Bursa	Dere Kızık	20918	24957	28726	tarla	Dönüm	6	2.1.1	5412
R2_Selection_14	29.2161	40.168	Bursa	Dere Kızık	20919	24957	28726	gayrı mezru tarla	Dönüm	10	2.1.1	9020
R2_Selection_14	29.2161	40.168	Bursa	Dere Kızık	20923	24957	28727	gayrı mezru tarla	Dönüm	4	2.1.1	3608
R2_Selection_14	29.2161	40.168	Bursa	Dere Kızık	20930	24957	28728	gayrı mezru tarla	Dönüm	4	2.1.1	3608
R2_Selection_14	29.2161	40.168	Bursa	Dere Kızık	20934	24957	28729	gayrı mezru tarla	Dönüm	10	2.1.1	9020
R2_Selection_14	29.2161	40.168	Bursa	Dere Kızık	20936	24958	28732	mezru tarla	Dönüm	10	2.1.1	9020
R2_Selection_14	29.2161	40.168	Bursa	Dere Kızık	20941	24959	28733	gayrı mezru tarla	Dönüm	10	2.1.1	9020
R2_Selection_14	29.2161	40.168	Bursa	Dere Kızık	20948	24959	28734	gayrı mezru tarla	Dönüm	20	2.1.1	18040
R2_Selection_14	29.2161	40.168	Bursa	Dere Kızık	20950	24960	28736	mezru tarla	Dönüm	35	2.1.1	31570
R2_Selection_14	29.2161	40.168	Bursa	Dere Kızık	20951	24960	28736	gayrı mezru tarla	Dönüm	15	2.1.1	13530
R2_Selection_14	29.2161	40.168	Bursa	Dere Kızık	20960	24962	28739	mezru tarla	Dönüm	10	2.1.1	9020
R2_Selection_14	29.2161	40.168	Bursa	Dere Kızık	20961	24962	28739	tarla	Dönüm	10	2.1.1	9020
R2_Selection_14	29.2161	40.168	Bursa	Dere Kızık	20965	24962	28739	gayrı mezru tarla	Dönüm	20	2.1.1	18040
R2_Selection_14	29.2161	40.168	Bursa	Dere Kızık	20976	24964	28742	gayrı mezru tarla	Dönüm	5	2.1.1	4510
R2_Selection_14	29.2161	40.168	Bursa	Dere Kızık	20981	24965	28744	gayrı mezru tarla	Dönüm	5	2.1.1	4510
R2_Selection_14	29.2161	40.168	Bursa	Dere Kızık	20982	24966	28745	tarla	Dönüm	14	2.1.1	12628
R2_Selection_14	29.2161	40.168	Bursa	Dere Kızık	20988	24967	28747	gayrı mezru tarla	Dönüm	5	2.1.1	4510
R2_Selection_14	29.2161	40.168	Bursa	Dere Kızık	20993	24968	28748	gayrı mezru tarla	Dönüm	20	2.1.1	18040
R2_Selection_14	29.2161	40.168	Bursa	Dere Kızık	21001	24969	28750	mezru tarla	Dönüm	10	2.1.1	9020
R2_Selection_14	29.2161	40.168	Bursa	Dere Kızık	21002	24969	28750	gayrı mezru tarla	Dönüm	20	2.1.1	18040
R2_Selection_14	29.2161	40.168	Bursa	Dere Kızık	21008	24970	28752	gayrı mezru tarla	Dönüm	15	2.1.1	13530
R2_Selection_14	29.2161	40.168	Bursa	Dere Kızık	21013	24971	28753	gayrı mezru tarla	Dönüm	25	2.1.1	22550
R2_Selection_14	29.2161	40.168	Bursa	Dere Kızık	21018	24971	28754	gayrı mezru tarla	Dönüm	25	2.1.1	22550
R2_Selection_14	29.2161	40.168	Bursa	Dere Kızık	21021	24972	28756	gayrı mezru tarla	Dönüm	15	2.1.1	13530
R2_Selection_14	29.2161	40.168	Bursa	Dere Kızık	21027	24973	28758	mezru tarla	Dönüm	15	2.1.1	13530
R2_Selection_14	29.2161	40.168	Bursa	Dere Kızık	21028	24973	28758	gayrı mezru tarla	Dönüm	30	2.1.1	27060
R2_Selection_14	29.2161	40.168	Bursa	Dere Kızık	21032	24974	28759	tarla	Dönüm	10	2.1.1	9020
R2_Selection_14	29.2161	40.168	Bursa	Dere Kızık	21033	24974	28759	gayrı mezru tarla	Dönüm	25	2.1.1	22550
R2_Selection_14	29.2161	40.168	Bursa	Dere Kızık	21038	24975	28760	gayrı mezru tarla	Dönüm	10	2.1.1	9020
R2_Selection_14	29.2161	40.168	Bursa	Dere Kızık	21043	24976	28762	gayrı mezru tarla	Dönüm	10	2.1.1	9020
R2_Selection_14	29.2161	40.168	Bursa	Dere Kızık	21048	24977	28764	mezru tarla	Dönüm	10	2.1.1	9020
R2_Selection_14	29.2161	40.168	Bursa	Dere Kızık	21049	24977	28764	gayrı mezru tarla	Dönüm	10	2.1.1	9020
R2_Selection_14	29.2161	40.168	Bursa	Dere Kızık	21061	24978	28768	mezru tarla	Dönüm	10	2.1.1	9020
R2_Selection_14	29.2161	40.168	Bursa	Dere Kızık	21062	24978	28768	gayrı mezru tarla	Dönüm	60	2.1.1	54120
R2_Selection_14	29.2161	40.168	Bursa	Dere Kızık	21074	24980	28771	gayrı mezru tarla	Dönüm	3	2.1.1	2706
R2_Selection_14	29.2161	40.168	Bursa	Dere Kızık	21079	24981	28773	gayrı mezru tarla	Dönüm	10	2.1.1	9020
R2_Selection_14	29.2161	40.168	Bursa	Dere Kızık	21081	24981	28775	gayrı mezru tarla	Dönüm	10	2.1.1	9020
R2_Selection_14	29.2161	40.168	Bursa	Dere Kızık	21086	24982	28776	mezru tarla	Dönüm	3	2.1.1	2706
R2_Selection_14	29.2161	40.168	Bursa	Dere Kızık	21087	24982	28776	gayrı mezru tarla	Dönüm	7	2.1.1	6314
R2_Selection_14	29.2161	40.168	Bursa	Dere Kızık	21088	24982	28776	tarla	Dönüm	8	2.1.1	7216
R2_Selection_14	29.2161	40.168	Bursa	Dere Kızık	21095	24983	28778	gayrı mezru tarla	Dönüm	15	2.1.1	13530
R2_Selection_14	29.2161	40.168	Bursa	Dere Kızık	21101	24985	28781	gayrı mezru tarla	Dönüm	10	2.1.1	9020
R2_Selection_14	29.2161	40.168	Bursa	Dere Kızık	21107	24986	28783	mezru tarla	Dönüm	4	2.1.1	3608
R2_Selection_14	29.2161	40.168	Bursa	Dere Kızık	21112	24988	28785	gayrı mezru tarla	Dönüm	20	2.1.1	18040
R2_Selection_16	29.1991	40.2612	Bursa	Eğdir	27107	24996	28793	tarla	Dönüm	4	2.1.1	3608
R2_Selection_1	29.2179	40.2293	Bursa	Ada	21172	25001	28797	tarla	Dönüm	2	2.1.1	1804
R2_Selection_1	29.2179	40.2293	Bursa	Ada	21177	25003	28800	mezru tarla	Dönüm	20	2.1.1	18040
R2_Selection_1	29.2179	40.2293	Bursa	Ada	21188	25005	28802	tarla	Dönüm	6	2.1.1	5412
R2_Selection_1	29.2179	40.2293	Bursa	Ada	21197	25006	28805	tarla	Dönüm	8	2.1.1	7216
R2_Selection_1	29.2179	40.2293	Bursa	Ada	21220	25014	28814	tarla	Dönüm	25	2.1.1	22550
R2_Selection_1	29.2179	40.2293	Bursa	Ada	21225	25015	28815	gayrı mezru tarla	Dönüm	1	2.1.1	902
R2_Selection_1	29.2179	40.2293	Bursa	Ada	21236	25017	28817	tarla	Dönüm	1	2.1.1	902
R2_SD2_SampPP4__R2_Selection_35	29.097	40.2625	Bursa	Tepecik	22537	25312	29175	mezru tarla	Dönüm	20	2.1.1	18040
R2_SD2_SampPP4__R2_Selection_35	29.097	40.2625	Bursa	Tepecik	22538	25312	29175	tarla	Dönüm	12	2.1.1	10824
R2_SD2_SampPP4__R2_Selection_35	29.097	40.2625	Bursa	Tepecik	22541	25313	29176	mezru tarla	Dönüm	15	2.1.1	13530
R2_SD2_SampPP4__R2_Selection_35	29.097	40.2625	Bursa	Tepecik	23238	25313	29534	mezru tarla	Dönüm	10	2.1.1	9020
R2_SD2_SampPP4__R2_Selection_35	29.097	40.2625	Bursa	Tepecik	23239	25313	29534	tarla	Dönüm	5	2.1.1	4510
R2_SD2_SampPP4__R2_Selection_35	29.097	40.2625	Bursa	Tepecik	23255	25675	29536	mezru tarla	Dönüm	30	2.1.1	27060
R2_SD2_SampPP4__R2_Selection_35	29.097	40.2625	Bursa	Tepecik	23256	25675	29536	tarla	Dönüm	10	2.1.1	9020
R2_SD2_SampPP4__R2_Selection_35	29.097	40.2625	Bursa	Tepecik	23288	25678	29540	mezru	Dönüm	10	2.1.1	9020
R2_SD2_SampPP4__R2_Selection_35	29.097	40.2625	Bursa	Tepecik	23289	25678	29540	tarla	Dönüm	1.5	2.1.1	1353
R2_SD2_SampPP4__R2_Selection_35	29.097	40.2625	Bursa	Tepecik	23298	25678	29546	mezru tarla	Dönüm	3	2.1.1	2706
R2_Selection_4	29.0646	40.2819	Bursa	Alişar	23301	25687	29549	mezru tarla	Dönüm	30	2.1.1	27060
R2_Selection_9	29.0188	40.2517	Bursa	Bilad-ı Yunus	23320	25689	29551	mezru tarla	Dönüm	15	2.1.1	13530
R2_Selection_9	29.0188	40.2517	Bursa	Bilad-ı Yunus	23321	25689	29551	gayrı mezru tarla	Dönüm	20	2.1.1	18040
R2_Selection_9	29.0188	40.2517	Bursa	Bilad-ı Yunus	23328	25689	29551	mezru tarla	Dönüm	25	2.1.1	22550
R2_Selection_4	29.0646	40.2819	Bursa	Alişar	23310	25693	29555	mezru tarla	Dönüm	30	2.1.1	27060
R2_Selection_4	29.0646	40.2819	Bursa	Alişar	23311	25693	29555	tarla	Dönüm	40	2.1.1	36080
R2_SD2_SampPP4__R2_Selection_35	29.097	40.2625	Bursa	Tepecik	23315	25695	29557	tarla	Dönüm	1	2.1.1	902
R2_SD2_SampPP4__R2_Selection_35	29.097	40.2625	Bursa	Tepecik	23327	25695	29558	tarla	Dönüm	3	2.1.1	2706
R2_Selection_4	29.0646	40.2819	Bursa	Alişar	23322	25696	29559	gayrı mezru tarla	Dönüm	2	2.1.1	1804
R2_Selection_4	29.0646	40.2819	Bursa	Alişar	23334	25698	29561	mezru tarla	Dönüm	30	2.1.1	27060
R2_Selection_9	29.0188	40.2517	Bursa	Bilad-ı Yunus	23351	25700	29563	mezru tarla	Dönüm	35	2.1.1	31570
R2_Selection_9	29.0188	40.2517	Bursa	Bilad-ı Yunus	23352	25700	29563	gayrı mezru tarla	Dönüm	17	2.1.1	15334
R2_Selection_9	29.0188	40.2517	Bursa	Bilad-ı Yunus	23358	25700	29563	mezru tarla	Dönüm	50	2.1.1	45100
R2_SD2_SampPP4__R2_Selection_35	29.097	40.2625	Bursa	Tepecik	23360	25703	29570	mezru tarla	Dönüm	13	2.1.1	11726
R2_SD2_SampPP4__R2_Selection_35	29.097	40.2625	Bursa	Tepecik	23361	25703	29570	tarla	Dönüm	10	2.1.1	9020
R2_Selection_4	29.0646	40.2819	Bursa	Alişar	23345	25704	29566	tarla	Dönüm	40	2.1.1	36080
R2_Selection_4	29.0646	40.2819	Bursa	Alişar	23359	25706	29568	mezru tarla	Dönüm	25	2.1.1	22550
R2_Selection_9	29.0188	40.2517	Bursa	Bilad-ı Yunus	23372	25708	29571	mezru tarla	Dönüm	20	2.1.1	18040
R2_Selection_9	29.0188	40.2517	Bursa	Bilad-ı Yunus	23373	25708	29571	gayrı mezru tarla	Dönüm	25	2.1.1	22550
R2_Selection_9	29.0188	40.2517	Bursa	Bilad-ı Yunus	23376	25708	29571	mezru tarla	Dönüm	50	2.1.1	45100
R2_SD2_SampPP4__R2_Selection_35	29.097	40.2625	Bursa	Tepecik	23366	25710	29572	mezru tarla	Dönüm	7	2.1.1	6314
R2_SD2_SampPP4__R2_Selection_35	29.097	40.2625	Bursa	Tepecik	23368	25710	29572	tarla	Dönüm	10	2.1.1	9020
R2_Selection_4	29.0646	40.2819	Bursa	Alişar	23377	25712	29575	mezru tarla	Dönüm	50	2.1.1	45100
R2_SD2_SampPP4__R2_Selection_35	29.097	40.2625	Bursa	Tepecik	23382	25713	29579	tarla	Dönüm	6	2.1.1	5412
R2_Selection_9	29.0188	40.2517	Bursa	Bilad-ı Yunus	23384	25715	29578	mezru tarla	Dönüm	17	2.1.1	15334
R2_Selection_9	29.0188	40.2517	Bursa	Bilad-ı Yunus	23385	25715	29578	gayrı mezru tarla	Dönüm	10	2.1.1	9020
R2_Selection_9	29.0188	40.2517	Bursa	Bilad-ı Yunus	23388	25715	29578	mezru tarla	Dönüm	25	2.1.1	22550
R2_Selection_4	29.0646	40.2819	Bursa	Alişar	23387	25717	29581	mezru tarla	Dönüm	10	2.1.1	9020
R2_SD2_SampPP4__R2_Selection_35	29.097	40.2625	Bursa	Tepecik	23392	25718	29582	tarla	Dönüm	6	2.1.1	5412
R2_Selection_9	29.0188	40.2517	Bursa	Bilad-ı Yunus	23400	25721	29585	mezru tarla	Dönüm	14	2.1.1	12628
R2_Selection_9	29.0188	40.2517	Bursa	Bilad-ı Yunus	23402	25721	29585	gayrı mezru tarla	Dönüm	15	2.1.1	13530
R2_Selection_9	29.0188	40.2517	Bursa	Bilad-ı Yunus	23404	25721	29585	mezru tarla	Dönüm	40	2.1.1	36080
R2_Selection_9	29.0188	40.2517	Bursa	Bilad-ı Yunus	23414	25721	29591	tarla	Dönüm	10	2.1.1	9020
R2_Selection_9	29.0188	40.2517	Bursa	Bilad-ı Yunus	23416	25721	29591	gayrı mezru tarla	Dönüm	50	2.1.1	45100
R2_Selection_4	29.0646	40.2819	Bursa	Alişar	23406	25723	29587	mezru tarla	Dönüm	16	2.1.1	14432
R2_Selection_4	29.0646	40.2819	Bursa	Alişar	23410	25723	29587	mezru tarla	Dönüm	4	2.1.1	3608
R2_SD2_SampPP4__R2_Selection_35	29.097	40.2625	Bursa	Tepecik	23412	25724	29589	mezru tarla	Dönüm	10	2.1.1	9020
R2_SD2_SampPP4__R2_Selection_35	29.097	40.2625	Bursa	Tepecik	23413	25724	29589	tarla	Dönüm	5	2.1.1	4510
R2_Selection_4	29.0646	40.2819	Bursa	Alişar	23420	25725	29593	tarla	Dönüm	40	2.1.1	36080
R2_SD2_SampPP4__R2_Selection_35	29.097	40.2625	Bursa	Tepecik	23433	25727	29597	mezru tarla	Dönüm	15	2.1.1	13530
R2_SD2_SampPP4__R2_Selection_35	29.097	40.2625	Bursa	Tepecik	23441	25727	29600	mezru tarla	Dönüm	25	2.1.1	22550
R2_Selection_9	29.0188	40.2517	Bursa	Bilad-ı Yunus	23427	25728	29594	mezru tarla	Dönüm	30	2.1.1	27060
R2_Selection_9	29.0188	40.2517	Bursa	Bilad-ı Yunus	23428	25728	29594	gayrı mezru tarla	Dönüm	50	2.1.1	45100
R2_Selection_9	29.0188	40.2517	Bursa	Bilad-ı Yunus	23431	25728	29594	mezru tarla	Dönüm	40	2.1.1	36080
R2_Selection_4	29.0646	40.2819	Bursa	Alişar	23445	25730	29604	mezru tarla	Dönüm	20	2.1.1	18040
R2_Selection_4	29.0646	40.2819	Bursa	Alişar	23437	25730	29596	tarla	Dönüm	3	2.1.1	2706
R2_Selection_9	29.0188	40.2517	Bursa	Bilad-ı Yunus	23440	25734	29603	gayrı mezru tarla	Dönüm	5	2.1.1	4510
R2_Selection_4	29.0646	40.2819	Bursa	Alişar	23455	25736	29607	mezru tarla	Dönüm	30	2.1.1	27060
R2_SD2_SampPP4__R2_Selection_35	29.097	40.2625	Bursa	Tepecik	23452	25737	29608	mezru tarla	Dönüm	6	2.1.1	5412
R2_SD2_SampPP4__R2_Selection_35	29.097	40.2625	Bursa	Tepecik	23453	25737	29608	tarla	Dönüm	8	2.1.1	7216
R2_Selection_9	29.0188	40.2517	Bursa	Bilad-ı Yunus	23460	25738	29609	mezru tarla	Dönüm	25	2.1.1	22550
R2_Selection_9	29.0188	40.2517	Bursa	Bilad-ı Yunus	23461	25738	29609	gayrı mezru tarla	Dönüm	15	2.1.1	13530
R2_Selection_9	29.0188	40.2517	Bursa	Bilad-ı Yunus	23464	25738	29609	mezru tarla	Dönüm	50	2.1.1	45100
R2_SD2_SampPP4__R2_Selection_35	29.097	40.2625	Bursa	Tepecik	23465	25740	29611	mezru tarla	Dönüm	1	2.1.1	902
R2_Selection_4	29.0646	40.2819	Bursa	Alişar	23469	25741	29612	mezru tarla	Dönüm	30	2.1.1	27060
R2_SD2_SampPP4__R2_Selection_35	29.097	40.2625	Bursa	Tepecik	23472	25743	29614	tarla	Dönüm	7	2.1.1	6314
R2_SD2_SampPP4__R2_Selection_35	29.097	40.2625	Bursa	Tepecik	23478	25743	29617	mezru tarla	Dönüm	15	2.1.1	13530
R2_SD2_SampPP4__R2_Selection_35	29.097	40.2625	Bursa	Tepecik	23479	25743	29617	tarla	Dönüm	9	2.1.1	8118
R2_SD2_SampPP4__R2_Selection_35	29.097	40.2625	Bursa	Tepecik	23485	25744	29619	tarla	Dönüm	10	2.1.1	9020
R2_Selection_4	29.0646	40.2819	Bursa	Alişar	23475	25745	29615	gayrı mezru tarla	Dönüm	1	2.1.1	902
R2_Selection_4	29.0646	40.2819	Bursa	Alişar	23482	25746	29618	mezru tarla	Dönüm	10	2.1.1	9020
R2_SD2_SampPP4__R2_Selection_35	29.097	40.2625	Bursa	Tepecik	23493	25749	29622	mezru tarla	Dönüm	15	2.1.1	13530
R2_SD2_SampPP4__R2_Selection_35	29.097	40.2625	Bursa	Tepecik	23494	25749	29622	tarla	Dönüm	10	2.1.1	9020
R2_SD2_SampPP4__R2_Selection_35	29.097	40.2625	Bursa	Tepecik	23509	25751	29626	gayrı mezru tarla	Dönüm	2	2.1.1	1804
R2_SD2_SampPP4__R2_Selection_35	29.097	40.2625	Bursa	Tepecik	23513	25753	29627	mezru tarla	Dönüm	15	2.1.1	13530
R2_SD2_SampPP4__R2_Selection_35	29.097	40.2625	Bursa	Tepecik	23514	25753	29627	tarla	Dönüm	10	2.1.1	9020
R2_SD2_SampPP4__R2_Selection_35	29.097	40.2625	Bursa	Tepecik	23551	25765	29641	tarla	Dönüm	0.5	2.1.1	451
R2_Selection_9	29.0188	40.2517	Bursa	Bilad-ı Yunus	23550	25766	29642	mezru tarla	Dönüm	40	2.1.1	36080
R2_Selection_9	29.0188	40.2517	Bursa	Bilad-ı Yunus	23544	25766	29642	mezru tarla	Dönüm	15	2.1.1	13530
R2_Selection_9	29.0188	40.2517	Bursa	Bilad-ı Yunus	23545	25766	29642	gayrı mezru tarla	Dönüm	20	2.1.1	18040
R2_Selection_4	29.0646	40.2819	Bursa	Alişar	23546	25767	29643	mezru tarla	Dönüm	50	2.1.1	45100
R2_Selection_4	29.0646	40.2819	Bursa	Alişar	23559	25771	29650	mezru tarla	Dönüm	30	2.1.1	27060
R2_Selection_4	29.0646	40.2819	Bursa	Alişar	23562	25771	29650	tarla	Dönüm	55	2.1.1	49610
R2_Selection_9	29.0188	40.2517	Bursa	Bilad-ı Yunus	23560	25773	29653	gayrı mezru tarla	Dönüm	10	2.1.1	9020
R2_Selection_9	29.0188	40.2517	Bursa	Bilad-ı Yunus	23558	25773	29653	mezru tarla	Dönüm	2	2.1.1	1804
R2_Selection_9	29.0188	40.2517	Bursa	Bilad-ı Yunus	23580	25773	29655	mezru tarla	Dönüm	20	2.1.1	18040
R2_Selection_9	29.0188	40.2517	Bursa	Bilad-ı Yunus	23581	25773	29655	gayrı mezru tarla	Dönüm	25	2.1.1	22550
R2_Selection_9	29.0188	40.2517	Bursa	Bilad-ı Yunus	23584	25773	29655	mezru tarla	Dönüm	50	2.1.1	45100
R2_SD2_SampPP4__R2_Selection_35	29.097	40.2625	Bursa	Tepecik	23572	25774	29654	mezru tarla	Dönüm	20	2.1.1	18040
R2_Selection_9	29.0188	40.2517	Bursa	Bilad-ı Yunus	23603	25775	29666	mezru tarla	Dönüm	50	2.1.1	45100
R2_Selection_9	29.0188	40.2517	Bursa	Bilad-ı Yunus	23605	25775	29666	gayrı mezru tarla	Dönüm	60	2.1.1	54120
R2_Selection_9	29.0188	40.2517	Bursa	Bilad-ı Yunus	23608	25775	29666	mezru tarla	Dönüm	75	2.1.1	67650
R2_Selection_4	29.0646	40.2819	Bursa	Alişar	23596	25783	29665	mezru tarla	Dönüm	15	2.1.1	13530
R2_Selection_4	29.0646	40.2819	Bursa	Alişar	23601	25783	29665	tarla	Dönüm	15	2.1.1	13530
R2_SD2_SampPP4__R2_Selection_35	29.097	40.2625	Bursa	Tepecik	23609	25784	29667	mezru tarla	Dönüm	3	2.1.1	2706
R2_Selection_9	29.0188	40.2517	Bursa	Bilad-ı Yunus	23635	25787	29679	mezru tarla	Dönüm	40	2.1.1	36080
R2_Selection_9	29.0188	40.2517	Bursa	Bilad-ı Yunus	23636	25787	29679	gayrı mezru tarla	Dönüm	30	2.1.1	27060
R2_Selection_9	29.0188	40.2517	Bursa	Bilad-ı Yunus	23639	25787	29679	mezru tarla	Dönüm	50	2.1.1	45100
R2_Selection_9	29.0188	40.2517	Bursa	Bilad-ı Yunus	23614	25787	29671	mezru tarla	Dönüm	50	2.1.1	45100
R2_Selection_9	29.0188	40.2517	Bursa	Bilad-ı Yunus	23615	25787	29671	gayrı mezru tarla	Dönüm	60	2.1.1	54120
R2_Selection_9	29.0188	40.2517	Bursa	Bilad-ı Yunus	23619	25787	29671	mezru tarla	Dönüm	75	2.1.1	67650
R2_SD2_SampPP4__R2_Selection_35	29.097	40.2625	Bursa	Tepecik	23611	25789	29676	tarla	Dönüm	2	2.1.1	1804
R2_Selection_4	29.0646	40.2819	Bursa	Alişar	23616	25790	29675	mezru tarla	Dönüm	70	2.1.1	63140
R2_SD2_SampPP4__R2_Selection_35	29.097	40.2625	Bursa	Tepecik	23626	25792	29678	tarla	Dönüm	5	2.1.1	4510
R2_Selection_4	29.0646	40.2819	Bursa	Alişar	23640	25793	29680	mezru tarla	Dönüm	155	2.1.1	139810
R2_SD2_SampPP4__R2_Selection_35	29.097	40.2625	Bursa	Tepecik	23649	25796	29688	tarla	Dönüm	6	2.1.1	5412
R2_Selection_4	29.0646	40.2819	Bursa	Alişar	23659	25797	29683	mezru tarla	Dönüm	30	2.1.1	27060
R2_Selection_9	29.0188	40.2517	Bursa	Bilad-ı Yunus	23650	25799	29687	mezru tarla	Dönüm	60	2.1.1	54120
R2_Selection_9	29.0188	40.2517	Bursa	Bilad-ı Yunus	23651	25799	29687	gayrı mezru tarla	Dönüm	70	2.1.1	63140
R2_Selection_9	29.0188	40.2517	Bursa	Bilad-ı Yunus	23655	25799	29687	mezru tarla	Dönüm	150	2.1.1	135300
R2_SD2_SampPP4__R2_Selection_35	29.097	40.2625	Bursa	Tepecik	23658	25801	29689	mezru tarla	Dönüm	4	2.1.1	3608
R2_SD2_SampPP4__R2_Selection_35	29.097	40.2625	Bursa	Tepecik	23661	25801	29689	tarla	Dönüm	2.5	2.1.1	2255
R2_Selection_9	29.0188	40.2517	Bursa	Bilad-ı Yunus	23673	25803	29693	mezru tarla	Dönüm	40	2.1.1	36080
R2_Selection_9	29.0188	40.2517	Bursa	Bilad-ı Yunus	23674	25803	29693	gayrı mezru tarla	Dönüm	50	2.1.1	45100
R2_Selection_9	29.0188	40.2517	Bursa	Bilad-ı Yunus	23677	25803	29693	mezru tarla	Dönüm	50	2.1.1	45100
R2_Selection_4	29.0646	40.2819	Bursa	Alişar	23682	25806	29697	mezru tarla	Dönüm	25	2.1.1	22550
R2_SD2_SampPP4__R2_Selection_35	29.097	40.2625	Bursa	Tepecik	23689	25808	29700	mezru tarla	Dönüm	60	2.1.1	54120
R2_Selection_9	29.0188	40.2517	Bursa	Bilad-ı Yunus	23693	25810	29701	mezru tarla	Dönüm	60	2.1.1	54120
R2_Selection_9	29.0188	40.2517	Bursa	Bilad-ı Yunus	23694	25810	29701	gayrı mezru tarla	Dönüm	80	2.1.1	72160
R2_Selection_9	29.0188	40.2517	Bursa	Bilad-ı Yunus	23697	25810	29701	mezru tarla	Dönüm	75	2.1.1	67650
R2_Selection_4	29.0646	40.2819	Bursa	Alişar	23703	25811	29702	mezru tarla	Dönüm	50	2.1.1	45100
R2_SD2_SampPP4__R2_Selection_35	29.097	40.2625	Bursa	Tepecik	23710	25812	29703	tarla	Dönüm	2	2.1.1	1804
R2_Selection_4	29.0646	40.2819	Bursa	Alişar	23715	25817	29709	mezru tarla	Dönüm	40	2.1.1	36080
R2_Selection_4	29.0646	40.2819	Bursa	Alişar	23726	25820	29713	mezru tarla	Dönüm	90	2.1.1	81180
R2_Selection_4	29.0646	40.2819	Bursa	Alişar	23736	25826	29722	mezru tarla	Dönüm	15	2.1.1	13530
R2_Selection_9	29.0188	40.2517	Bursa	Bilad-ı Yunus	23740	25828	29723	mezru tarla	Dönüm	50	2.1.1	45100
R2_Selection_9	29.0188	40.2517	Bursa	Bilad-ı Yunus	23741	25828	29723	gayrı mezru tarla	Dönüm	100	2.1.1	90200
R2_Selection_9	29.0188	40.2517	Bursa	Bilad-ı Yunus	23742	25828	29723	mezru tarla	Dönüm	25	2.1.1	22550
R2_Selection_4	29.0646	40.2819	Bursa	Alişar	23744	25829	29729	mezru tarla	Dönüm	40	2.1.1	36080
R2_Selection_9	29.0188	40.2517	Bursa	Bilad-ı Yunus	23747	25831	29732	mezru tarla	Dönüm	25	2.1.1	22550
R2_Selection_9	29.0188	40.2517	Bursa	Bilad-ı Yunus	23770	25832	29733	mezru tarla	Dönüm	40	2.1.1	36080
R2_Selection_9	29.0188	40.2517	Bursa	Bilad-ı Yunus	23771	25832	29733	gayrı mezru tarla	Dönüm	20	2.1.1	18040
R2_Selection_9	29.0188	40.2517	Bursa	Bilad-ı Yunus	23774	25832	29733	mezru tarla	Dönüm	25	2.1.1	22550
R2_Selection_4	29.0646	40.2819	Bursa	Alişar	23756	25834	29735	tarla	Dönüm	6	2.1.1	5412
R2_Selection_4	29.0646	40.2819	Bursa	Alişar	23761	25836	29738	mezru tarla	Dönüm	5	2.1.1	4510
R2_Selection_9	29.0188	40.2517	Bursa	Bilad-ı Yunus	23799	25844	29754	mezru tarla	Dönüm	15	2.1.1	13530
R2_Selection_9	29.0188	40.2517	Bursa	Bilad-ı Yunus	23800	25844	29754	gayrı mezru tarla	Dönüm	12	2.1.1	10824
R2_Selection_9	29.0188	40.2517	Bursa	Bilad-ı Yunus	23788	25844	29747	mezru tarla	Dönüm	35	2.1.1	31570
R2_Selection_9	29.0188	40.2517	Bursa	Bilad-ı Yunus	23789	25844	29747	gayrı mezru tarla	Dönüm	20	2.1.1	18040
R2_Selection_9	29.0188	40.2517	Bursa	Bilad-ı Yunus	23792	25844	29747	mezru tarla	Dönüm	50	2.1.1	45100
R2_Selection_4	29.0646	40.2819	Bursa	Alişar	23785	25845	29750	gayrı mezru tarla	Dönüm	7	2.1.1	6314
R2_SD2_SampPP4__R2_Selection_35	29.097	40.2625	Bursa	Tepecik	23798	25849	29755	mezru tarla	Dönüm	25	2.1.1	22550
R2_Selection_9	29.0188	40.2517	Bursa	Bilad-ı Yunus	23813	25856	29762	mezru tarla	Dönüm	20	2.1.1	18040
R2_Selection_9	29.0188	40.2517	Bursa	Bilad-ı Yunus	23814	25856	29762	gayrı mezru tarla	Dönüm	15	2.1.1	13530
R2_Selection_9	29.0188	40.2517	Bursa	Bilad-ı Yunus	23819	25856	29762	mezru tarla	Dönüm	50	2.1.1	45100
R2_SD2_SampPP4__R2_Selection_35	29.097	40.2625	Bursa	Tepecik	23810	25858	29765	tarla	Dönüm	20	2.1.1	18040
R2_SD2_SampPP4__R2_Selection_35	29.097	40.2625	Bursa	Tepecik	23825	25862	29768	gayrı mezru tarla	Dönüm	5	2.1.1	4510
R2_Selection_9	29.0188	40.2517	Bursa	Bilad-ı Yunus	23830	25863	29769	mezru tarla	Dönüm	30	2.1.1	27060
R2_Selection_9	29.0188	40.2517	Bursa	Bilad-ı Yunus	23831	25863	29769	gayrı mezru tarla	Dönüm	20	2.1.1	18040
R2_Selection_9	29.0188	40.2517	Bursa	Bilad-ı Yunus	23834	25863	29769	mezru tarla	Dönüm	50	2.1.1	45100
R2_Selection_9	29.0188	40.2517	Bursa	Bilad-ı Yunus	23844	25869	29777	mezru tarla	Dönüm	40	2.1.1	36080
R2_Selection_9	29.0188	40.2517	Bursa	Bilad-ı Yunus	23845	25869	29777	gayrı mezru tarla	Dönüm	15	2.1.1	13530
R2_Selection_9	29.0188	40.2517	Bursa	Bilad-ı Yunus	23848	25869	29777	mezru tarla	Dönüm	50	2.1.1	45100
R2_SD2_SampPP4__R2_Selection_35	29.097	40.2625	Bursa	Tepecik	23842	25871	29781	tarla	Dönüm	15	2.1.1	13530
R2_SD3_SampPP3__R2_Selection_28	29.2164	40.3643	Gemlik	Katırlı	23858	25873	29782	gayrı mezru tarla	Dönüm	20	2.1.1	18040
R2_SD3_SampPP3__R2_Selection_28	29.2164	40.3643	Gemlik	Katırlı	23853	25873	29782	mezru tarla	Dönüm	5	2.1.1	4510
R2_Selection_9	29.0188	40.2517	Bursa	Bilad-ı Yunus	23862	25876	29789	mezru tarla	Dönüm	30	2.1.1	27060
R2_Selection_9	29.0188	40.2517	Bursa	Bilad-ı Yunus	23863	25876	29789	gayrı mezru tarla	Dönüm	18	2.1.1	16236
R2_Selection_9	29.0188	40.2517	Bursa	Bilad-ı Yunus	23865	25876	29789	mezru tarla	Dönüm	25	2.1.1	22550
R2_SD2_SampPP4__R2_Selection_35	29.097	40.2625	Bursa	Tepecik	23854	25878	29788	tarla	Dönüm	5	2.1.1	4510
R2_SD3_SampPP3__R2_Selection_28	29.2164	40.3643	Gemlik	Katırlı	23869	25880	29790	mezru tarla	Dönüm	5	2.1.1	4510
R2_SD3_SampPP3__R2_Selection_28	29.2164	40.3643	Gemlik	Katırlı	23870	25880	29790	gayrı mezru tarla	Dönüm	22	2.1.1	19844
R2_SD3_SampPP3__R2_Selection_28	29.2164	40.3643	Gemlik	Katırlı	23882	25883	29795	gayrı mezru tarla	Dönüm	4	2.1.1	3608
R2_SD3_SampPP3__R2_Selection_28	29.2164	40.3643	Gemlik	Katırlı	23883	25883	29795	mezru tarla	Dönüm	6	2.1.1	5412
R2_Selection_9	29.0188	40.2517	Bursa	Bilad-ı Yunus	23902	25885	29805	mezru tarla	Dönüm	30	2.1.1	27060
R2_Selection_9	29.0188	40.2517	Bursa	Bilad-ı Yunus	23903	25885	29805	gayrı mezru tarla	Dönüm	15	2.1.1	13530
R2_Selection_9	29.0188	40.2517	Bursa	Bilad-ı Yunus	23906	25885	29805	mezru tarla	Dönüm	50	2.1.1	45100
R2_SD3_SampPP3__R2_Selection_28	29.2164	40.3643	Gemlik	Katırlı	23890	25889	29801	gayrı mezru tarla	Dönüm	5	2.1.1	4510
R2_SD3_SampPP3__R2_Selection_28	29.2164	40.3643	Gemlik	Katırlı	23891	25889	29801	mezru tarla	Dönüm	3	2.1.1	2706
R2_SD3_SampPP3__R2_Selection_28	29.2164	40.3643	Gemlik	Katırlı	23907	25891	29807	gayrı mezru tarla	Dönüm	20	2.1.1	18040
R2_SD3_SampPP3__R2_Selection_28	29.2164	40.3643	Gemlik	Katırlı	23908	25891	29807	mezru tarla	Dönüm	15	2.1.1	13530
R2_SD2_SampPP4__R2_Selection_35	29.097	40.2625	Bursa	Tepecik	23915	25893	29810	mezru tarla	Dönüm	10	2.1.1	9020
R2_SD2_SampPP4__R2_Selection_35	29.097	40.2625	Bursa	Tepecik	23916	25893	29810	tarla	Dönüm	10	2.1.1	9020
R2_SD3_SampPP3__R2_Selection_28	29.2164	40.3643	Gemlik	Katırlı	23921	25895	29814	gayrı mezru tarla	Dönüm	15	2.1.1	13530
R2_SD3_SampPP3__R2_Selection_28	29.2164	40.3643	Gemlik	Katırlı	23922	25895	29814	mezru tarla	Dönüm	10	2.1.1	9020
R2_SD2_SampPP4__R2_Selection_35	29.097	40.2625	Bursa	Tepecik	23929	25900	29816	tarla	Dönüm	10	2.1.1	9020
R2_SD3_SampPP3__R2_Selection_28	29.2164	40.3643	Gemlik	Katırlı	23934	25901	29817	mezru tarla	Dönüm	5	2.1.1	4510
R2_SD3_SampPP3__R2_Selection_28	29.2164	40.3643	Gemlik	Katırlı	23947	25907	29824	mezru tarla	Dönüm	5	2.1.1	4510
R2_SD3_SampPP3__R2_Selection_28	29.2164	40.3643	Gemlik	Katırlı	23953	25907	29827	gayrı mezru tarla	Dönüm	10	2.1.1	9020
R2_Selection_9	29.0188	40.2517	Bursa	Bilad-ı Yunus	23952	25911	29828	gayrı mezru tarla	Dönüm	7	2.1.1	6314
R2_Selection_9	29.0188	40.2517	Bursa	Bilad-ı Yunus	23961	25911	29831	mezru tarla	Dönüm	25	2.1.1	22550
R2_SD3_SampPP3__R2_Selection_28	29.2164	40.3643	Gemlik	Katırlı	23958	25912	29830	gayrı mezru tarla	Dönüm	4	2.1.1	3608
R2_SD3_SampPP3__R2_Selection_28	29.2164	40.3643	Gemlik	Katırlı	23959	25912	29830	mezru tarla	Dönüm	6	2.1.1	5412
R2_SD3_SampPP3__R2_Selection_28	29.2164	40.3643	Gemlik	Katırlı	23966	25914	29834	gayrı mezru tarla	Dönüm	15	2.1.1	13530
R2_SD3_SampPP3__R2_Selection_28	29.2164	40.3643	Gemlik	Katırlı	23967	25914	29834	mezru tarla	Dönüm	25	2.1.1	22550
R2_Selection_9	29.0188	40.2517	Bursa	Bilad-ı Yunus	23981	25916	29838	mezru tarla	Dönüm	30	2.1.1	27060
R2_Selection_9	29.0188	40.2517	Bursa	Bilad-ı Yunus	23982	25916	29838	gayrı mezru tarla	Dönüm	25	2.1.1	22550
R2_Selection_9	29.0188	40.2517	Bursa	Bilad-ı Yunus	23986	25916	29838	mezru tarla	Dönüm	75	2.1.1	67650
R2_SD3_SampPP3__R2_Selection_28	29.2164	40.3643	Gemlik	Katırlı	23971	25917	29835	mezru tarla	Dönüm	8	2.1.1	7216
R2_SD3_SampPP3__R2_Selection_28	29.2164	40.3643	Gemlik	Katırlı	23991	25922	29844	gayrı mezru tarla	Dönüm	5	2.1.1	4510
R2_SD3_SampPP3__R2_Selection_28	29.2164	40.3643	Gemlik	Katırlı	23992	25922	29844	mezru tarla	Dönüm	10	2.1.1	9020
R2_SD3_SampPP3__R2_Selection_28	29.2164	40.3643	Gemlik	Katırlı	23997	25927	29848	gayrı mezru tarla	Dönüm	10	2.1.1	9020
R2_SD3_SampPP3__R2_Selection_28	29.2164	40.3643	Gemlik	Katırlı	23998	25927	29848	mezru tarla	Dönüm	15	2.1.1	13530
R2_SD3_SampPP3__R2_Selection_28	29.2164	40.3643	Gemlik	Katırlı	24007	25927	29854	gayrı mezru tarla	Dönüm	15	2.1.1	13530
R2_SD3_SampPP3__R2_Selection_28	29.2164	40.3643	Gemlik	Katırlı	24014	25934	29860	mezru tarla	Dönüm	23	2.1.1	20746
R2_SD3_SampPP3__R2_Selection_28	29.2164	40.3643	Gemlik	Katırlı	24026	25940	29865	mezru tarla	Dönüm	9	2.1.1	8118
R2_SD3_SampPP5__R2_Selection_30	29.0215	40.3603	Gemlik	Kurşunlu	24196	26011	29955	mezru tarla	Dönüm	10	2.1.1	9020
R2_SD3_SampPP5__R2_Selection_30	29.0215	40.3603	Gemlik	Kurşunlu	24344	26067	30023	tarla	Dönüm	5	2.1.1	4510
R2_Selection_9	29.0188	40.2517	Bursa	Bilad-ı Yunus	24405	26094	30051	mezru tarla	Dönüm	20	2.1.1	18040
R2_Selection_9	29.0188	40.2517	Bursa	Bilad-ı Yunus	24407	26094	30051	gayrı mezru tarla	Dönüm	15	2.1.1	13530
R2_Selection_9	29.0188	40.2517	Bursa	Bilad-ı Yunus	24411	26094	30051	mezru tarla	Dönüm	25	2.1.1	22550
R2_Selection_9	29.0188	40.2517	Bursa	Bilad-ı Yunus	24423	26099	30058	mezru tarla	Dönüm	16	2.1.1	14432
R2_Selection_9	29.0188	40.2517	Bursa	Bilad-ı Yunus	24426	26099	30058	gayrı mezru tarla	Dönüm	25	2.1.1	22550
R2_Selection_9	29.0188	40.2517	Bursa	Bilad-ı Yunus	24438	26106	30069	tarla	Dönüm	15	2.1.1	13530
R2_Selection_9	29.0188	40.2517	Bursa	Bilad-ı Yunus	24439	26106	30069	gayrı mezru tarla	Dönüm	5	2.1.1	4510
R2_Selection_9	29.0188	40.2517	Bursa	Bilad-ı Yunus	24443	26106	30069	tarla	Dönüm	25	2.1.1	22550
R2_Selection_9	29.0188	40.2517	Bursa	Bilad-ı Yunus	24453	26109	30081	mezru tarla	Dönüm	15	2.1.1	13530
R2_Selection_9	29.0188	40.2517	Bursa	Bilad-ı Yunus	24454	26109	30081	gayrı mezru tarla	Dönüm	10	2.1.1	9020
R2_Selection_9	29.0188	40.2517	Bursa	Bilad-ı Yunus	24456	26109	30081	mezru tarla	Dönüm	25	2.1.1	22550
R2_Selection_9	29.0188	40.2517	Bursa	Bilad-ı Yunus	24460	26109	30085	mezru tarla	Dönüm	20	2.1.1	18040
R2_Selection_9	29.0188	40.2517	Bursa	Bilad-ı Yunus	24461	26109	30085	gayrı mezru tarla	Dönüm	10	2.1.1	9020
R2_Selection_9	29.0188	40.2517	Bursa	Bilad-ı Yunus	24464	26109	30085	mezru tarla	Dönüm	25	2.1.1	22550
R2_Selection_9	29.0188	40.2517	Bursa	Bilad-ı Yunus	24469	26114	30089	mezru tarla	Dönüm	20	2.1.1	18040
R2_Selection_9	29.0188	40.2517	Bursa	Bilad-ı Yunus	24470	26114	30089	gayrı mezru tarla	Dönüm	5	2.1.1	4510
R2_Selection_9	29.0188	40.2517	Bursa	Bilad-ı Yunus	24490	26125	30106	mezru tarla	Dönüm	30	2.1.1	27060
R2_Selection_9	29.0188	40.2517	Bursa	Bilad-ı Yunus	24491	26125	30106	gayrı mezru tarla	Dönüm	6	2.1.1	5412
R2_Selection_9	29.0188	40.2517	Bursa	Bilad-ı Yunus	24496	26125	30106	mezru tarla	Dönüm	50	2.1.1	45100
R2_Selection_9	29.0188	40.2517	Bursa	Bilad-ı Yunus	24498	26127	30109	mezru tarla	Dönüm	35	2.1.1	31570
R2_Selection_9	29.0188	40.2517	Bursa	Bilad-ı Yunus	24499	26127	30109	gayrı mezru tarla	Dönüm	60	2.1.1	54120
R2_Selection_9	29.0188	40.2517	Bursa	Bilad-ı Yunus	24503	26127	30109	mezru tarla	Dönüm	50	2.1.1	45100
R2_Selection_9	29.0188	40.2517	Bursa	Bilad-ı Yunus	24527	26130	30119	mezru tarla	Dönüm	30	2.1.1	27060
R2_Selection_9	29.0188	40.2517	Bursa	Bilad-ı Yunus	24530	26130	30119	mezru tarla	Dönüm	55	2.1.1	49610
R2_Selection_9	29.0188	40.2517	Bursa	Bilad-ı Yunus	24531	26130	30119	gayrı mezru tarla	Dönüm	20	2.1.1	18040
R2_Selection_9	29.0188	40.2517	Bursa	Bilad-ı Yunus	24541	26136	30125	mezru tarla	Dönüm	15	2.1.1	13530
R2_Selection_9	29.0188	40.2517	Bursa	Bilad-ı Yunus	24542	26136	30125	gayrı mezru tarla	Dönüm	10	2.1.1	9020
R2_Selection_9	29.0188	40.2517	Bursa	Bilad-ı Yunus	24546	26136	30125	mezru tarla	Dönüm	50	2.1.1	45100
R2_Selection_9	29.0188	40.2517	Bursa	Bilad-ı Yunus	24583	26151	30150	mezru tarla	Dönüm	150	2.1.1	135300
R2_Selection_9	29.0188	40.2517	Bursa	Bilad-ı Yunus	24584	26151	30150	gayrı mezru tarla	Dönüm	25	2.1.1	22550
R2_Selection_9	29.0188	40.2517	Bursa	Bilad-ı Yunus	24587	26151	30150	mezru tarla	Dönüm	100	2.1.1	90200
R2_Selection_9	29.0188	40.2517	Bursa	Bilad-ı Yunus	24589	26151	30150	gayrı mezru tarla	Dönüm	25	2.1.1	22550
R2_Selection_9	29.0188	40.2517	Bursa	Bilad-ı Yunus	24618	26164	30165	mezru tarla	Dönüm	30	2.1.1	27060
R2_Selection_9	29.0188	40.2517	Bursa	Bilad-ı Yunus	24619	26164	30165	gayrı mezru tarla	Dönüm	15	2.1.1	13530
R2_Selection_9	29.0188	40.2517	Bursa	Bilad-ı Yunus	24648	26169	30178	mezru tarla	Dönüm	50	2.1.1	45100
R2_Selection_9	29.0188	40.2517	Bursa	Bilad-ı Yunus	24652	26169	30178	mezru tarla	Dönüm	25	2.1.1	22550
R2_Selection_9	29.0188	40.2517	Bursa	Bilad-ı Yunus	24657	26176	30184	gayrı mezru tarla	Dönüm	5	2.1.1	4510
R2_Selection_9	29.0188	40.2517	Bursa	Bilad-ı Yunus	24686	26183	30198	mezru tarla	Dönüm	60	2.1.1	54120
R2_Selection_9	29.0188	40.2517	Bursa	Bilad-ı Yunus	24687	26183	30198	gayrı mezru tarla	Dönüm	4	2.1.1	3608
R2_Selection_9	29.0188	40.2517	Bursa	Bilad-ı Yunus	24688	26183	30198	mezru tarla	Dönüm	50	2.1.1	45100
R2_Selection_9	29.0188	40.2517	Bursa	Bilad-ı Yunus	24732	26207	30220	mezru tarla	Dönüm	25	2.1.1	22550
R2_Selection_9	29.0188	40.2517	Bursa	Bilad-ı Yunus	24733	26207	30220	gayrı mezru tarla	Dönüm	16	2.1.1	14432
R2_Selection_9	29.0188	40.2517	Bursa	Bilad-ı Yunus	24747	26212	30225	mezru tarla	Dönüm	50	2.1.1	45100
R2_Selection_9	29.0188	40.2517	Bursa	Bilad-ı Yunus	24748	26212	30225	mezru tarla	Dönüm	30	2.1.1	27060
R2_Selection_9	29.0188	40.2517	Bursa	Bilad-ı Yunus	24750	26212	30225	gayrı mezru tarla	Dönüm	70	2.1.1	63140
R2_SD3_SampPP3__R2_Selection_28	29.2164	40.3643	Gemlik	Katırlı	24772	26221	30236	gayrı mezru tarla	Dönüm	10	2.1.1	9020
R2_SD3_SampPP3__R2_Selection_28	29.2164	40.3643	Gemlik	Katırlı	24773	26221	30236	mezru tarla	Dönüm	20	2.1.1	18040
R2_SD3_SampPP3__R2_Selection_28	29.2164	40.3643	Gemlik	Katırlı	24780	26223	30242	mezru tarla	Dönüm	15	2.1.1	13530
R2_SD3_SampPP3__R2_Selection_28	29.2164	40.3643	Gemlik	Katırlı	24783	26226	30244	gayrı mezru tarla	Dönüm	20	2.1.1	18040
R2_SD3_SampPP3__R2_Selection_28	29.2164	40.3643	Gemlik	Katırlı	24784	26226	30244	mezru tarla	Dönüm	10	2.1.1	9020
R2_SD3_SampPP3__R2_Selection_28	29.2164	40.3643	Gemlik	Katırlı	24794	26228	30247	mezru tarla	Dönüm	4	2.1.1	3608
R2_SD3_SampPP3__R2_Selection_28	29.2164	40.3643	Gemlik	Katırlı	24802	26230	30250	gayrı mezru tarla	Dönüm	12	2.1.1	10824
R2_SD3_SampPP3__R2_Selection_28	29.2164	40.3643	Gemlik	Katırlı	24806	26230	30250	mezru tarla	Dönüm	8	2.1.1	7216
R2_SD3_SampPP3__R2_Selection_28	29.2164	40.3643	Gemlik	Katırlı	24819	26233	30254	mezru tarla	Dönüm	4	2.1.1	3608
R2_SD3_SampPP3__R2_Selection_28	29.2164	40.3643	Gemlik	Katırlı	24833	26238	30260	gayrı mezru tarla	Dönüm	10	2.1.1	9020
R2_SD3_SampPP3__R2_Selection_28	29.2164	40.3643	Gemlik	Katırlı	24834	26238	30260	mezru tarla	Dönüm	4	2.1.1	3608
R2_SD3_SampPP3__R2_Selection_28	29.2164	40.3643	Gemlik	Katırlı	24841	26242	30267	tarla	Dönüm	5	2.1.1	4510
R2_SD3_SampPP3__R2_Selection_28	29.2164	40.3643	Gemlik	Katırlı	24853	26242	30272	gayrı mezru tarla	Dönüm	7	2.1.1	6314
R2_SD3_SampPP3__R2_Selection_28	29.2164	40.3643	Gemlik	Katırlı	24867	26247	30278	mezru tarla	Dönüm	10	2.1.1	9020
R2_SD3_SampPP3__R2_Selection_28	29.2164	40.3643	Gemlik	Katırlı	24879	26252	30283	gayrı mezru tarla	Dönüm	10	2.1.1	9020
R2_SD3_SampPP3__R2_Selection_28	29.2164	40.3643	Gemlik	Katırlı	24880	26252	30283	mezru tarla	Dönüm	10	2.1.1	9020
R2_SD3_SampPP3__R2_Selection_28	29.2164	40.3643	Gemlik	Katırlı	24890	26256	30287	gayrı mezru tarla	Dönüm	25	2.1.1	22550
R2_SD3_SampPP3__R2_Selection_28	29.2164	40.3643	Gemlik	Katırlı	24891	26256	30287	mezru tarla	Dönüm	25	2.1.1	22550
R2_SD3_SampPP3__R2_Selection_28	29.2164	40.3643	Gemlik	Katırlı	24901	26259	30290	gayrı mezru tarla	Dönüm	12	2.1.1	10824
R2_SD3_SampPP3__R2_Selection_28	29.2164	40.3643	Gemlik	Katırlı	24902	26259	30290	mezru tarla	Dönüm	8	2.1.1	7216
R2_SD3_SampPP3__R2_Selection_28	29.2164	40.3643	Gemlik	Katırlı	24917	26259	30297	gayrı mezru tarla	Dönüm	5	2.1.1	4510
R2_SD3_SampPP3__R2_Selection_28	29.2164	40.3643	Gemlik	Katırlı	24921	26259	30300	gayrı mezru tarla	Dönüm	5	2.1.1	4510
R2_SD3_SampPP3__R2_Selection_28	29.2164	40.3643	Gemlik	Katırlı	24923	26267	30302	gayrı mezru tarla	Dönüm	10	2.1.1	9020
R2_SD3_SampPP3__R2_Selection_28	29.2164	40.3643	Gemlik	Katırlı	24924	26267	30302	mezru tarla	Dönüm	10	2.1.1	9020
R2_SD3_SampPP3__R2_Selection_28	29.2164	40.3643	Gemlik	Katırlı	24931	26271	30306	mezru tarla	Dönüm	3	2.1.1	2706
R2_SD3_SampPP3__R2_Selection_28	29.2164	40.3643	Gemlik	Katırlı	24934	26272	30308	gayrı mezru tarla	Dönüm	15	2.1.1	13530
R2_SD3_SampPP3__R2_Selection_28	29.2164	40.3643	Gemlik	Katırlı	24935	26272	30308	mezru tarla	Dönüm	15	2.1.1	13530
R2_SD3_SampPP3__R2_Selection_28	29.2164	40.3643	Gemlik	Katırlı	24939	26273	30309	mezru tarla	Dönüm	10	2.1.1	9020
R2_SD3_SampPP3__R2_Selection_28	29.2164	40.3643	Gemlik	Katırlı	24946	26275	30311	tarla	Dönüm	2	2.1.1	1804
R2_SD3_SampPP3__R2_Selection_28	29.2164	40.3643	Gemlik	Katırlı	24950	26276	30312	gayrı mezru tarla	Dönüm	10	2.1.1	9020
R2_SD3_SampPP3__R2_Selection_28	29.2164	40.3643	Gemlik	Katırlı	24952	26276	30312	mezru tarla	Dönüm	10	2.1.1	9020
R2_SD3_SampPP3__R2_Selection_28	29.2164	40.3643	Gemlik	Katırlı	24959	26279	30315	tarla	Dönüm	2	2.1.1	1804
R2_SD3_SampPP3__R2_Selection_28	29.2164	40.3643	Gemlik	Katırlı	24964	26282	30317	mezru tarla	Dönüm	2	2.1.1	1804
R2_SD3_SampPP3__R2_Selection_28	29.2164	40.3643	Gemlik	Katırlı	24971	26284	30320	mezru tarla	Dönüm	2	2.1.1	1804
R2_SD3_SampPP3__R2_Selection_28	29.2164	40.3643	Gemlik	Katırlı	24977	26287	30323	mezru tarla	Dönüm	9	2.1.1	8118
R2_SD3_SampPP3__R2_Selection_28	29.2164	40.3643	Gemlik	Katırlı	25196	26371	30403	gayrı mezru tarla	Dönüm	10	2.1.1	9020
R2_SD3_SampPP3__R2_Selection_28	29.2164	40.3643	Gemlik	Katırlı	25197	26371	30403	mezru tarla	Dönüm	20	2.1.1	18040
R2_SD3_SampPP3__R2_Selection_28	29.2164	40.3643	Gemlik	Katırlı	25201	26372	30408	mezru tarla	Dönüm	15	2.1.1	13530
R2_SD3_SampPP3__R2_Selection_28	29.2164	40.3643	Gemlik	Katırlı	25213	26376	30413	mezru tarla	Dönüm	5	2.1.1	4510
R2_SD3_SampPP3__R2_Selection_28	29.2164	40.3643	Gemlik	Katırlı	25221	26379	30416	mezru tarla	Dönüm	7	2.1.1	6314
R2_SD3_SampPP3__R2_Selection_28	29.2164	40.3643	Gemlik	Katırlı	25232	26382	30419	mezru tarla	Dönüm	12	2.1.1	10824
R2_SD3_SampPP3__R2_Selection_28	29.2164	40.3643	Gemlik	Katırlı	25238	26384	30421	mezru tarla	Dönüm	10	2.1.1	9020
R2_SD3_SampPP3__R2_Selection_28	29.2164	40.3643	Gemlik	Katırlı	25247	26386	30424	tarla	Dönüm	4	2.1.1	3608
R2_SD3_SampPP3__R2_Selection_28	29.2164	40.3643	Gemlik	Katırlı	25257	26392	30430	mezru tarla	Dönüm	3	2.1.1	2706
R2_Selection_7	28.8895	40.5807	Gemlik	Arnavud	25341	26428	30484	mezru tarla	Dönüm	2	2.1.1	1804
R2_Selection_21	29.76	40.5106	İznik	Gürmüzlü	25482	26497	30579	tarla	Dönüm	5	2.1.1	4510
R2_Selection_21	29.76	40.5106	İznik	Gürmüzlü	25483	26497	30579	gayrı mezru tarla	Dönüm	5	2.1.1	4510
R2_Selection_21	29.76	40.5106	İznik	Gürmüzlü	25490	26499	30581	mezru tarla	Dönüm	5	2.1.1	4510
R2_Selection_21	29.76	40.5106	İznik	Gürmüzlü	25491	26499	30581	gayrı mezru tarla	Dönüm	5	2.1.1	4510
R2_Selection_21	29.76	40.5106	İznik	Gürmüzlü	25496	26501	30583	mezru tarla	Dönüm	15	2.1.1	13530
R2_Selection_21	29.76	40.5106	İznik	Gürmüzlü	25497	26501	30583	gayrı mezru tarla	Dönüm	5	2.1.1	4510
R2_Selection_21	29.76	40.5106	İznik	Gürmüzlü	25498	26501	30583	tarla	Dönüm	5	2.1.1	4510
R2_Selection_21	29.76	40.5106	İznik	Gürmüzlü	25507	26504	30586	mezru tarla	Dönüm	15	2.1.1	13530
R2_Selection_21	29.76	40.5106	İznik	Gürmüzlü	25508	26504	30586	gayrı mezru tarla	Dönüm	5	2.1.1	4510
R2_Selection_21	29.76	40.5106	İznik	Gürmüzlü	25515	26506	30588	mezru tarla	Dönüm	40	2.1.1	36080
R2_Selection_21	29.76	40.5106	İznik	Gürmüzlü	25517	26506	30588	gayrı mezru tarla	Dönüm	30	2.1.1	27060
R2_Selection_21	29.76	40.5106	İznik	Gürmüzlü	25523	26509	30591	mezru tarla	Dönüm	10	2.1.1	9020
R2_Selection_21	29.76	40.5106	İznik	Gürmüzlü	25524	26509	30591	gayrı mezru tarla	Dönüm	5	2.1.1	4510
R2_Selection_21	29.76	40.5106	İznik	Gürmüzlü	25528	26511	30595	mezru tarla	Dönüm	15	2.1.1	13530
R2_Selection_21	29.76	40.5106	İznik	Gürmüzlü	25529	26511	30595	gayrı mezru tarla	Dönüm	10	2.1.1	9020
R2_Selection_21	29.76	40.5106	İznik	Gürmüzlü	25535	26513	30597	mezru tarla	Dönüm	15	2.1.1	13530
R2_Selection_21	29.76	40.5106	İznik	Gürmüzlü	25536	26513	30597	gayrı mezru tarla	Dönüm	5	2.1.1	4510
R2_Selection_21	29.76	40.5106	İznik	Gürmüzlü	25541	26515	30600	mezru tarla	Dönüm	12	2.1.1	10824
R2_Selection_21	29.76	40.5106	İznik	Gürmüzlü	25542	26515	30600	gayrı mezru tarla	Dönüm	8	2.1.1	7216
R2_Selection_21	29.76	40.5106	İznik	Gürmüzlü	25546	26516	30601	mezru tarla	Dönüm	15	2.1.1	13530
R2_Selection_21	29.76	40.5106	İznik	Gürmüzlü	25547	26516	30601	gayrı mezru tarla	Dönüm	5	2.1.1	4510
R2_Selection_21	29.76	40.5106	İznik	Gürmüzlü	25549	26518	30602	gayrı mezru tarla	Dönüm	3	2.1.1	2706
R2_Selection_21	29.76	40.5106	İznik	Gürmüzlü	25553	26520	30604	mezru tarla	Dönüm	12	2.1.1	10824
R2_Selection_21	29.76	40.5106	İznik	Gürmüzlü	25554	26520	30604	gayrı mezru tarla	Dönüm	10	2.1.1	9020
R2_Selection_21	29.76	40.5106	İznik	Gürmüzlü	25558	26521	30605	tarla	Dönüm	5	2.1.1	4510
R2_Selection_21	29.76	40.5106	İznik	Gürmüzlü	25559	26521	30605	gayrı mezru tarla	Dönüm	15	2.1.1	13530
R2_Selection_21	29.76	40.5106	İznik	Gürmüzlü	25566	26522	30607	mezru tarla	Dönüm	15	2.1.1	13530
R2_Selection_21	29.76	40.5106	İznik	Gürmüzlü	25567	26522	30607	gayrı mezru tarla	Dönüm	10	2.1.1	9020
R2_Selection_21	29.76	40.5106	İznik	Gürmüzlü	25574	26524	30609	mezru tarla	Dönüm	15	2.1.1	13530
R2_Selection_21	29.76	40.5106	İznik	Gürmüzlü	25575	26524	30609	gayrı mezru tarla	Dönüm	10	2.1.1	9020
R2_Selection_21	29.76	40.5106	İznik	Gürmüzlü	25579	26526	30610	mezru tarla	Dönüm	5	2.1.1	4510
R2_Selection_21	29.76	40.5106	İznik	Gürmüzlü	25580	26526	30610	gayrı mezru tarla	Dönüm	10	2.1.1	9020
R2_Selection_21	29.76	40.5106	İznik	Gürmüzlü	25581	26526	30610	tarla	Dönüm	5	2.1.1	4510
R2_Selection_21	29.76	40.5106	İznik	Gürmüzlü	25587	26527	30612	mezru tarla	Dönüm	10	2.1.1	9020
R2_Selection_21	29.76	40.5106	İznik	Gürmüzlü	25588	26527	30612	gayrı mezru tarla	Dönüm	5	2.1.1	4510
R2_Selection_21	29.76	40.5106	İznik	Gürmüzlü	25591	26528	30613	mezru tarla	Dönüm	10	2.1.1	9020
R2_Selection_21	29.76	40.5106	İznik	Gürmüzlü	25592	26528	30613	gayrı mezru tarla	Dönüm	10	2.1.1	9020
R2_Selection_21	29.76	40.5106	İznik	Gürmüzlü	25596	26530	30615	tarla	Dönüm	6	2.1.1	5412
R2_Selection_21	29.76	40.5106	İznik	Gürmüzlü	25597	26530	30615	gayrı mezru tarla	Dönüm	6	2.1.1	5412
R2_Selection_21	29.76	40.5106	İznik	Gürmüzlü	25602	26533	30617	mezru tarla	Dönüm	2	2.1.1	1804
R2_Selection_21	29.76	40.5106	İznik	Gürmüzlü	25604	26533	30617	tarla	Dönüm	10	2.1.1	9020
R2_Selection_21	29.76	40.5106	İznik	Gürmüzlü	25608	26534	30619	mezru tarla	Dönüm	8	2.1.1	7216
R2_Selection_21	29.76	40.5106	İznik	Gürmüzlü	25609	26534	30619	gayrı mezru tarla	Dönüm	5	2.1.1	4510
R2_Selection_21	29.76	40.5106	İznik	Gürmüzlü	25615	26536	30621	mezru tarla	Dönüm	7	2.1.1	6314
R2_Selection_21	29.76	40.5106	İznik	Gürmüzlü	25616	26536	30621	gayrı mezru tarla	Dönüm	6	2.1.1	5412
R2_Selection_21	29.76	40.5106	İznik	Gürmüzlü	25622	26538	30625	mezru tarla	Dönüm	6	2.1.1	5412
R2_Selection_21	29.76	40.5106	İznik	Gürmüzlü	25623	26538	30625	gayrı mezru tarla	Dönüm	4	2.1.1	3608
R2_Selection_21	29.76	40.5106	İznik	Gürmüzlü	25630	26540	30627	mezru tarla	Dönüm	6	2.1.1	5412
R2_Selection_21	29.76	40.5106	İznik	Gürmüzlü	25631	26540	30627	gayrı mezru tarla	Dönüm	5	2.1.1	4510
R2_Selection_21	29.76	40.5106	İznik	Gürmüzlü	25636	26542	30630	mezru tarla	Dönüm	6	2.1.1	5412
R2_Selection_21	29.76	40.5106	İznik	Gürmüzlü	25637	26542	30630	gayrı mezru tarla	Dönüm	4	2.1.1	3608
R2_Selection_21	29.76	40.5106	İznik	Gürmüzlü	25643	26544	30632	mezru tarla	Dönüm	6	2.1.1	5412
R2_Selection_21	29.76	40.5106	İznik	Gürmüzlü	25644	26544	30632	gayrı mezru tarla	Dönüm	4	2.1.1	3608
R2_Selection_21	29.76	40.5106	İznik	Gürmüzlü	25647	26546	30634	tarla	Dönüm	5	2.1.1	4510
R2_Selection_21	29.76	40.5106	İznik	Gürmüzlü	25654	26548	30639	mezru tarla	Dönüm	10	2.1.1	9020
R2_Selection_21	29.76	40.5106	İznik	Gürmüzlü	25655	26548	30639	gayrı mezru tarla	Dönüm	10	2.1.1	9020
R2_Selection_21	29.76	40.5106	İznik	Gürmüzlü	25660	26550	30641	tarla	Dönüm	10	2.1.1	9020
R2_Selection_21	29.76	40.5106	İznik	Gürmüzlü	25664	26551	30643	mezru tarla	Dönüm	15	2.1.1	13530
R2_Selection_21	29.76	40.5106	İznik	Gürmüzlü	25665	26551	30643	gayrı mezru tarla	Dönüm	5	2.1.1	4510
R2_Selection_21	29.76	40.5106	İznik	Gürmüzlü	25671	26553	30645	mezru tarla	Dönüm	6	2.1.1	5412
R2_Selection_21	29.76	40.5106	İznik	Gürmüzlü	25672	26553	30645	gayrı mezru tarla	Dönüm	14	2.1.1	12628
R2_Selection_21	29.76	40.5106	İznik	Gürmüzlü	25679	26555	30648	mezru tarla	Dönüm	3	2.1.1	2706
R2_Selection_21	29.76	40.5106	İznik	Gürmüzlü	25680	26555	30648	tarla	Dönüm	10	2.1.1	9020
R2_Selection_3	29.8429	40.4306	İznik	Alakya	25692	26559	30652	mezru tarla	Dönüm	20	2.1.1	18040
R2_Selection_3	29.8429	40.4306	İznik	Alakya	25693	26559	30652	gayrı mezru tarla	Dönüm	20	2.1.1	18040
R2_Selection_3	29.8429	40.4306	İznik	Alakya	25696	26560	30653	mezru tarla	Dönüm	20	2.1.1	18040
R2_Selection_3	29.8429	40.4306	İznik	Alakya	25697	26560	30653	gayrı mezru tarla	Dönüm	60	2.1.1	54120
R2_Selection_3	29.8429	40.4306	İznik	Alakya	25701	26561	30654	mezru tarla	Dönüm	15	2.1.1	13530
R2_Selection_3	29.8429	40.4306	İznik	Alakya	25702	26561	30654	gayrı mezru	Dönüm	15	2.1.1	13530
R2_Selection_3	29.8429	40.4306	İznik	Alakya	25730	26562	30655	mezru tarla	Dönüm	35	2.1.1	31570
R2_Selection_3	29.8429	40.4306	İznik	Alakya	25731	26562	30655	gayrı mezru tarla	Dönüm	15	2.1.1	13530
R2_Selection_3	29.8429	40.4306	İznik	Alakya	25739	26573	30666	mezru tarla	Dönüm	25	2.1.1	22550
R2_Selection_3	29.8429	40.4306	İznik	Alakya	25740	26573	30666	gayrı mezru tarla	Dönüm	25	2.1.1	22550
R2_Selection_3	29.8429	40.4306	İznik	Alakya	25746	26575	30668	mezru tarla	Dönüm	25	2.1.1	22550
R2_Selection_3	29.8429	40.4306	İznik	Alakya	25747	26575	30668	gayrı mezru tarla	Dönüm	25	2.1.1	22550
R2_SD6_SampPP2__R2_Selection_10	29.5597	40.4819	İznik	Boyalıca	25753	26578	30671	mezru tarla	Dönüm	50	2.1.1	45100
R2_SD6_SampPP2__R2_Selection_10	29.5597	40.4819	İznik	Boyalıca	25754	26578	30671	gayrı mezru tarla	Dönüm	50	2.1.1	45100
R2_Selection_23	29.7749	40.4613	İznik	Hisardere	25765	26581	30674	gayrı mezru tarla	Dönüm	15	2.1.1	13530
R2_SD6_SampPP2__R2_Selection_10	29.5597	40.4819	İznik	Boyalıca	25769	26582	30675	mezru tarla	Dönüm	20	2.1.1	18040
R2_SD6_SampPP2__R2_Selection_10	29.5597	40.4819	İznik	Boyalıca	25770	26582	30675	gayrı mezru tarla	Dönüm	20	2.1.1	18040
R2_Selection_23	29.7749	40.4613	İznik	Hisardere	25774	26583	30676	mezru tarla	Dönüm	30	2.1.1	27060
R2_Selection_23	29.7749	40.4613	İznik	Hisardere	25776	26583	30676	gayrı mezru tarla	Dönüm	10	2.1.1	9020
R2_SD6_SampPP2__R2_Selection_10	29.5597	40.4819	İznik	Boyalıca	25779	26584	30678	tarla	Dönüm	5	2.1.1	4510
R2_SD6_SampPP2__R2_Selection_10	29.5597	40.4819	İznik	Boyalıca	25780	26584	30678	gayrı mezru tarla	Dönüm	5	2.1.1	4510
R2_Selection_23	29.7749	40.4613	İznik	Hisardere	25783	26585	30677	mezru tarla	Dönüm	20	2.1.1	18040
R2_Selection_23	29.7749	40.4613	İznik	Hisardere	25784	26585	30677	gayrı mezru tarla	Dönüm	10	2.1.1	9020
R2_SD6_SampPP2__R2_Selection_10	29.5597	40.4819	İznik	Boyalıca	25788	26586	30679	mezru tarla	Dönüm	10	2.1.1	9020
R2_SD6_SampPP2__R2_Selection_10	29.5597	40.4819	İznik	Boyalıca	25789	26586	30679	gayrı mezru tarla	Dönüm	10	2.1.1	9020
R2_SD6_SampPP2__R2_Selection_10	29.5597	40.4819	İznik	Boyalıca	25793	26587	30680	mezru tarla	Dönüm	20	2.1.1	18040
R2_SD6_SampPP2__R2_Selection_10	29.5597	40.4819	İznik	Boyalıca	25794	26587	30680	gayrı mezru tarla	Dönüm	20	2.1.1	18040
R2_SD6_SampPP2__R2_Selection_10	29.5597	40.4819	İznik	Boyalıca	25802	26589	30682	mezru tarla	Dönüm	15	2.1.1	13530
R2_SD6_SampPP2__R2_Selection_10	29.5597	40.4819	İznik	Boyalıca	25803	26589	30682	gayrı mezru tarla	Dönüm	15	2.1.1	13530
R2_SD6_SampPP2__R2_Selection_10	29.5597	40.4819	İznik	Boyalıca	25807	26590	30683	mezru tarla	Dönüm	20	2.1.1	18040
R2_SD6_SampPP2__R2_Selection_10	29.5597	40.4819	İznik	Boyalıca	25808	26590	30683	gayrı mezru tarla	Dönüm	30	2.1.1	27060
R2_SD6_SampPP2__R2_Selection_10	29.5597	40.4819	İznik	Boyalıca	25812	26591	30684	mezru tarla	Dönüm	30	2.1.1	27060
R2_SD6_SampPP2__R2_Selection_10	29.5597	40.4819	İznik	Boyalıca	25813	26591	30684	gayrı mezru tarla	Dönüm	30	2.1.1	27060
R2_SD6_SampPP2__R2_Selection_10	29.5597	40.4819	İznik	Boyalıca	25820	26593	30686	gayrı mezru tarla	Dönüm	5	2.1.1	4510
R2_SD6_SampPP2__R2_Selection_10	29.5597	40.4819	İznik	Boyalıca	25828	26595	30688	gayrı mezru tarla	Dönüm	26	2.1.1	23452
R2_SD6_SampPP2__R2_Selection_10	29.5597	40.4819	İznik	Boyalıca	25833	26596	30689	gayrı mezru tarla	Dönüm	5	2.1.1	4510
R2_SD6_SampPP2__R2_Selection_10	29.5597	40.4819	İznik	Boyalıca	25840	26598	30691	gayrı mezru tarla	Dönüm	8	2.1.1	7216
R2_SD6_SampPP2__R2_Selection_10	29.5597	40.4819	İznik	Boyalıca	25843	26599	30692	gayrı mezru tarla	Dönüm	10	2.1.1	9020
R2_SD6_SampPP2__R2_Selection_10	29.5597	40.4819	İznik	Boyalıca	25847	26600	30693	mezru tarla	Dönüm	4	2.1.1	3608
R2_SD6_SampPP2__R2_Selection_10	29.5597	40.4819	İznik	Boyalıca	25848	26600	30693	tarla	Dönüm	10	2.1.1	9020
R2_SD6_SampPP2__R2_Selection_10	29.5597	40.4819	İznik	Boyalıca	25852	26601	30694	gayrı mezru tarla	Dönüm	10	2.1.1	9020
R2_SD6_SampPP2__R2_Selection_10	29.5597	40.4819	İznik	Boyalıca	25859	26603	30697	gayrı mezru tarla	Dönüm	5	2.1.1	4510
R2_SD6_SampPP2__R2_Selection_10	29.5597	40.4819	İznik	Boyalıca	25862	26604	30698	mezru tarla	Dönüm	8	2.1.1	7216
R2_SD6_SampPP2__R2_Selection_10	29.5597	40.4819	İznik	Boyalıca	25863	26604	30698	tarla	Dönüm	10	2.1.1	9020
R2_SD6_SampPP2__R2_Selection_10	29.5597	40.4819	İznik	Boyalıca	25870	26606	30700	gayrı mezru tarla	Dönüm	10	2.1.1	9020
R2_SD6_SampPP2__R2_Selection_10	29.5597	40.4819	İznik	Boyalıca	25879	26609	30703	tarla	Dönüm	6	2.1.1	5412
R2_SD6_SampPP2__R2_Selection_10	29.5597	40.4819	İznik	Boyalıca	25880	26609	30703	gayrı mezru tarla	Dönüm	20	2.1.1	18040
R2_SD6_SampPP2__R2_Selection_10	29.5597	40.4819	İznik	Boyalıca	25885	26610	30704	gayrı mezru tarla	Dönüm	10	2.1.1	9020
R2_SD6_SampPP2__R2_Selection_10	29.5597	40.4819	İznik	Boyalıca	25894	26613	30707	mezru tarla	Dönüm	10	2.1.1	9020
R2_SD6_SampPP2__R2_Selection_10	29.5597	40.4819	İznik	Boyalıca	25895	26613	30707	gayrı mezru tarla	Dönüm	20	2.1.1	18040
R2_SD6_SampPP2__R2_Selection_10	29.5597	40.4819	İznik	Boyalıca	25899	26614	30708	tarla	Dönüm	6	2.1.1	5412
R2_SD6_SampPP2__R2_Selection_10	29.5597	40.4819	İznik	Boyalıca	25900	26614	30708	gayrı mezru tarla	Dönüm	10	2.1.1	9020
R2_SD6_SampPP2__R2_Selection_10	29.5597	40.4819	İznik	Boyalıca	25904	26615	30709	gayrı mezru tarla	Dönüm	6	2.1.1	5412
R2_SD6_SampPP2__R2_Selection_10	29.5597	40.4819	İznik	Boyalıca	25908	26616	30710	mezru tarla	Dönüm	40	2.1.1	36080
R2_SD6_SampPP2__R2_Selection_10	29.5597	40.4819	İznik	Boyalıca	25909	26616	30710	gayrı mezru tarla	Dönüm	20	2.1.1	18040
R2_SD6_SampPP2__R2_Selection_10	29.5597	40.4819	İznik	Boyalıca	25914	26617	30711	mezru tarla	Dönüm	20	2.1.1	18040
R2_SD6_SampPP2__R2_Selection_10	29.5597	40.4819	İznik	Boyalıca	25915	26617	30711	gayrı mezru tarla	Dönüm	20	2.1.1	18040
R2_SD6_SampPP2__R2_Selection_10	29.5597	40.4819	İznik	Boyalıca	25918	26618	30712	tarla	Dönüm	8	2.1.1	7216
R2_SD6_SampPP2__R2_Selection_10	29.5597	40.4819	İznik	Boyalıca	25919	26618	30712	gayrı mezru tarla	Dönüm	7	2.1.1	6314
R2_SD6_SampPP2__R2_Selection_10	29.5597	40.4819	İznik	Boyalıca	25923	26619	30713	mezru tarla	Dönüm	30	2.1.1	27060
R2_SD6_SampPP2__R2_Selection_10	29.5597	40.4819	İznik	Boyalıca	25924	26619	30713	gayrı mezru tarla	Dönüm	50	2.1.1	45100
R2_SD6_SampPP2__R2_Selection_10	29.5597	40.4819	İznik	Boyalıca	25928	26620	30714	mezru tarla	Dönüm	10	2.1.1	9020
R2_SD6_SampPP2__R2_Selection_10	29.5597	40.4819	İznik	Boyalıca	25929	26620	30714	gayrı mezru tarla	Dönüm	10	2.1.1	9020
R2_SD6_SampPP2__R2_Selection_10	29.5597	40.4819	İznik	Boyalıca	25933	26621	30715	mezru tarla	Dönüm	20	2.1.1	18040
R2_SD6_SampPP2__R2_Selection_10	29.5597	40.4819	İznik	Boyalıca	25934	26621	30715	gayrı mezru tarla	Dönüm	10	2.1.1	9020
R2_SD6_SampPP2__R2_Selection_10	29.5597	40.4819	İznik	Boyalıca	25935	26621	30715	tarla	Dönüm	8	2.1.1	7216
R2_SD6_SampPP2__R2_Selection_10	29.5597	40.4819	İznik	Boyalıca	25939	26622	30716	mezru tarla	Dönüm	20	2.1.1	18040
R2_SD6_SampPP2__R2_Selection_10	29.5597	40.4819	İznik	Boyalıca	25940	26622	30716	gayrı mezru tarla	Dönüm	20	2.1.1	18040
R2_SD6_SampPP2__R2_Selection_10	29.5597	40.4819	İznik	Boyalıca	25948	26624	30718	gayrı mezru tarla	Dönüm	8	2.1.1	7216
R2_SD6_SampPP2__R2_Selection_10	29.5597	40.4819	İznik	Boyalıca	25952	26625	30719	mezru tarla	Dönüm	15	2.1.1	13530
R2_SD6_SampPP2__R2_Selection_10	29.5597	40.4819	İznik	Boyalıca	25957	26626	30720	gayrı mezru tarla	Dönüm	10	2.1.1	9020
R2_SD6_SampPP2__R2_Selection_10	29.5597	40.4819	İznik	Boyalıca	25962	26627	30721	mezru tarla	Dönüm	15	2.1.1	13530
R2_SD6_SampPP2__R2_Selection_10	29.5597	40.4819	İznik	Boyalıca	25963	26627	30721	gayrı mezru tarla	Dönüm	15	2.1.1	13530
R2_SD6_SampPP2__R2_Selection_10	29.5597	40.4819	İznik	Boyalıca	25970	26629	30723	mezru tarla	Dönüm	8	2.1.1	7216
R2_SD6_SampPP2__R2_Selection_10	29.5597	40.4819	İznik	Boyalıca	25971	26629	30723	gayrı mezru tarla	Dönüm	8	2.1.1	7216
R2_SD6_SampPP2__R2_Selection_10	29.5597	40.4819	İznik	Boyalıca	25972	26629	30723	tarla	Dönüm	10	2.1.1	9020
R2_SD6_SampPP2__R2_Selection_10	29.5597	40.4819	İznik	Boyalıca	25976	26630	30724	mezru tarla	Dönüm	15	2.1.1	13530
R2_SD6_SampPP2__R2_Selection_10	29.5597	40.4819	İznik	Boyalıca	25977	26630	30724	gayrı mezru tarla	Dönüm	15	2.1.1	13530
R2_SD6_SampPP2__R2_Selection_10	29.5597	40.4819	İznik	Boyalıca	25981	26631	30725	gayrı mezru tarla	Dönüm	20	2.1.1	18040
R2_SD6_SampPP2__R2_Selection_10	29.5597	40.4819	İznik	Boyalıca	25987	26633	30727	mezru tarla	Dönüm	10	2.1.1	9020
R2_SD6_SampPP2__R2_Selection_10	29.5597	40.4819	İznik	Boyalıca	25988	26633	30727	gayrı mezru tarla	Dönüm	10	2.1.1	9020
R2_SD6_SampPP2__R2_Selection_10	29.5597	40.4819	İznik	Boyalıca	25995	26635	30729	mezru tarla	Dönüm	8	2.1.1	7216
R2_SD6_SampPP2__R2_Selection_10	29.5597	40.4819	İznik	Boyalıca	25996	26635	30729	gayrı mezru tarla	Dönüm	6	2.1.1	5412
R2_SD6_SampPP2__R2_Selection_10	29.5597	40.4819	İznik	Boyalıca	25997	26635	30729	tarla	Dönüm	5	2.1.1	4510
R2_SD6_SampPP2__R2_Selection_10	29.5597	40.4819	İznik	Boyalıca	26001	26636	30730	mezru tarla	Dönüm	10	2.1.1	9020
R2_SD6_SampPP2__R2_Selection_10	29.5597	40.4819	İznik	Boyalıca	26002	26636	30730	gayrı mezru tarla	Dönüm	10	2.1.1	9020
R2_SD6_SampPP2__R2_Selection_10	29.5597	40.4819	İznik	Boyalıca	26010	26639	30733	mezru tarla	Dönüm	10	2.1.1	9020
R2_SD6_SampPP2__R2_Selection_10	29.5597	40.4819	İznik	Boyalıca	26011	26639	30733	gayrı mezru tarla	Dönüm	10	2.1.1	9020
R2_SD6_SampPP2__R2_Selection_10	29.5597	40.4819	İznik	Boyalıca	26015	26640	30734	tarla	Dönüm	10	2.1.1	9020
R2_SD6_SampPP2__R2_Selection_10	29.5597	40.4819	İznik	Boyalıca	26022	26642	30736	tarla	Dönüm	6	2.1.1	5412
R2_SD6_SampPP2__R2_Selection_10	29.5597	40.4819	İznik	Boyalıca	26023	26642	30736	gayrı mezru tarla	Dönüm	12	2.1.1	10824
R2_SD6_SampPP2__R2_Selection_10	29.5597	40.4819	İznik	Boyalıca	26028	26643	30737	gayrı mezru tarla	Dönüm	10	2.1.1	9020
R2_SD6_SampPP2__R2_Selection_10	29.5597	40.4819	İznik	Boyalıca	26038	26646	30740	mezru tarla	Dönüm	15	2.1.1	13530
R2_SD6_SampPP2__R2_Selection_10	29.5597	40.4819	İznik	Boyalıca	26039	26646	30740	gayrı mezru tarla	Dönüm	15	2.1.1	13530
R2_SD6_SampPP2__R2_Selection_10	29.5597	40.4819	İznik	Boyalıca	26052	26650	30744	mezru tarla	Dönüm	15	2.1.1	13530
R2_SD6_SampPP2__R2_Selection_10	29.5597	40.4819	İznik	Boyalıca	26053	26650	30744	gayrı mezru tarla	Dönüm	15	2.1.1	13530
R2_SD6_SampPP2__R2_Selection_10	29.5597	40.4819	İznik	Boyalıca	26060	26653	30747	gayrı mezru tarla	Dönüm	6	2.1.1	5412
R2_Selection_34	29.4149	40.3955	İznik	Sölöz	26069	26657	30751	mezru tarla	Dönüm	50	2.1.1	45100
R2_Selection_34	29.4149	40.3955	İznik	Sölöz	26070	26657	30751	gayrı mezru tarla	Dönüm	30	2.1.1	27060
R2_Selection_34	29.4149	40.3955	İznik	Sölöz	26076	26658	30752	mezru tarla	Dönüm	8	2.1.1	7216
R2_Selection_34	29.4149	40.3955	İznik	Sölöz	26077	26658	30752	gayrı mezru tarla	Dönüm	7	2.1.1	6314
R2_Selection_34	29.4149	40.3955	İznik	Sölöz	26088	26660	30754	mezru tarla	Dönüm	45	2.1.1	40590
R2_Selection_34	29.4149	40.3955	İznik	Sölöz	26093	26662	30756	tarla	Dönüm	8	2.1.1	7216
R2_Selection_34	29.4149	40.3955	İznik	Sölöz	26097	26663	30757	mezru tarla	Dönüm	15	2.1.1	13530
R2_Selection_34	29.4149	40.3955	İznik	Sölöz	26098	26663	30757	gayrı mezru tarla	Dönüm	15	2.1.1	13530
R2_Selection_34	29.4149	40.3955	İznik	Sölöz	26111	26667	30761	mezru tarla	Dönüm	80	2.1.1	72160
R2_Selection_34	29.4149	40.3955	İznik	Sölöz	26125	26671	30765	mezru tarla	Dönüm	350	2.1.1	315700
R2_Selection_34	29.4149	40.3955	İznik	Sölöz	26126	26671	30765	gayrı mezru tarla	Dönüm	50	2.1.1	45100
R2_Selection_34	29.4149	40.3955	İznik	Sölöz	26131	26672	30766	mezru tarla	Dönüm	35	2.1.1	31570
R2_Selection_34	29.4149	40.3955	İznik	Sölöz	26132	26672	30766	gayrı mezru tarla	Dönüm	35	2.1.1	31570
R2_Selection_34	29.4149	40.3955	İznik	Sölöz	26136	26673	30767	mezru tarla	Dönüm	4	2.1.1	3608
R2_Selection_34	29.4149	40.3955	İznik	Sölöz	26141	26674	30768	gayrı mezru tarla	Dönüm	2	2.1.1	1804
R2_Selection_34	29.4149	40.3955	İznik	Sölöz	26149	26676	30770	gayrı mezru tarla	Dönüm	2	2.1.1	1804
R2_Selection_34	29.4149	40.3955	İznik	Sölöz	26160	26679	30773	gayrı mezru tarla	Dönüm	2	2.1.1	1804
R2_Selection_34	29.4149	40.3955	İznik	Sölöz	26164	26680	30774	mezru tarla	Dönüm	20	2.1.1	18040
R2_Selection_34	29.4149	40.3955	İznik	Sölöz	26169	26681	30775	mezru tarla	Dönüm	2	2.1.1	1804
R2_Selection_34	29.4149	40.3955	İznik	Sölöz	26174	26682	30776	mezru tarla	Dönüm	70	2.1.1	63140
R2_Selection_34	29.4149	40.3955	İznik	Sölöz	26179	26683	30777	mezru tarla	Dönüm	2	2.1.1	1804
R2_Selection_34	29.4149	40.3955	İznik	Sölöz	26187	26685	30779	gayrı mezru tarla	Dönüm	2	2.1.1	1804
R2_Selection_34	29.4149	40.3955	İznik	Sölöz	26193	26686	30780	gayrı mezru tarla	Dönüm	6	2.1.1	5412
R2_Selection_34	29.4149	40.3955	İznik	Sölöz	26212	26691	30785	gayrı mezru tarla	Dönüm	3	2.1.1	2706
R2_Selection_34	29.4149	40.3955	İznik	Sölöz	26218	26692	30786	gayrı mezru tarla	Dönüm	2	2.1.1	1804
R2_Selection_34	29.4149	40.3955	İznik	Sölöz	26235	26697	30791	mezru tarla	Dönüm	8	2.1.1	7216
R2_Selection_34	29.4149	40.3955	İznik	Sölöz	26252	26702	30796	mezru tarla	Dönüm	8	2.1.1	7216
R2_Selection_34	29.4149	40.3955	İznik	Sölöz	26257	26703	30797	mezru tarla	Dönüm	25	2.1.1	22550
R2_Selection_34	29.4149	40.3955	İznik	Sölöz	26266	26705	30799	gayrı mezru tarla	Dönüm	4	2.1.1	3608
R2_Selection_34	29.4149	40.3955	İznik	Sölöz	26279	26709	30803	mezru tarla	Dönüm	8	2.1.1	7216
R2_Selection_34	29.4149	40.3955	İznik	Sölöz	26280	26709	30803	gayrı mezru tarla	Dönüm	7	2.1.1	6314
R2_Selection_34	29.4149	40.3955	İznik	Sölöz	26294	26713	30807	gayrı mezru tarla	Dönüm	5	2.1.1	4510
R2_Selection_34	29.4149	40.3955	İznik	Sölöz	26315	26718	30812	gayrı mezru tarla	Dönüm	2	2.1.1	1804
R2_Selection_34	29.4149	40.3955	İznik	Sölöz	26320	26719	30813	gayrı mezru tarla	Dönüm	25	2.1.1	22550
R2_Selection_34	29.4149	40.3955	İznik	Sölöz	26337	26724	30818	gayrı mezru tarla	Dönüm	2	2.1.1	1804
R2_Selection_34	29.4149	40.3955	İznik	Sölöz	26342	26725	30819	mezru tarla	Dönüm	25	2.1.1	22550
R2_Selection_34	29.4149	40.3955	İznik	Sölöz	26359	26729	30823	mezru tarla	Dönüm	120	2.1.1	108240
R2_Selection_34	29.4149	40.3955	İznik	Sölöz	26360	26729	30823	gayrı mezru tarla	Dönüm	120	2.1.1	108240
R2_Selection_34	29.4149	40.3955	İznik	Sölöz	26366	26730	30824	mezru tarla	Dönüm	25	2.1.1	22550
R2_Selection_34	29.4149	40.3955	İznik	Sölöz	26371	26731	30825	mezru tarla	Dönüm	80	2.1.1	72160
R2_Selection_34	29.4149	40.3955	İznik	Sölöz	26377	26732	30826	mezru tarla	Dönüm	50	2.1.1	45100
R2_Selection_34	29.4149	40.3955	İznik	Sölöz	26378	26732	30826	gayrı mezru tarla	Dönüm	100	2.1.1	90200
R2_Selection_34	29.4149	40.3955	İznik	Sölöz	26382	26733	30827	mezru tarla	Dönüm	20	2.1.1	18040
R2_Selection_34	29.4149	40.3955	İznik	Sölöz	26383	26733	30827	gayrı mezru tarla	Dönüm	10	2.1.1	9020
R2_Selection_34	29.4149	40.3955	İznik	Sölöz	26388	26734	30828	mezru tarla	Dönüm	50	2.1.1	45100
R2_Selection_34	29.4149	40.3955	İznik	Sölöz	26397	26735	30829	duhan	Dönüm	0.5	2.1.1	451
R2_Selection_23	29.7749	40.4613	İznik	Hisardere	26417	26741	30835	mezru tarla	Dönüm	20	2.1.1	18040
R2_Selection_23	29.7749	40.4613	İznik	Hisardere	26419	26741	30835	gayrı mezru tarla	Dönüm	20	2.1.1	18040
R2_Selection_13	29.9635	40.4356	İznik	Çerkeşli	26420	26743	30837	mezru tarla	Dönüm	40	2.1.1	36080
R2_Selection_13	29.9635	40.4356	İznik	Çerkeşli	26416	26743	30837	gayrı mezru tarla	Dönüm	40	2.1.1	36080
R2_Selection_26	29.8792	40.4384	İznik	Karadebin	26440	26745	30839	mezru tarla	Dönüm	20	2.1.1	18040
R2_Selection_13	29.9635	40.4356	İznik	Çerkeşli	26431	26747	30842	gayrı mezru tarla	Dönüm	30	2.1.1	27060
R2_Selection_13	29.9635	40.4356	İznik	Çerkeşli	26432	26747	30842	mezru tarla	Dönüm	40	2.1.1	36080
R2_Selection_34	29.4149	40.3955	İznik	Sölöz	26434	26748	30841	mezru tarla	Dönüm	40	2.1.1	36080
R2_Selection_34	29.4149	40.3955	İznik	Sölöz	26435	26748	30841	gayrı mezru tarla	Dönüm	10	2.1.1	9020
R2_Selection_23	29.7749	40.4613	İznik	Hisardere	26444	26749	30843	mezru tarla	Dönüm	20	2.1.1	18040
R2_Selection_23	29.7749	40.4613	İznik	Hisardere	26445	26749	30843	gayrı mezru	Dönüm	20	2.1.1	18040
R2_Selection_13	29.9635	40.4356	İznik	Çerkeşli	26449	26751	30845	gayrı mezru tarla	Dönüm	30	2.1.1	27060
R2_Selection_13	29.9635	40.4356	İznik	Çerkeşli	26451	26751	30845	mezru tarla	Dönüm	30	2.1.1	27060
R2_Selection_34	29.4149	40.3955	İznik	Sölöz	26459	26753	30848	mezru tarla	Dönüm	3	2.1.1	2706
R2_Selection_13	29.9635	40.4356	İznik	Çerkeşli	26456	26754	30847	gayrı mezru tarla	Dönüm	10	2.1.1	9020
R2_Selection_13	29.9635	40.4356	İznik	Çerkeşli	26457	26754	30847	mezru tarla	Dönüm	10	2.1.1	9020
R2_Selection_23	29.7749	40.4613	İznik	Hisardere	26469	26755	30849	mezru tarla	Dönüm	30	2.1.1	27060
R2_Selection_23	29.7749	40.4613	İznik	Hisardere	26471	26755	30849	gayrı mezru tarla	Dönüm	20	2.1.1	18040
R2_Selection_13	29.9635	40.4356	İznik	Çerkeşli	26463	26756	30850	gayrı mezru tarla	Dönüm	10	2.1.1	9020
R2_Selection_13	29.9635	40.4356	İznik	Çerkeşli	26464	26756	30850	mezru tarla	Dönüm	10	2.1.1	9020
R2_Selection_34	29.4149	40.3955	İznik	Sölöz	26466	26757	30851	mezru tarla	Dönüm	3	2.1.1	2706
R2_Selection_26	29.8792	40.4384	İznik	Karadebin	26477	26758	30852	mezru tarla	Dönüm	35	2.1.1	31570
R2_Selection_26	29.8792	40.4384	İznik	Karadebin	26484	26758	30852	gayrı mezru tarla	Dönüm	30	2.1.1	27060
R2_Selection_34	29.4149	40.3955	İznik	Sölöz	26475	26759	30853	mezru tarla	Dönüm	30	2.1.1	27060
R2_Selection_13	29.9635	40.4356	İznik	Çerkeşli	26476	26760	30854	gayrı mezru tarla	Dönüm	10	2.1.1	9020
R2_Selection_13	29.9635	40.4356	İznik	Çerkeşli	26479	26760	30854	mezru tarla	Dönüm	15	2.1.1	13530
R2_Selection_34	29.4149	40.3955	İznik	Sölöz	26486	26761	30855	gayrı mezru tarla	Dönüm	5	2.1.1	4510
R2_Selection_23	29.7749	40.4613	İznik	Hisardere	26497	26762	30856	mezru tarla	Dönüm	20	2.1.1	18040
R2_Selection_23	29.7749	40.4613	İznik	Hisardere	26499	26762	30856	gayrı mezru tarla	Dönüm	20	2.1.1	18040
R2_Selection_13	29.9635	40.4356	İznik	Çerkeşli	26491	26763	30857	gayrı mezru tarla	Dönüm	20	2.1.1	18040
R2_Selection_13	29.9635	40.4356	İznik	Çerkeşli	26492	26763	30857	mezru tarla	Dönüm	20	2.1.1	18040
R2_Selection_13	29.9635	40.4356	İznik	Çerkeşli	26496	26765	30859	gayrı mezru tarla	Dönüm	5	2.1.1	4510
R2_Selection_26	29.8792	40.4384	İznik	Karadebin	26504	26766	30860	mezru tarla	Dönüm	40	2.1.1	36080
R2_Selection_26	29.8792	40.4384	İznik	Karadebin	26505	26766	30860	gayrı mezru tarla	Dönüm	40	2.1.1	36080
R2_Selection_13	29.9635	40.4356	İznik	Çerkeşli	26517	26769	30864	gayrı mezru tarla	Dönüm	35	2.1.1	31570
R2_Selection_13	29.9635	40.4356	İznik	Çerkeşli	26518	26769	30864	mezru tarla	Dönüm	10	2.1.1	9020
R2_Selection_23	29.7749	40.4613	İznik	Hisardere	26519	26771	30866	mezru tarla	Dönüm	7	2.1.1	6314
R2_Selection_23	29.7749	40.4613	İznik	Hisardere	26521	26771	30866	gayrı mezru tarla	Dönüm	3	2.1.1	2706
R2_Selection_34	29.4149	40.3955	İznik	Sölöz	26512	26772	30865	mezru tarla	Dönüm	40	2.1.1	36080
R2_Selection_26	29.8792	40.4384	İznik	Karadebin	26530	26773	30867	mezru tarla	Dönüm	20	2.1.1	18040
R2_Selection_26	29.8792	40.4384	İznik	Karadebin	26531	26773	30867	gayrı mezru tarla	Dönüm	20	2.1.1	18040
R2_Selection_13	29.9635	40.4356	İznik	Çerkeşli	26535	26775	30870	gayrı mezru tarla	Dönüm	20	2.1.1	18040
R2_Selection_13	29.9635	40.4356	İznik	Çerkeşli	26538	26775	30870	mezru tarla	Dönüm	20	2.1.1	18040
R2_Selection_34	29.4149	40.3955	İznik	Sölöz	26536	26776	30869	mezru tarla	Dönüm	50	2.1.1	45100
R2_Selection_23	29.7749	40.4613	İznik	Hisardere	26548	26778	30872	mezru tarla	Dönüm	10	2.1.1	9020
R2_Selection_23	29.7749	40.4613	İznik	Hisardere	26549	26778	30872	gayrı mezru tarla	Dönüm	5	2.1.1	4510
R2_Selection_26	29.8792	40.4384	İznik	Karadebin	26563	26779	30875	mezru tarla	Dönüm	40	2.1.1	36080
R2_Selection_26	29.8792	40.4384	İznik	Karadebin	26564	26779	30875	gayrı mezru tarla	Dönüm	20	2.1.1	18040
R2_Selection_13	29.9635	40.4356	İznik	Çerkeşli	26546	26780	30873	gayrı mezru tarla	Dönüm	15	2.1.1	13530
R2_Selection_13	29.9635	40.4356	İznik	Çerkeşli	26547	26780	30873	mezru tarla	Dönüm	20	2.1.1	18040
R2_Selection_23	29.7749	40.4613	İznik	Hisardere	26559	26782	30877	mezru tarla	Dönüm	10	2.1.1	9020
R2_Selection_23	29.7749	40.4613	İznik	Hisardere	26560	26782	30877	gayrı mezru tarla	Dönüm	5	2.1.1	4510
R2_Selection_13	29.9635	40.4356	İznik	Çerkeşli	26555	26783	30876	gayrı mezru tarla	Dönüm	10	2.1.1	9020
R2_Selection_13	29.9635	40.4356	İznik	Çerkeşli	26556	26783	30876	mezru tarla	Dönüm	15	2.1.1	13530
R2_Selection_22	29.9203	40.4649	İznik	Hisarcık	26571	26784	30879	mezru tarla	Dönüm	20	2.1.1	18040
R2_Selection_22	29.9203	40.4649	İznik	Hisarcık	26572	26784	30879	gayrı mezru tarla	Dönüm	10	2.1.1	9020
R2_Selection_13	29.9635	40.4356	İznik	Çerkeşli	26568	26785	30878	gayrı mezru tarla	Dönüm	30	2.1.1	27060
R2_Selection_13	29.9635	40.4356	İznik	Çerkeşli	26569	26785	30878	mezru tarla	Dönüm	30	2.1.1	27060
R2_Selection_23	29.7749	40.4613	İznik	Hisardere	26574	26786	30880	mezru tarla	Dönüm	40	2.1.1	36080
R2_Selection_23	29.7749	40.4613	İznik	Hisardere	26576	26786	30880	gayrı mezru tarla	Dönüm	20	2.1.1	18040
R2_Selection_26	29.8792	40.4384	İznik	Karadebin	26594	26787	30883	tarla	Dönüm	4	2.1.1	3608
R2_Selection_13	29.9635	40.4356	İznik	Çerkeşli	26581	26788	30881	gayrı mezru tarla	Dönüm	10	2.1.1	9020
R2_Selection_13	29.9635	40.4356	İznik	Çerkeşli	26582	26788	30881	mezru tarla	Dönüm	10	2.1.1	9020
R2_Selection_23	29.7749	40.4613	İznik	Hisardere	26585	26789	30882	mezru tarla	Dönüm	6	2.1.1	5412
R2_Selection_13	29.9635	40.4356	İznik	Çerkeşli	26583	26790	30884	gayrı mezru tarla	Dönüm	8	2.1.1	7216
R2_Selection_13	29.9635	40.4356	İznik	Çerkeşli	26584	26790	30884	mezru tarla	Dönüm	7	2.1.1	6314
R2_Selection_22	29.9203	40.4649	İznik	Hisarcık	26586	26791	30885	gayrı mezru tarla	Dönüm	7	2.1.1	6314
R2_Selection_22	29.9203	40.4649	İznik	Hisarcık	26596	26792	30886	gayrı mezru tarla	Dönüm	20	2.1.1	18040
R2_Selection_22	29.9203	40.4649	İznik	Hisarcık	26593	26792	30886	mezru tarla	Dönüm	30	2.1.1	27060
R2_Selection_23	29.7749	40.4613	İznik	Hisardere	26590	26793	30887	mezru tarla	Dönüm	20	2.1.1	18040
R2_Selection_23	29.7749	40.4613	İznik	Hisardere	26591	26793	30887	gayrı mezru tarla	Dönüm	20	2.1.1	18040
R2_Selection_33	29.8292	40.4892	İznik	Sarıkısrak	26600	26794	30888	gayrı mezru tarla	Dönüm	5	2.1.1	4510
R2_Selection_26	29.8792	40.4384	İznik	Karadebin	26621	26795	30891	mezru tarla	Dönüm	30	2.1.1	27060
R2_Selection_26	29.8792	40.4384	İznik	Karadebin	26623	26795	30891	gayrı mezru tarla	Dönüm	20	2.1.1	18040
R2_Selection_23	29.7749	40.4613	İznik	Hisardere	26605	26796	30889	gayrı mezru tarla	Dönüm	20	2.1.1	18040
R2_Selection_23	29.7749	40.4613	İznik	Hisardere	26603	26796	30889	mezru tarla	Dönüm	20	2.1.1	18040
R2_Selection_22	29.9203	40.4649	İznik	Hisarcık	26604	26797	30890	gayrı mezru tarla	Dönüm	7	2.1.1	6314
R2_Selection_22	29.9203	40.4649	İznik	Hisarcık	26602	26797	30890	mezru tarla	Dönüm	8	2.1.1	7216
R2_Selection_33	29.8292	40.4892	İznik	Sarıkısrak	26619	26798	30892	mezru tarla	Dönüm	20	2.1.1	18040
R2_Selection_33	29.8292	40.4892	İznik	Sarıkısrak	26620	26798	30892	gayrı mezru tarla	Dönüm	10	2.1.1	9020
R2_Selection_22	29.9203	40.4649	İznik	Hisarcık	26611	26799	30893	mezru tarla	Dönüm	60	2.1.1	54120
R2_Selection_22	29.9203	40.4649	İznik	Hisarcık	26612	26799	30893	gayrı mezru tarla	Dönüm	40	2.1.1	36080
R2_Selection_23	29.7749	40.4613	İznik	Hisardere	26615	26800	30894	mezru tarla	Dönüm	12	2.1.1	10824
R2_Selection_23	29.7749	40.4613	İznik	Hisardere	26616	26800	30894	gayrı mezru tarla	Dönüm	8	2.1.1	7216
R2_Selection_22	29.9203	40.4649	İznik	Hisarcık	26624	26801	30895	mezru tarla	Dönüm	20	2.1.1	18040
R2_Selection_22	29.9203	40.4649	İznik	Hisarcık	26632	26802	30896	mezru tarla	Dönüm	25	2.1.1	22550
R2_Selection_22	29.9203	40.4649	İznik	Hisarcık	26633	26802	30896	gayrı mezru tarla	Dönüm	15	2.1.1	13530
R2_Selection_33	29.8292	40.4892	İznik	Sarıkısrak	26636	26803	30897	mezru tarla	Dönüm	3	2.1.1	2706
R2_Selection_26	29.8792	40.4384	İznik	Karadebin	26642	26804	30898	mezru tarla	Dönüm	10	2.1.1	9020
R2_Selection_26	29.8792	40.4384	İznik	Karadebin	26644	26804	30898	gayrı mezru tarla	Dönüm	10	2.1.1	9020
R2_Selection_23	29.7749	40.4613	İznik	Hisardere	26639	26805	30899	mezru tarla	Dönüm	20	2.1.1	18040
R2_Selection_23	29.7749	40.4613	İznik	Hisardere	26640	26805	30899	gayrı mezru tarla	Dönüm	10	2.1.1	9020
R2_Selection_22	29.9203	40.4649	İznik	Hisarcık	26637	26806	30900	mezru tarla	Dönüm	3	2.1.1	2706
R2_Selection_33	29.8292	40.4892	İznik	Sarıkısrak	26650	26807	30901	mezru tarla	Dönüm	15	2.1.1	13530
R2_Selection_33	29.8292	40.4892	İznik	Sarıkısrak	26652	26807	30901	gayrı mezru tarla	Dönüm	15	2.1.1	13530
R2_Selection_22	29.9203	40.4649	İznik	Hisarcık	26647	26808	30902	mezru tarla	Dönüm	25	2.1.1	22550
R2_Selection_22	29.9203	40.4649	İznik	Hisarcık	26649	26808	30902	gayrı mezru tarla	Dönüm	15	2.1.1	13530
R2_Selection_23	29.7749	40.4613	İznik	Hisardere	26659	26809	30904	mezru tarla	Dönüm	9	2.1.1	8118
R2_Selection_23	29.7749	40.4613	İznik	Hisardere	26660	26809	30904	gayrı mezru tarla	Dönüm	6	2.1.1	5412
R2_Selection_22	29.9203	40.4649	İznik	Hisarcık	26655	26810	30903	mezru tarla	Dönüm	15	2.1.1	13530
R2_Selection_22	29.9203	40.4649	İznik	Hisarcık	26657	26810	30903	gayrı mezru tarla	Dönüm	15	2.1.1	13530
R2_Selection_26	29.8792	40.4384	İznik	Karadebin	26671	26811	30905	gayrı mezru tarla	Dönüm	7	2.1.1	6314
R2_Selection_26	29.8792	40.4384	İznik	Karadebin	26669	26811	30905	mezru tarla	Dönüm	8	2.1.1	7216
R2_Selection_22	29.9203	40.4649	İznik	Hisarcık	26662	26812	30906	mezru tarla	Dönüm	30	2.1.1	27060
R2_Selection_22	29.9203	40.4649	İznik	Hisarcık	26664	26812	30906	gayrı mezru tarla	Dönüm	30	2.1.1	27060
R2_Selection_33	29.8292	40.4892	İznik	Sarıkısrak	26672	26813	30907	gayrı mezru tarla	Dönüm	5	2.1.1	4510
R2_Selection_33	29.8292	40.4892	İznik	Sarıkısrak	26670	26813	30907	mezru tarla	Dönüm	15	2.1.1	13530
R2_Selection_22	29.9203	40.4649	İznik	Hisarcık	26673	26814	30908	mezru tarla	Dönüm	8	2.1.1	7216
R2_Selection_22	29.9203	40.4649	İznik	Hisarcık	26674	26814	30908	gayrı mezru tarla	Dönüm	7	2.1.1	6314
R2_Selection_23	29.7749	40.4613	İznik	Hisardere	26678	26815	30909	mezru tarla	Dönüm	30	2.1.1	27060
R2_Selection_23	29.7749	40.4613	İznik	Hisardere	26679	26815	30909	gayrı mezru tarla	Dönüm	20	2.1.1	18040
R2_Selection_22	29.9203	40.4649	İznik	Hisarcık	26686	26817	30911	mezru tarla	Dönüm	15	2.1.1	13530
R2_Selection_22	29.9203	40.4649	İznik	Hisarcık	26687	26817	30911	gayrı mezru tarla	Dönüm	10	2.1.1	9020
R2_Selection_26	29.8792	40.4384	İznik	Karadebin	26695	26818	30912	mezru tarla	Dönüm	20	2.1.1	18040
R2_Selection_26	29.8792	40.4384	İznik	Karadebin	26699	26818	30912	gayrı mezru tarla	Dönüm	20	2.1.1	18040
R2_Selection_23	29.7749	40.4613	İznik	Hisardere	26696	26819	30913	gayrı mezru tarla	Dönüm	10	2.1.1	9020
R2_Selection_23	29.7749	40.4613	İznik	Hisardere	26693	26819	30913	mezru tarla	Dönüm	15	2.1.1	13530
R2_Selection_22	29.9203	40.4649	İznik	Hisarcık	26690	26820	30914	mezru tarla	Dönüm	6	2.1.1	5412
R2_Selection_22	29.9203	40.4649	İznik	Hisarcık	26691	26820	30914	gayrı mezru tarla	Dönüm	4	2.1.1	3608
R2_Selection_33	29.8292	40.4892	İznik	Sarıkısrak	26706	26821	30915	mezru tarla	Dönüm	10	2.1.1	9020
R2_Selection_33	29.8292	40.4892	İznik	Sarıkısrak	26707	26821	30915	gayrı mezru tarla	Dönüm	20	2.1.1	18040
R2_Selection_22	29.9203	40.4649	İznik	Hisarcık	26703	26822	30916	gayrı mezru tarla	Dönüm	10	2.1.1	9020
R2_Selection_22	29.9203	40.4649	İznik	Hisarcık	26710	26823	30917	mezru tarla	Dönüm	15	2.1.1	13530
R2_Selection_22	29.9203	40.4649	İznik	Hisarcık	26711	26823	30917	gayrı mezru tarla	Dönüm	10	2.1.1	9020
R2_Selection_22	29.9203	40.4649	İznik	Hisarcık	26714	26824	30919	mezru tarla	Dönüm	3	2.1.1	2706
R2_Selection_23	29.7749	40.4613	İznik	Hisardere	26718	26825	30918	mezru tarla	Dönüm	9	2.1.1	8118
R2_Selection_23	29.7749	40.4613	İznik	Hisardere	26719	26825	30918	gayrı mezru tarla	Dönüm	6	2.1.1	5412
R2_Selection_26	29.8792	40.4384	İznik	Karadebin	26717	26826	30920	mezru tarla	Dönüm	10	2.1.1	9020
R2_Selection_33	29.8292	40.4892	İznik	Sarıkısrak	26729	26827	30921	mezru tarla	Dönüm	12	2.1.1	10824
R2_Selection_33	29.8292	40.4892	İznik	Sarıkısrak	26730	26827	30921	gayrı mezru tarla	Dönüm	8	2.1.1	7216
R2_Selection_22	29.9203	40.4649	İznik	Hisarcık	26724	26828	30922	mezru tarla	Dönüm	3	2.1.1	2706
R2_Selection_22	29.9203	40.4649	İznik	Hisarcık	26725	26828	30922	gayrı mezru tarla	Dönüm	7	2.1.1	6314
R2_Selection_22	29.9203	40.4649	İznik	Hisarcık	26732	26829	30923	mezru tarla	Dönüm	10	2.1.1	9020
R2_Selection_22	29.9203	40.4649	İznik	Hisarcık	26733	26829	30923	gayrı mezru tarla	Dönüm	10	2.1.1	9020
R2_Selection_26	29.8792	40.4384	İznik	Karadebin	26745	26830	30926	mezru tarla	Dönüm	2	2.1.1	1804
R2_Selection_23	29.7749	40.4613	İznik	Hisardere	26735	26831	30924	gayrı mezru tarla	Dönüm	20	2.1.1	18040
R2_Selection_22	29.9203	40.4649	İznik	Hisarcık	26739	26832	30925	mezru tarla	Dönüm	7	2.1.1	6314
R2_Selection_22	29.9203	40.4649	İznik	Hisarcık	26740	26832	30925	gayrı mezru tarla	Dönüm	6	2.1.1	5412
R2_Selection_33	29.8292	40.4892	İznik	Sarıkısrak	26742	26833	30927	mezru tarla	Dönüm	9	2.1.1	8118
R2_Selection_33	29.8292	40.4892	İznik	Sarıkısrak	26743	26833	30927	gayrı mezru tarla	Dönüm	6	2.1.1	5412
R2_Selection_22	29.9203	40.4649	İznik	Hisarcık	26746	26834	30928	mezru tarla	Dönüm	7	2.1.1	6314
R2_Selection_23	29.7749	40.4613	İznik	Hisardere	26749	26835	30930	gayrı mezru tarla	Dönüm	20	2.1.1	18040
R2_Selection_22	29.9203	40.4649	İznik	Hisarcık	26750	26836	30929	mezru tarla	Dönüm	30	2.1.1	27060
R2_Selection_22	29.9203	40.4649	İznik	Hisarcık	26751	26836	30929	gayrı mezru tarla	Dönüm	30	2.1.1	27060
R2_Selection_33	29.8292	40.4892	İznik	Sarıkısrak	26758	26837	30931	mezru tarla	Dönüm	8	2.1.1	7216
R2_Selection_22	29.9203	40.4649	İznik	Hisarcık	26760	26838	30932	mezru tarla	Dönüm	5	2.1.1	4510
R2_Selection_33	29.8292	40.4892	İznik	Sarıkısrak	26762	26839	30933	mezru tarla	Dönüm	15	2.1.1	13530
R2_Selection_33	29.8292	40.4892	İznik	Sarıkısrak	26763	26839	30933	gayrı mezru tarla	Dönüm	5	2.1.1	4510
R2_Selection_33	29.8292	40.4892	İznik	Sarıkısrak	26774	26840	30934	mezru tarla	Dönüm	10	2.1.1	9020
R2_Selection_33	29.8292	40.4892	İznik	Sarıkısrak	26777	26840	30934	gayrı mezru tarla	Dönüm	4	2.1.1	3608
R2_Selection_22	29.9203	40.4649	İznik	Hisarcık	26765	26841	30935	mezru tarla	Dönüm	20	2.1.1	18040
R2_Selection_22	29.9203	40.4649	İznik	Hisarcık	26766	26841	30935	gayrı mezru tarla	Dönüm	10	2.1.1	9020
R2_Selection_22	29.9203	40.4649	İznik	Hisarcık	26767	26842	30936	mezru tarla	Dönüm	20	2.1.1	18040
R2_Selection_22	29.9203	40.4649	İznik	Hisarcık	26770	26842	30936	gayrı mezru tarla	Dönüm	30	2.1.1	27060
R2_Selection_33	29.8292	40.4892	İznik	Sarıkısrak	26778	26843	30938	mezru tarla	Dönüm	20	2.1.1	18040
R2_Selection_33	29.8292	40.4892	İznik	Sarıkısrak	26779	26843	30938	gayrı mezru tarla	Dönüm	10	2.1.1	9020
R2_Selection_22	29.9203	40.4649	İznik	Hisarcık	26775	26844	30937	gayrı mezru tarla	Dönüm	10	2.1.1	9020
R2_Selection_22	29.9203	40.4649	İznik	Hisarcık	26773	26844	30937	mezru tarla	Dönüm	10	2.1.1	9020
R2_Selection_22	29.9203	40.4649	İznik	Hisarcık	26783	26845	30939	mezru tarla	Dönüm	20	2.1.1	18040
R2_Selection_22	29.9203	40.4649	İznik	Hisarcık	26784	26845	30939	gayrı mezru tarla	Dönüm	15	2.1.1	13530
R2_Selection_22	29.9203	40.4649	İznik	Hisarcık	26787	26846	30940	mezru tarla	Dönüm	20	2.1.1	18040
R2_Selection_22	29.9203	40.4649	İznik	Hisarcık	26788	26846	30940	gayrı mezru tarla	Dönüm	10	2.1.1	9020
R2_Selection_33	29.8292	40.4892	İznik	Sarıkısrak	26791	26847	30941	mezru tarla	Dönüm	9	2.1.1	8118
R2_Selection_33	29.8292	40.4892	İznik	Sarıkısrak	26792	26847	30941	gayrı mezru tarla	Dönüm	6	2.1.1	5412
R2_Selection_22	29.9203	40.4649	İznik	Hisarcık	26794	26848	30942	mezru tarla	Dönüm	10	2.1.1	9020
R2_Selection_22	29.9203	40.4649	İznik	Hisarcık	26797	26849	30943	mezru tarla	Dönüm	20	2.1.1	18040
R2_Selection_22	29.9203	40.4649	İznik	Hisarcık	26800	26849	30943	gayrı mezru tarla	Dönüm	20	2.1.1	18040
R2_Selection_22	29.9203	40.4649	İznik	Hisarcık	26796	26850	30944	mezru tarla	Dönüm	5	2.1.1	4510
R2_Selection_33	29.8292	40.4892	İznik	Sarıkısrak	26816	26851	30945	mezru tarla	Dönüm	8	2.1.1	7216
R2_Selection_33	29.8292	40.4892	İznik	Sarıkısrak	26818	26851	30945	gayrı mezru tarla	Dönüm	4	2.1.1	3608
R2_Selection_33	29.8292	40.4892	İznik	Sarıkısrak	26804	26852	30947	mezru tarla	Dönüm	10	2.1.1	9020
R2_Selection_22	29.9203	40.4649	İznik	Hisarcık	26802	26853	30946	gayrı mezru tarla	Dönüm	3	2.1.1	2706
R2_Selection_22	29.9203	40.4649	İznik	Hisarcık	26805	26855	30948	gayrı mezru tarla	Dönüm	20	2.1.1	18040
R2_Selection_22	29.9203	40.4649	İznik	Hisarcık	26808	26856	30951	gayrı mezru tarla	Dönüm	3	2.1.1	2706
R2_Selection_33	29.8292	40.4892	İznik	Sarıkısrak	26809	26857	30950	mezru tarla	Dönüm	10	2.1.1	9020
R2_Selection_33	29.8292	40.4892	İznik	Sarıkısrak	26814	26858	30952	mezru tarla	Dönüm	8	2.1.1	7216
R2_Selection_33	29.8292	40.4892	İznik	Sarıkısrak	26815	26858	30952	gayrı mezru tarla	Dönüm	2	2.1.1	1804
R2_Selection_22	29.9203	40.4649	İznik	Hisarcık	26811	26859	30953	mezru tarla	Dönüm	9	2.1.1	8118
R2_Selection_22	29.9203	40.4649	İznik	Hisarcık	26812	26859	30953	gayrı mezru tarla	Dönüm	6	2.1.1	5412
R2_Selection_33	29.8292	40.4892	İznik	Sarıkısrak	26822	26860	30954	mezru tarla	Dönüm	12	2.1.1	10824
R2_Selection_33	29.8292	40.4892	İznik	Sarıkısrak	26823	26860	30954	gayrı mezru tarla	Dönüm	8	2.1.1	7216
R2_Selection_33	29.8292	40.4892	İznik	Sarıkısrak	26820	26861	30955	gayrı mezru tarla	Dönüm	8	2.1.1	7216
R2_Selection_33	29.8292	40.4892	İznik	Sarıkısrak	26821	26861	30955	mezru tarla	Dönüm	10	2.1.1	9020
R2_Selection_33	29.8292	40.4892	İznik	Sarıkısrak	26830	26862	30957	gayrı mezru tarla	Dönüm	4	2.1.1	3608
R2_Selection_33	29.8292	40.4892	İznik	Sarıkısrak	26827	26862	30957	mezru tarla	Dönüm	8	2.1.1	7216
R2_Selection_33	29.8292	40.4892	İznik	Sarıkısrak	26825	26863	30956	mezru tarla	Dönüm	10	2.1.1	9020
R2_Selection_33	29.8292	40.4892	İznik	Sarıkısrak	26826	26863	30956	gayrı mezru tarla	Dönüm	5	2.1.1	4510
R2_Selection_33	29.8292	40.4892	İznik	Sarıkısrak	26829	26864	30958	mezru tarla	Dönüm	8	2.1.1	7216
R2_Selection_33	29.8292	40.4892	İznik	Sarıkısrak	26832	26865	30959	mezru tarla	Dönüm	10	2.1.1	9020
R2_Selection_33	29.8292	40.4892	İznik	Sarıkısrak	26833	26865	30959	gayrı mezru tarla	Dönüm	5	2.1.1	4510
R2_Selection_33	29.8292	40.4892	İznik	Sarıkısrak	26834	26866	30960	mezru tarla	Dönüm	15	2.1.1	13530
R2_Selection_33	29.8292	40.4892	İznik	Sarıkısrak	26835	26866	30960	gayrı mezru tarla	Dönüm	15	2.1.1	13530
R2_Selection_33	29.8292	40.4892	İznik	Sarıkısrak	26839	26867	30961	mezru tarla	Dönüm	12	2.1.1	10824
R2_Selection_33	29.8292	40.4892	İznik	Sarıkısrak	26840	26867	30961	gayrı mezru tarla	Dönüm	8	2.1.1	7216
R2_Selection_33	29.8292	40.4892	İznik	Sarıkısrak	26841	26868	30962	mezru tarla	Dönüm	15	2.1.1	13530
R2_Selection_33	29.8292	40.4892	İznik	Sarıkısrak	26844	26868	30962	gayrı mezru tarla	Dönüm	5	2.1.1	4510
R2_Selection_33	29.8292	40.4892	İznik	Sarıkısrak	26845	26869	30963	gayrı mezru	Dönüm	4	2.1.1	3608
R2_Selection_33	29.8292	40.4892	İznik	Sarıkısrak	26843	26869	30963	mezru tarla	Dönüm	4	2.1.1	3608
R2_Selection_33	29.8292	40.4892	İznik	Sarıkısrak	26850	26870	30964	mezru tarla	Dönüm	12	2.1.1	10824
R2_Selection_33	29.8292	40.4892	İznik	Sarıkısrak	26851	26870	30964	gayrı mezru tarla	Dönüm	8	2.1.1	7216
R2_Selection_33	29.8292	40.4892	İznik	Sarıkısrak	26854	26871	30965	mezru tarla	Dönüm	10	2.1.1	9020
R2_Selection_33	29.8292	40.4892	İznik	Sarıkısrak	26856	26871	30965	gayrı mezru tarla	Dönüm	5	2.1.1	4510
R2_Selection_33	29.8292	40.4892	İznik	Sarıkısrak	26855	26872	30966	gayrı mezru tarla	Dönüm	5	2.1.1	4510
R2_Selection_33	29.8292	40.4892	İznik	Sarıkısrak	26853	26872	30966	mezru tarla	Dönüm	10	2.1.1	9020
R2_Selection_33	29.8292	40.4892	İznik	Sarıkısrak	26863	26873	30967	mezru tarla	Dönüm	12	2.1.1	10824
R2_Selection_33	29.8292	40.4892	İznik	Sarıkısrak	26865	26873	30967	gayrı mezru tarla	Dönüm	8	2.1.1	7216
R2_Selection_33	29.8292	40.4892	İznik	Sarıkısrak	26859	26874	30968	mezru tarla	Dönüm	8	2.1.1	7216
R2_Selection_33	29.8292	40.4892	İznik	Sarıkısrak	26860	26874	30968	gayrı mezru tarla	Dönüm	4	2.1.1	3608
R2_Selection_33	29.8292	40.4892	İznik	Sarıkısrak	26861	26875	30969	mezru tarla	Dönüm	5	2.1.1	4510
R2_Selection_33	29.8292	40.4892	İznik	Sarıkısrak	26862	26875	30969	gayrı mezru tarla	Dönüm	4	2.1.1	3608
R2_Selection_33	29.8292	40.4892	İznik	Sarıkısrak	26868	26876	30970	mezru tarla	Dönüm	6	2.1.1	5412
R2_Selection_33	29.8292	40.4892	İznik	Sarıkısrak	26869	26876	30970	gayrı mezru tarla	Dönüm	4	2.1.1	3608
R2_Selection_33	29.8292	40.4892	İznik	Sarıkısrak	26873	26877	30972	mezru tarla	Dönüm	6	2.1.1	5412
R2_Selection_33	29.8292	40.4892	İznik	Sarıkısrak	26874	26877	30972	gayrı mezru tarla	Dönüm	4	2.1.1	3608
R2_Selection_33	29.8292	40.4892	İznik	Sarıkısrak	26871	26878	30971	mezru tarla	Dönüm	12	2.1.1	10824
R2_Selection_33	29.8292	40.4892	İznik	Sarıkısrak	26872	26878	30971	gayrı mezru tarla	Dönüm	8	2.1.1	7216
R2_Selection_33	29.8292	40.4892	İznik	Sarıkısrak	26875	26880	30974	mezru tarla	Dönüm	6	2.1.1	5412
R2_Selection_33	29.8292	40.4892	İznik	Sarıkısrak	26876	26880	30974	gayrı mezru tarla	Dönüm	4	2.1.1	3608
R2_Selection_33	29.8292	40.4892	İznik	Sarıkısrak	26878	26881	30975	mezru tarla	Dönüm	6	2.1.1	5412
R2_Selection_33	29.8292	40.4892	İznik	Sarıkısrak	26879	26881	30975	gayrı mezru tarla	Dönüm	4	2.1.1	3608
R2_Selection_16	29.1991	40.2612	Bursa	Eğdir	31672	26917	39298	mezru tarla	Dönüm	60	2.1.1	54120
R2_Selection_16	29.1991	40.2612	Bursa	Eğdir	31715	32840	39318	gayrı mezru tarla	Dönüm	5	2.1.1	4510
R2_Selection_16	29.1991	40.2612	Bursa	Eğdir	31725	32843	39323	mezru tarla	Dönüm	12	2.1.1	10824
R2_Selection_16	29.1991	40.2612	Bursa	Eğdir	31732	32844	39325	mezru tarla	Dönüm	10	2.1.1	9020
R2_Selection_16	29.1991	40.2612	Bursa	Eğdir	31752	32852	39333	mezru tarla	Dönüm	6	2.1.1	5412
R2_Selection_16	29.1991	40.2612	Bursa	Eğdir	31798	32872	39356	mezru tarla	Dönüm	10	2.1.1	9020
R2_Selection_16	29.1991	40.2612	Bursa	Eğdir	31807	32873	39360	mezru tarla	Dönüm	25	2.1.1	22550
R2_Selection_16	29.1991	40.2612	Bursa	Eğdir	31830	32882	39377	tarla	Dönüm	10	2.1.1	9020
R2_Selection_16	29.1991	40.2612	Bursa	Eğdir	31867	32898	39396	tarla	Dönüm	10	2.1.1	9020
R2_Selection_16	29.1991	40.2612	Bursa	Eğdir	31871	32899	39398	mezru tarla	Dönüm	8	2.1.1	7216
R2_SD1_SampPP2	28.9461	39.9443	Atranos	Çöre	162049	162356	205881	mezru tarla	Dönüm	20	2.1.1	18040
R2_SD1_SampPP2	28.9461	39.9443	Atranos	Çöre	162052	162357	205882	mezru tarla	Dönüm	4	2.1.1	3608
R2_SD1_SampPP2	28.9461	39.9443	Atranos	Çöre	162054	162358	205883	mezru tarla	Dönüm	15	2.1.1	13530
R2_SD1_SampPP2	28.9461	39.9443	Atranos	Çöre	162056	162359	205884	mezru tarla	Dönüm	5	2.1.1	4510
R2_SD1_SampPP2	28.9461	39.9443	Atranos	Çöre	162058	162360	205885	mezru tarla	Dönüm	3	2.1.1	2706
R2_SD1_SampPP2	28.9461	39.9443	Atranos	Çöre	162059	162360	205885	tarla	Dönüm	10	2.1.1	9020
R2_SD1_SampPP2	28.9461	39.9443	Atranos	Çöre	162062	162361	205886	mezru tarla	Dönüm	10	2.1.1	9020
R2_SD1_SampPP2	28.9461	39.9443	Atranos	Çöre	162065	162362	205887	mezru tarla	Dönüm	25	2.1.1	22550
R2_SD1_SampPP2	28.9461	39.9443	Atranos	Çöre	162068	162363	205888	tarla	Dönüm	5	2.1.1	4510
R2_SD1_SampPP2	28.9461	39.9443	Atranos	Çöre	162070	162364	205890	mezru tarla	Dönüm	10	2.1.1	9020
R2_SD1_SampPP2	28.9461	39.9443	Atranos	Çöre	162072	162365	205891	mezru tarla	Dönüm	7	2.1.1	6314
R2_SD1_SampPP2	28.9461	39.9443	Atranos	Çöre	162074	162366	205892	mezru tarla	Dönüm	7	2.1.1	6314
R2_SD1_SampPP2	28.9461	39.9443	Atranos	Çöre	162077	162367	205893	mezru tarla	Dönüm	8	2.1.1	7216
R2_SD1_SampPP2	28.9461	39.9443	Atranos	Çöre	162080	162368	205894	mezru tarla	Dönüm	8	2.1.1	7216
R2_SD1_SampPP2	28.9461	39.9443	Atranos	Çöre	162083	162369	205895	mezru tarla	Dönüm	4	2.1.1	3608
R2_SD1_SampPP2	28.9461	39.9443	Atranos	Çöre	162084	162369	205895	tarla	Dönüm	5	2.1.1	4510
R2_SD1_SampPP2	28.9461	39.9443	Atranos	Çöre	162086	162371	205897	mezru tarla	Dönüm	3	2.1.1	2706
R2_SD1_SampPP2	28.9461	39.9443	Atranos	Çöre	162087	162372	205898	mezru tarla	Dönüm	8	2.1.1	7216
R2_SD1_SampPP2	28.9461	39.9443	Atranos	Çöre	162089	162373	205899	mezru tarla	Dönüm	8	2.1.1	7216
R2_SD1_SampPP2	28.9461	39.9443	Atranos	Çöre	162091	162374	205900	mezru tarla	Dönüm	10	2.1.1	9020
R2_SD1_SampPP2	28.9461	39.9443	Atranos	Çöre	162094	162375	205901	mezru tarla	Dönüm	10	2.1.1	9020
R2_SD1_SampPP2	28.9461	39.9443	Atranos	Çöre	162097	162376	205902	mezru tarla	Dönüm	15	2.1.1	13530
R2_SD1_SampPP2	28.9461	39.9443	Atranos	Çöre	162100	162377	205903	tarla	Dönüm	5	2.1.1	4510
R2_SD1_SampPP2	28.9461	39.9443	Atranos	Çöre	162103	162378	205904	mezru tarla	Dönüm	8	2.1.1	7216
R2_SD1_SampPP2	28.9461	39.9443	Atranos	Çöre	162105	162379	205905	mezru tarla	Dönüm	50	2.1.1	45100
R2_SD1_SampPP2	28.9461	39.9443	Atranos	Çöre	162107	162380	205906	tarla	Dönüm	10	2.1.1	9020
R2_SD1_SampPP2	28.9461	39.9443	Atranos	Çöre	162109	162381	205908	mezru tarla	Dönüm	8	2.1.1	7216
R2_SD1_SampPP2	28.9461	39.9443	Atranos	Çöre	162111	162382	205909	tarla	Dönüm	6	2.1.1	5412
R2_SD1_SampPP2	28.9461	39.9443	Atranos	Çöre	162113	162383	205910	tarla	Dönüm	5	2.1.1	4510
R2_SD1_SampPP2	28.9461	39.9443	Atranos	Çöre	162114	162384	205911	mezru tarla	Dönüm	10	2.1.1	9020
R2_SD1_SampPP2	28.9461	39.9443	Atranos	Çöre	162116	162385	205912	hali tarla	Dönüm	3	2.1.1	2706
R2_SD1_SampPP2	28.9461	39.9443	Atranos	Çöre	162118	162386	205913	mezru tarla	Dönüm	15	2.1.1	13530
R2_SD1_SampPP2	28.9461	39.9443	Atranos	Çöre	162120	162387	205914	mezru tarla	Dönüm	10	2.1.1	9020
R2_SD1_SampPP2	28.9461	39.9443	Atranos	Çöre	162123	162388	205915	mezru tarla	Dönüm	15	2.1.1	13530
R2_SD1_SampPP2	28.9461	39.9443	Atranos	Çöre	162126	162389	205918	mezru tarla	Dönüm	10	2.1.1	9020
R2_SD1_SampPP2	28.9461	39.9443	Atranos	Çöre	162128	162391	205919	mezru tarla	Dönüm	10	2.1.1	9020
R2_SD1_SampPP2	28.9461	39.9443	Atranos	Çöre	162130	162392	205920	mezru tarla	Dönüm	15	2.1.1	13530
R2_SD1_SampPP2	28.9461	39.9443	Atranos	Çöre	162131	162393	205921	mezru tarla	Dönüm	5	2.1.1	4510
R2_SD1_SampPP2	28.9461	39.9443	Atranos	Çöre	162132	162394	205922	mezru tarla	Dönüm	2	2.1.1	1804
R2_SD1_SampPP2	28.9461	39.9443	Atranos	Çöre	162134	162395	205923	mezru tarla	Dönüm	10	2.1.1	9020
R2_SD1_SampPP2	28.9461	39.9443	Atranos	Çöre	162136	162396	205924	mezru tarla	Dönüm	10	2.1.1	9020
R2_SD1_SampPP2	28.9461	39.9443	Atranos	Çöre	162138	162397	205925	müstecir tarla	Dönüm	15	2.1.1	13530
R2_SD1_SampPP2	28.9461	39.9443	Atranos	Çöre	162140	162398	205926	mezru tarla	Dönüm	350	2.1.1	315700
R2_SD2_SampPP5	29.1449	40.217	Bursa	Vakıf Susığırı	162143	162399	205927	mezru tarla	Dönüm	200	2.1.1	180400
R2_SD2_SampPP5	29.1449	40.217	Bursa	Vakıf Susığırı	162148	162400	205929	mezru tarla	Dönüm	4	2.1.1	3608
R2_SD2_SampPP5	29.1449	40.217	Bursa	Vakıf Susığırı	162149	162400	205929	müstecir tarla	Dönüm	38	2.1.1	34276
R2_SD2_SampPP5	29.1449	40.217	Bursa	Vakıf Susığırı	162159	162401	205931	tarla	Dönüm	6	2.1.1	5412
R2_SD2_SampPP5	29.1449	40.217	Bursa	Vakıf Susığırı	162163	162403	205933	müstecir tarla	Dönüm	2	2.1.1	1804
R2_SD2_SampPP5	29.1449	40.217	Bursa	Vakıf Susığırı	162167	162405	205935	mezru tarla	Dönüm	70	2.1.1	63140
R2_SD2_SampPP5	29.1449	40.217	Bursa	Vakıf Susığırı	162172	162406	205936	mezru tarla	Dönüm	16	2.1.1	14432
R2_SD2_SampPP5	29.1449	40.217	Bursa	Vakıf Susığırı	162173	162406	205936	müstecir tarla	Dönüm	37	2.1.1	33374
R2_SD2_SampPP5	29.1449	40.217	Bursa	Vakıf Susığırı	162182	162408	205938	mezru tarla	Dönüm	250	2.1.1	225500
R2_SD2_SampPP5	29.1449	40.217	Bursa	Vakıf Susığırı	162188	162409	205939	mezru tarla	Dönüm	12	2.1.1	10824
R2_SD2_SampPP5	29.1449	40.217	Bursa	Vakıf Susığırı	162189	162409	205939	müstecir tarla	Dönüm	40	2.1.1	36080
R2_SD2_SampPP5	29.1449	40.217	Bursa	Vakıf Susığırı	162194	162410	205940	mezru tarla	Dönüm	60	2.1.1	54120
R2_SD2_SampPP5	29.1449	40.217	Bursa	Vakıf Susığırı	162203	162415	205949	tarla	Dönüm	180	2.1.1	162360
R2_SD2_SampPP5	29.1449	40.217	Bursa	Vakıf Susığırı	162216	162418	205954	mezru tarla	Dönüm	70	2.1.1	63140
R2_SD2_SampPP5	29.1449	40.217	Bursa	Vakıf Susığırı	162226	162420	205956	mezru tarla	Dönüm	4	2.1.1	3608
R2_SD2_SampPP5	29.1449	40.217	Bursa	Vakıf Susığırı	162232	162421	205957	gayrı mezru tarla	Dönüm	3	2.1.1	2706
R2_SD2_SampPP5	29.1449	40.217	Bursa	Vakıf Susığırı	162238	162422	205958	mezru tarla	Dönüm	59	2.1.1	53218
R2_SD2_SampPP5	29.1449	40.217	Bursa	Vakıf Susığırı	162253	162424	205961	mezru tarla	Dönüm	3	2.1.1	2706
R2_SD2_SampPP5	29.1449	40.217	Bursa	Vakıf Susığırı	162254	162424	205961	müstecir tarla	Dönüm	6	2.1.1	5412
R2_SD2_SampPP5	29.1449	40.217	Bursa	Vakıf Susığırı	162259	162425	205962	müstecir tarla	Dönüm	2	2.1.1	1804
R2_SD2_SampPP5	29.1449	40.217	Bursa	Vakıf Susığırı	162264	162425	205962	müstecir tarla	Dönüm	12	2.1.1	10824
R2_SD2_SampPP5	29.1449	40.217	Bursa	Vakıf Susığırı	162270	162428	205965	tarla	Dönüm	5	2.1.1	4510
R2_SD2_SampPP5	29.1449	40.217	Bursa	Vakıf Susığırı	162282	162430	205968	müstecir tarla	Dönüm	2	2.1.1	1804
R2_SD2_SampPP5	29.1449	40.217	Bursa	Vakıf Susığırı	162284	162430	205968	müstecir tarla	Dönüm	2	2.1.1	1804
R2_SD2_SampPP5	29.1449	40.217	Bursa	Vakıf Susığırı	162292	162433	205971	mezru tarla	Dönüm	24	2.1.1	21648
R2_SD2_SampPP5	29.1449	40.217	Bursa	Vakıf Susığırı	162295	162435	205973	mezru tarla	Dönüm	80	2.1.1	72160
R2_SD2_SampPP5	29.1449	40.217	Bursa	Vakıf Susığırı	162296	162435	205973	gayrı mezru tarla	Dönüm	120	2.1.1	108240
R2_SD2_SampPP5	29.1449	40.217	Bursa	Vakıf Susığırı	162297	162435	205973	tarla	Dönüm	30	2.1.1	27060
R2_SD2_SampPP5	29.1449	40.217	Bursa	Vakıf Susığırı	162301	162437	205975	mezru tarla	Dönüm	28	2.1.1	25256
R2_SD2_SampPP5	29.1449	40.217	Bursa	Vakıf Susığırı	162302	162438	205976	mezru tarla	Dönüm	50	2.1.1	45100
R2_SD2_SampPP5	29.1449	40.217	Bursa	Vakıf Susığırı	162303	162438	205976	gayrı mezru tarla	Dönüm	100	2.1.1	90200
R2_SD4_SampPP2	29.0803	39.6366	Harmancık	Gökviran	162307	162440	205978	mezru tarla	Dönüm	13	2.1.1	11726
R2_SD4_SampPP2	29.0803	39.6366	Harmancık	Gökviran	162308	162440	205978	gayrı mezru tarla	Dönüm	15	2.1.1	13530
R2_SD4_SampPP2	29.0803	39.6366	Harmancık	Gökviran	162310	162441	205979	mezru tarla	Dönüm	25	2.1.1	22550
R2_SD4_SampPP2	29.0803	39.6366	Harmancık	Gökviran	162311	162441	205979	gayrı mezru tarla	Dönüm	28	2.1.1	25256
R2_SD4_SampPP2	29.0803	39.6366	Harmancık	Gökviran	162313	162442	205980	mezru tarla	Dönüm	35	2.1.1	31570
R2_SD4_SampPP2	29.0803	39.6366	Harmancık	Gökviran	162314	162442	205980	gayrı mezru tarla	Dönüm	25	2.1.1	22550
R2_SD4_SampPP2	29.0803	39.6366	Harmancık	Gökviran	162317	162443	205981	mezru tarla	Dönüm	40	2.1.1	36080
R2_SD4_SampPP2	29.0803	39.6366	Harmancık	Gökviran	162318	162443	205981	gayrı mezru tarla	Dönüm	20	2.1.1	18040
R2_SD4_SampPP2	29.0803	39.6366	Harmancık	Gökviran	162322	162444	205982	mezru tarla	Dönüm	40	2.1.1	36080
R2_SD4_SampPP2	29.0803	39.6366	Harmancık	Gökviran	162323	162444	205982	gayrı mezru tarla	Dönüm	20	2.1.1	18040
R2_SD4_SampPP2	29.0803	39.6366	Harmancık	Gökviran	162326	162445	205983	mezru tarla	Dönüm	20	2.1.1	18040
R2_SD4_SampPP2	29.0803	39.6366	Harmancık	Gökviran	162327	162445	205983	gayrı mezru tarla	Dönüm	16	2.1.1	14432
R2_SD4_SampPP2	29.0803	39.6366	Harmancık	Gökviran	162329	162446	205984	mezru tarla	Dönüm	7	2.1.1	6314
R2_SD4_SampPP2	29.0803	39.6366	Harmancık	Gökviran	162330	162446	205984	gayrı mezru tarla	Dönüm	5	2.1.1	4510
R2_SD4_SampPP2	29.0803	39.6366	Harmancık	Gökviran	162333	162447	205985	mezru tarla	Dönüm	20	2.1.1	18040
R2_SD4_SampPP2	29.0803	39.6366	Harmancık	Gökviran	162334	162447	205985	gayrı mezru tarla	Dönüm	16	2.1.1	14432
R2_SD4_SampPP2	29.0803	39.6366	Harmancık	Gökviran	162337	162448	205986	tarla	Dönüm	5	2.1.1	4510
R2_SD4_SampPP2	29.0803	39.6366	Harmancık	Gökviran	162338	162448	205986	gayrı mezru tarla	Dönüm	10	2.1.1	9020
R2_SD4_SampPP2	29.0803	39.6366	Harmancık	Gökviran	162339	162449	205987	mezru tarla	Dönüm	25	2.1.1	22550
R2_SD4_SampPP2	29.0803	39.6366	Harmancık	Gökviran	162340	162449	205987	gayrı mezru tarla	Dönüm	15	2.1.1	13530
R2_SD4_SampPP2	29.0803	39.6366	Harmancık	Gökviran	162343	162450	205988	mezru tarla	Dönüm	35	2.1.1	31570
R2_SD4_SampPP2	29.0803	39.6366	Harmancık	Gökviran	162344	162450	205988	gayrı mezru tarla	Dönüm	20	2.1.1	18040
R2_SD4_SampPP2	29.0803	39.6366	Harmancık	Gökviran	162346	162451	205989	mezru tarla	Dönüm	7	2.1.1	6314
R2_SD4_SampPP2	29.0803	39.6366	Harmancık	Gökviran	162347	162451	205989	gayrı mezru tarla	Dönüm	12	2.1.1	10824
R2_SD4_SampPP2	29.0803	39.6366	Harmancık	Gökviran	162349	162452	205990	mezru tarla	Dönüm	5	2.1.1	4510
R2_SD4_SampPP2	29.0803	39.6366	Harmancık	Gökviran	162350	162452	205990	gayrı mezru tarla	Dönüm	16	2.1.1	14432
R2_SD4_SampPP2	29.0803	39.6366	Harmancık	Gökviran	162352	162453	205991	mezru tarla	Dönüm	18	2.1.1	16236
R2_SD4_SampPP2	29.0803	39.6366	Harmancık	Gökviran	162353	162453	205991	gayrı mezru tarla	Dönüm	11	2.1.1	9922
R2_SD4_SampPP2	29.0803	39.6366	Harmancık	Gökviran	162355	162454	205992	mezru tarla	Dönüm	15	2.1.1	13530
R2_SD4_SampPP2	29.0803	39.6366	Harmancık	Gökviran	162356	162454	205992	gayrı mezru tarla	Dönüm	18	2.1.1	16236
R2_SD4_SampPP2	29.0803	39.6366	Harmancık	Gökviran	162359	162455	205993	mezru tarla	Dönüm	12	2.1.1	10824
R2_SD4_SampPP2	29.0803	39.6366	Harmancık	Gökviran	162360	162455	205993	gayrı mezru tarla	Dönüm	15	2.1.1	13530
R2_SD4_SampPP2	29.0803	39.6366	Harmancık	Gökviran	162367	162458	205996	mezru tarla	Dönüm	6	2.1.1	5412
R2_SD4_SampPP2	29.0803	39.6366	Harmancık	Gökviran	162368	162458	205996	gayrı mezru tarla	Dönüm	9	2.1.1	8118
R2_SD4_SampPP2	29.0803	39.6366	Harmancık	Gökviran	162370	162459	205997	mezru tarla	Dönüm	11	2.1.1	9922
R2_SD4_SampPP2	29.0803	39.6366	Harmancık	Gökviran	162371	162459	205997	gayrı mezru tarla	Dönüm	13	2.1.1	11726
R2_SD4_SampPP2	29.0803	39.6366	Harmancık	Gökviran	162373	162460	205998	mezru tarla	Dönüm	25	2.1.1	22550
R2_SD4_SampPP2	29.0803	39.6366	Harmancık	Gökviran	162374	162460	205998	gayrı mezru tarla	Dönüm	20	2.1.1	18040
R2_SD4_SampPP2	29.0803	39.6366	Harmancık	Gökviran	162378	162461	205999	mezru tarla	Dönüm	6	2.1.1	5412
R2_SD4_SampPP2	29.0803	39.6366	Harmancık	Gökviran	162379	162461	205999	gayrı mezru tarla	Dönüm	15	2.1.1	13530
R2_SD4_SampPP2	29.0803	39.6366	Harmancık	Gökviran	162381	162462	206000	mezru tarla	Dönüm	6	2.1.1	5412
R2_SD4_SampPP2	29.0803	39.6366	Harmancık	Gökviran	162382	162462	206000	gayrı mezru tarla	Dönüm	8	2.1.1	7216
R2_SD4_SampPP2	29.0803	39.6366	Harmancık	Gökviran	162384	162463	206001	mezru tarla	Dönüm	14	2.1.1	12628
R2_SD4_SampPP2	29.0803	39.6366	Harmancık	Gökviran	162385	162463	206001	gayrı mezru tarla	Dönüm	20	2.1.1	18040
R2_SD4_SampPP2	29.0803	39.6366	Harmancık	Gökviran	162387	162464	206002	mezru tarla	Dönüm	35	2.1.1	31570
R2_SD4_SampPP2	29.0803	39.6366	Harmancık	Gökviran	162388	162464	206002	gayrı mezru tarla	Dönüm	21	2.1.1	18942
R2_SD4_SampPP2	29.0803	39.6366	Harmancık	Gökviran	162391	162465	206003	mezru tarla	Dönüm	25	2.1.1	22550
R2_SD4_SampPP2	29.0803	39.6366	Harmancık	Gökviran	162392	162465	206003	gayrı mezru tarla	Dönüm	18	2.1.1	16236
R2_SD4_SampPP2	29.0803	39.6366	Harmancık	Gökviran	162395	162466	206004	mezru tarla	Dönüm	12	2.1.1	10824
R2_SD4_SampPP2	29.0803	39.6366	Harmancık	Gökviran	162396	162466	206004	gayrı mezru tarla	Dönüm	16	2.1.1	14432
R2_SD4_SampPP2	29.0803	39.6366	Harmancık	Gökviran	162398	162467	206005	mezru tarla	Dönüm	18	2.1.1	16236
R2_SD4_SampPP2	29.0803	39.6366	Harmancık	Gökviran	162399	162467	206005	gayrı mezru tarla	Dönüm	16	2.1.1	14432
R2_SD4_SampPP2	29.0803	39.6366	Harmancık	Gökviran	162403	162468	206006	mezru tarla	Dönüm	15	2.1.1	13530
R2_SD4_SampPP2	29.0803	39.6366	Harmancık	Gökviran	162404	162468	206006	gayrı mezru tarla	Dönüm	12	2.1.1	10824
R2_SD4_SampPP2	29.0803	39.6366	Harmancık	Gökviran	162406	162469	206007	mezru tarla	Dönüm	10	2.1.1	9020
R2_SD4_SampPP2	29.0803	39.6366	Harmancık	Gökviran	162407	162469	206007	gayrı mezru tarla	Dönüm	15	2.1.1	13530
R2_SD4_SampPP2	29.0803	39.6366	Harmancık	Gökviran	162409	162470	206008	mezru tarla	Dönüm	10	2.1.1	9020
R2_SD4_SampPP2	29.0803	39.6366	Harmancık	Gökviran	162410	162470	206008	gayrı mezru tarla	Dönüm	15	2.1.1	13530
R2_SD4_SampPP2	29.0803	39.6366	Harmancık	Gökviran	162411	162471	206009	mezru tarla	Dönüm	20	2.1.1	18040
R2_SD4_SampPP2	29.0803	39.6366	Harmancık	Gökviran	162412	162471	206009	gayrı mezru tarla	Dönüm	12	2.1.1	10824
R2_SD4_SampPP2	29.0803	39.6366	Harmancık	Gökviran	162414	162472	206010	mezru tarla	Dönüm	50	2.1.1	45100
R2_SD4_SampPP2	29.0803	39.6366	Harmancık	Gökviran	162415	162472	206010	gayrı mezru tarla	Dönüm	30	2.1.1	27060
R2_SD4_SampPP2	29.0803	39.6366	Harmancık	Gökviran	162418	162473	206011	mezru tarla	Dönüm	25	2.1.1	22550
R2_SD4_SampPP2	29.0803	39.6366	Harmancık	Gökviran	162419	162473	206011	gayrı mezru tarla	Dönüm	20	2.1.1	18040
R2_SD4_SampPP2	29.0803	39.6366	Harmancık	Gökviran	162422	162474	206012	mezru tarla	Dönüm	30	2.1.1	27060
R2_SD4_SampPP2	29.0803	39.6366	Harmancık	Gökviran	162423	162474	206012	gayrı mezru tarla	Dönüm	20	2.1.1	18040
R2_SD4_SampPP2	29.0803	39.6366	Harmancık	Gökviran	162425	162475	206013	mezru tarla	Dönüm	35	2.1.1	31570
R2_SD4_SampPP2	29.0803	39.6366	Harmancık	Gökviran	162426	162475	206013	gayrı mezru tarla	Dönüm	18	2.1.1	16236
R2_SD4_SampPP2	29.0803	39.6366	Harmancık	Gökviran	162428	162476	206014	mezru tarla	Dönüm	50	2.1.1	45100
R2_SD4_SampPP2	29.0803	39.6366	Harmancık	Gökviran	162429	162476	206014	gayrı mezru tarla	Dönüm	30	2.1.1	27060
R2_SD4_SampPP2	29.0803	39.6366	Harmancık	Gökviran	162432	162477	206018	mezru tarla	Dönüm	30	2.1.1	27060
R2_SD4_SampPP2	29.0803	39.6366	Harmancık	Gökviran	162433	162477	206018	gayrı mezru tarla	Dönüm	25	2.1.1	22550
R2_SD4_SampPP2	29.0803	39.6366	Harmancık	Gökviran	162436	162478	206019	mezru tarla	Dönüm	18	2.1.1	16236
R2_SD4_SampPP2	29.0803	39.6366	Harmancık	Gökviran	162437	162478	206019	gayrı mezru tarla	Dönüm	25	2.1.1	22550
R2_SD4_SampPP2	29.0803	39.6366	Harmancık	Gökviran	162440	162479	206020	mezru tarla	Dönüm	25	2.1.1	22550
R2_SD4_SampPP2	29.0803	39.6366	Harmancık	Gökviran	162441	162479	206020	gayrı mezru tarla	Dönüm	20	2.1.1	18040
R2_SD4_SampPP2	29.0803	39.6366	Harmancık	Gökviran	162444	162480	206021	mezru tarla	Dönüm	40	2.1.1	36080
R2_SD4_SampPP2	29.0803	39.6366	Harmancık	Gökviran	162445	162480	206021	gayrı mezru tarla	Dönüm	26	2.1.1	23452
R2_SD4_SampPP2	29.0803	39.6366	Harmancık	Gökviran	162447	162481	206022	mezru tarla	Dönüm	25	2.1.1	22550
R2_SD4_SampPP2	29.0803	39.6366	Harmancık	Gökviran	162448	162481	206022	gayrı mezru tarla	Dönüm	20	2.1.1	18040
R2_SD4_SampPP2	29.0803	39.6366	Harmancık	Gökviran	162450	162482	206024	mezru tarla	Dönüm	68	2.1.1	61336
R2_SD4_SampPP2	29.0803	39.6366	Harmancık	Gökviran	162451	162482	206024	gayrı mezru tarla	Dönüm	50	2.1.1	45100
R2_SD4_SampPP2	29.0803	39.6366	Harmancık	Gökviran	162454	162483	206025	mezru tarla	Dönüm	20	2.1.1	18040
R2_SD4_SampPP2	29.0803	39.6366	Harmancık	Gökviran	162455	162483	206025	gayrı mezru tarla	Dönüm	16	2.1.1	14432
R2_SD4_SampPP2	29.0803	39.6366	Harmancık	Gökviran	162457	162484	206026	mezru tarla	Dönüm	26	2.1.1	23452
R2_SD4_SampPP2	29.0803	39.6366	Harmancık	Gökviran	162458	162484	206026	gayrı mezru tarla	Dönüm	22	2.1.1	19844
R2_SD4_SampPP2	29.0803	39.6366	Harmancık	Gökviran	162460	162485	206027	mezru tarla	Dönüm	30	2.1.1	27060
R2_SD4_SampPP2	29.0803	39.6366	Harmancık	Gökviran	162461	162485	206027	gayrı mezru tarla	Dönüm	25	2.1.1	22550
R2_SD4_SampPP2	29.0803	39.6366	Harmancık	Gökviran	162463	162486	206028	mezru tarla	Dönüm	28	2.1.1	25256
R2_SD4_SampPP2	29.0803	39.6366	Harmancık	Gökviran	162464	162486	206028	gayrı mezru tarla	Dönüm	18	2.1.1	16236
R2_SD4_SampPP2	29.0803	39.6366	Harmancık	Gökviran	162466	162487	206029	mezru tarla	Dönüm	18	2.1.1	16236
R2_SD4_SampPP2	29.0803	39.6366	Harmancık	Gökviran	162467	162487	206029	gayrı mezru tarla	Dönüm	20	2.1.1	18040
R2_SD4_SampPP2	29.0803	39.6366	Harmancık	Gökviran	162469	162488	206030	mezru tarla	Dönüm	48	2.1.1	43296
R2_SD4_SampPP2	29.0803	39.6366	Harmancık	Gökviran	162470	162488	206030	gayrı mezru tarla	Dönüm	36	2.1.1	32472
R2_SD4_SampPP2	29.0803	39.6366	Harmancık	Gökviran	162472	162489	206031	mezru tarla	Dönüm	7	2.1.1	6314
R2_SD4_SampPP2	29.0803	39.6366	Harmancık	Gökviran	162473	162489	206031	gayrı mezru tarla	Dönüm	16	2.1.1	14432
R2_SD4_SampPP2	29.0803	39.6366	Harmancık	Gökviran	162475	162490	206032	mezru tarla	Dönüm	28	2.1.1	25256
R2_SD4_SampPP2	29.0803	39.6366	Harmancık	Gökviran	162476	162490	206032	gayrı mezru tarla	Dönüm	22	2.1.1	19844
R2_SD4_SampPP2	29.0803	39.6366	Harmancık	Gökviran	162479	162491	206033	mezru tarla	Dönüm	28	2.1.1	25256
R2_SD4_SampPP2	29.0803	39.6366	Harmancık	Gökviran	162480	162491	206033	gayrı mezru tarla	Dönüm	23	2.1.1	20746
R2_SD4_SampPP2	29.0803	39.6366	Harmancık	Gökviran	162482	162492	206034	mezru tarla	Dönüm	25	2.1.1	22550
R2_SD4_SampPP2	29.0803	39.6366	Harmancık	Gökviran	162483	162492	206034	gayrı mezru tarla	Dönüm	18	2.1.1	16236
R2_SD4_SampPP2	29.0803	39.6366	Harmancık	Gökviran	162486	162493	206035	mezru tarla	Dönüm	7	2.1.1	6314
R2_SD4_SampPP2	29.0803	39.6366	Harmancık	Gökviran	162487	162493	206035	gayrı mezru tarla	Dönüm	12	2.1.1	10824
R2_SD4_SampPP2	29.0803	39.6366	Harmancık	Gökviran	162489	162494	206036	mezru tarla	Dönüm	22	2.1.1	19844
R2_SD4_SampPP2	29.0803	39.6366	Harmancık	Gökviran	162490	162494	206036	gayrı mezru tarla	Dönüm	17	2.1.1	15334
R2_SD5_SampPP3	29.6471	40.0485	İnegöl	Yenice-i Müslim	162491	162495	206037	mezru tarla	Dönüm	30	2.1.1	27060
R2_SD5_SampPP3	29.6471	40.0485	İnegöl	Yenice-i Müslim	162494	162496	206038	mezru tarla	Dönüm	30	2.1.1	27060
R2_SD5_SampPP3	29.6471	40.0485	İnegöl	Yenice-i Müslim	162498	162497	206039	mezru tarla	Dönüm	30	2.1.1	27060
R2_SD5_SampPP3	29.6471	40.0485	İnegöl	Yenice-i Müslim	162502	162499	206041	mezru tarla	Dönüm	12	2.1.1	10824
R2_SD5_SampPP3	29.6471	40.0485	İnegöl	Yenice-i Müslim	162505	162500	206042	mezru tarla	Dönüm	15	2.1.1	13530
R2_SD5_SampPP3	29.6471	40.0485	İnegöl	Yenice-i Müslim	162508	162500	206042	gayrı mezru tarla	Dönüm	20	2.1.1	18040
R2_SD5_SampPP3	29.6471	40.0485	İnegöl	Yenice-i Müslim	162509	162501	206043	mezru tarla	Dönüm	15	2.1.1	13530
R2_SD5_SampPP3	29.6471	40.0485	İnegöl	Yenice-i Müslim	162512	162501	206043	gayrı mezru tarla	Dönüm	20	2.1.1	18040
R2_SD5_SampPP3	29.6471	40.0485	İnegöl	Yenice-i Müslim	162513	162502	206044	mezru tarla	Dönüm	15	2.1.1	13530
R2_SD5_SampPP3	29.6471	40.0485	İnegöl	Yenice-i Müslim	162517	162503	206045	mezru tarla	Dönüm	16	2.1.1	14432
R2_SD5_SampPP3	29.6471	40.0485	İnegöl	Yenice-i Müslim	162521	162504	206046	mezru tarla	Dönüm	10	2.1.1	9020
R2_SD5_SampPP3	29.6471	40.0485	İnegöl	Yenice-i Müslim	162524	162504	206046	gayrı mezru tarla	Dönüm	10	2.1.1	9020
R2_SD5_SampPP3	29.6471	40.0485	İnegöl	Yenice-i Müslim	162525	162505	206047	mezru tarla	Dönüm	10	2.1.1	9020
R2_SD5_SampPP3	29.6471	40.0485	İnegöl	Yenice-i Müslim	162528	162505	206047	susam tarlası	Dönüm	0.5	2.1.1	451
R2_SD5_SampPP3	29.6471	40.0485	İnegöl	Yenice-i Müslim	162529	162506	206048	mezru tarla	Dönüm	20	2.1.1	18040
R2_SD5_SampPP3	29.6471	40.0485	İnegöl	Yenice-i Müslim	162533	162506	206048	gayrı mezru tarla	Dönüm	25	2.1.1	22550
R2_SD5_SampPP3	29.6471	40.0485	İnegöl	Yenice-i Müslim	162534	162507	206049	mezru tarla	Dönüm	15	2.1.1	13530
R2_SD5_SampPP3	29.6471	40.0485	İnegöl	Yenice-i Müslim	162537	162507	206049	susam tarlası	Dönüm	0.5	2.1.1	451
R2_SD5_SampPP3	29.6471	40.0485	İnegöl	Yenice-i Müslim	162538	162508	206050	mezru tarla	Dönüm	25	2.1.1	22550
R2_SD5_SampPP3	29.6471	40.0485	İnegöl	Yenice-i Müslim	162543	162510	206052	mezru tarla	Dönüm	9	2.1.1	8118
R2_SD5_SampPP3	29.6471	40.0485	İnegöl	Yenice-i Müslim	162546	162511	206053	gayrı mezru tarla	Dönüm	8	2.1.1	7216
R2_SD5_SampPP3	29.6471	40.0485	İnegöl	Yenice-i Müslim	162549	162512	206054	mezru tarla	Dönüm	8	2.1.1	7216
R2_SD5_SampPP3	29.6471	40.0485	İnegöl	Yenice-i Müslim	162552	162512	206054	duhan tarlası	Dönüm	0.5	2.1.1	451
R2_SD5_SampPP3	29.6471	40.0485	İnegöl	Yenice-i Müslim	162553	162512	206054	susam tarlası	Dönüm	0.125	2.1.1	112.75
R2_SD5_SampPP3	29.6471	40.0485	İnegöl	Yenice-i Müslim	162554	162513	206055	mezru tarla	Dönüm	21	2.1.1	18942
R2_SD5_SampPP3	29.6471	40.0485	İnegöl	Yenice-i Müslim	162557	162513	206055	susam tarlası	Dönüm	0.5	2.1.1	451
R2_SD5_SampPP3	29.6471	40.0485	İnegöl	Yenice-i Müslim	162558	162513	206056	mezru tarla	Dönüm	7	2.1.1	6314
R2_SD5_SampPP3	29.6471	40.0485	İnegöl	Yenice-i Müslim	162561	162514	206057	mezru tarla	Dönüm	15	2.1.1	13530
R2_SD5_SampPP3	29.6471	40.0485	İnegöl	Yenice-i Müslim	162565	162515	206058	mezru tarla	Dönüm	15	2.1.1	13530
R2_SD5_SampPP3	29.6471	40.0485	İnegöl	Yenice-i Müslim	162569	162515	206058	gayrı mezru tarla	Dönüm	15	2.1.1	13530
R2_SD5_SampPP3	29.6471	40.0485	İnegöl	Yenice-i Müslim	162570	162516	206059	mezru tarla	Dönüm	30	2.1.1	27060
R2_SD5_SampPP3	29.6471	40.0485	İnegöl	Yenice-i Müslim	162573	162516	206059	duhan ve bostan tarlası	Dönüm	1.5	2.1.1	1353
R2_SD5_SampPP3	29.6471	40.0485	İnegöl	Yenice-i Müslim	162574	162516	206059	gayrı mezru tarla	Dönüm	11	2.1.1	9922
R2_SD5_SampPP3	29.6471	40.0485	İnegöl	Yenice-i Müslim	162577	162517	206060	mezru tarla	Dönüm	5	2.1.1	4510
R2_SD5_SampPP3	29.6471	40.0485	İnegöl	Yenice-i Müslim	162578	162518	206061	mezru tarla	Dönüm	7	2.1.1	6314
R2_SD5_SampPP3	29.6471	40.0485	İnegöl	Yenice-i Müslim	162581	162519	206062	mezru tarla	Dönüm	12	2.1.1	10824
R2_SD5_SampPP3	29.6471	40.0485	İnegöl	Yenice-i Müslim	162584	162520	206063	mezru tarla	Dönüm	10	2.1.1	9020
R2_SD5_SampPP3	29.6471	40.0485	İnegöl	Yenice-i Müslim	162589	162521	206064	mezru tarla	Dönüm	25	2.1.1	22550
R2_SD5_SampPP3	29.6471	40.0485	İnegöl	Yenice-i Müslim	162593	162521	206064	gayrı mezru tarla	Dönüm	20	2.1.1	18040
R2_SD5_SampPP3	29.6471	40.0485	İnegöl	Yenice-i Müslim	162594	162522	206065	mezru tarla	Dönüm	6	2.1.1	5412
R2_SD5_SampPP3	29.6471	40.0485	İnegöl	Yenice-i Müslim	162600	162524	206067	mezru tarla	Dönüm	30	2.1.1	27060
R2_SD5_SampPP3	29.6471	40.0485	İnegöl	Yenice-i Müslim	162604	162524	206067	duhan tarlası	Dönüm	0.5	2.1.1	451
R2_SD5_SampPP3	29.6471	40.0485	İnegöl	Yenice-i Müslim	162605	162524	206067	susam tarlası	Dönüm	0.5	2.1.1	451
R2_SD5_SampPP3	29.6471	40.0485	İnegöl	Yenice-i Müslim	162606	162524	206067	gayrı mezru tarla	Dönüm	30	2.1.1	27060
R2_SD5_SampPP3	29.6471	40.0485	İnegöl	Yenice-i Müslim	162607	162525	206068	mezru tarla	Dönüm	21	2.1.1	18942
R2_SD5_SampPP3	29.6471	40.0485	İnegöl	Yenice-i Müslim	162610	162526	206069	mezru tarla	Dönüm	10	2.1.1	9020
R2_SD5_SampPP3	29.6471	40.0485	İnegöl	Yenice-i Müslim	162614	162526	206069	gayrı mezru tarla	Dönüm	8	2.1.1	7216
R2_SD5_SampPP3	29.6471	40.0485	İnegöl	Yenice-i Müslim	162617	162527	206070	gayrı mezru tarla	Dönüm	6	2.1.1	5412
R2_SD5_SampPP3	29.6471	40.0485	İnegöl	Yenice-i Müslim	162618	162528	206071	mezru tarla	Dönüm	10	2.1.1	9020
R2_SD5_SampPP3	29.6471	40.0485	İnegöl	Yenice-i Müslim	162622	162529	206072	mezru tarla	Dönüm	10	2.1.1	9020
R2_SD5_SampPP3	29.6471	40.0485	İnegöl	Yenice-i Müslim	162626	162529	206072	duhan tarlası	Dönüm	0.5	2.1.1	451
R2_SD5_SampPP3	29.6471	40.0485	İnegöl	Yenice-i Müslim	162627	162529	206073	mezru tarla	Dönüm	10	2.1.1	9020
R2_SD5_SampPP3	29.6471	40.0485	İnegöl	Yenice-i Müslim	162631	162529	206073	duhan tarlası	Dönüm	0.5	2.1.1	451
R2_SD5_SampPP3	29.6471	40.0485	İnegöl	Yenice-i Müslim	162632	162530	206074	mezru tarla	Dönüm	20	2.1.1	18040
R2_SD5_SampPP3	29.6471	40.0485	İnegöl	Yenice-i Müslim	162635	162530	206074	susam tarlası	Dönüm	1	2.1.1	902
R2_SD5_SampPP3	29.6471	40.0485	İnegöl	Yenice-i Müslim	162636	162530	206074	gayrı mezru tarla	Dönüm	15	2.1.1	13530
R2_SD5_SampPP3	29.6471	40.0485	İnegöl	Yenice-i Müslim	162637	162531	206075	mezru tarla	Dönüm	10	2.1.1	9020
R2_SD5_SampPP3	29.6471	40.0485	İnegöl	Yenice-i Müslim	162641	162532	206076	mezru tarla	Dönüm	7	2.1.1	6314
R2_SD5_SampPP3	29.6471	40.0485	İnegöl	Yenice-i Müslim	162645	162534	206078	gayrı mezru tarla	Dönüm	0.5	2.1.1	451
R2_SD5_SampPP3	29.6471	40.0485	İnegöl	Yenice-i Müslim	162646	162535	206079	mezru tarla	Dönüm	15	2.1.1	13530
R2_SD5_SampPP3	29.6471	40.0485	İnegöl	Yenice-i Müslim	162650	162535	206079	gayrı mezru tarla	Dönüm	5	2.1.1	4510
R2_SD5_SampPP3	29.6471	40.0485	İnegöl	Yenice-i Müslim	162651	162536	206080	mezru tarla	Dönüm	11	2.1.1	9922
R2_SD5_SampPP3	29.6471	40.0485	İnegöl	Yenice-i Müslim	162655	162536	206080	susam tarlası	Dönüm	0.5	2.1.1	451
R2_SD5_SampPP3	29.6471	40.0485	İnegöl	Yenice-i Müslim	162656	162536	206080	duhan tarlası	Dönüm	0.5	2.1.1	451
R2_SD5_SampPP3	29.6471	40.0485	İnegöl	Yenice-i Müslim	162657	162537	206081	mezru tarla	Dönüm	30	2.1.1	27060
R2_SD5_SampPP3	29.6471	40.0485	İnegöl	Yenice-i Müslim	162661	162537	206081	susam tarlası	Dönüm	0.5	2.1.1	451
R2_SD5_SampPP3	29.6471	40.0485	İnegöl	Yenice-i Müslim	162662	162537	206081	gayrı mezru tarla	Dönüm	15	2.1.1	13530
R2_SD5_SampPP3	29.6471	40.0485	İnegöl	Yenice-i Müslim	162663	162538	206082	mezru tarla	Dönüm	4	2.1.1	3608
R2_SD5_SampPP3	29.6471	40.0485	İnegöl	Yenice-i Müslim	162667	162538	206082	duhan tarlası	Dönüm	0.5	2.1.1	451
R2_SD5_SampPP3	29.6471	40.0485	İnegöl	Yenice-i Müslim	162668	162539	206083	mezru tarla	Dönüm	15	2.1.1	13530
R2_SD5_SampPP3	29.6471	40.0485	İnegöl	Yenice-i Müslim	162671	162539	206083	susam tarlası	Dönüm	1	2.1.1	902
R2_SD5_SampPP3	29.6471	40.0485	İnegöl	Yenice-i Müslim	162672	162539	206083	gayrı mezru tarla	Dönüm	15	2.1.1	13530
R2_SD5_SampPP3	29.6471	40.0485	İnegöl	Yenice-i Müslim	162673	162539	206084	mezru tarla	Dönüm	5	2.1.1	4510
R2_SD5_SampPP3	29.6471	40.0485	İnegöl	Yenice-i Müslim	162677	162539	206084	gayrı mezru tarla	Dönüm	2	2.1.1	1804
R2_SD5_SampPP3	29.6471	40.0485	İnegöl	Yenice-i Müslim	162678	162540	206085	mezru tarla	Dönüm	4	2.1.1	3608
R2_SD5_SampPP3	29.6471	40.0485	İnegöl	Yenice-i Müslim	162681	162540	206085	duhan ve bostan tarlası	Dönüm	1	2.1.1	902
R2_SD5_SampPP3	29.6471	40.0485	İnegöl	Yenice-i Müslim	162682	162541	206086	müstecir tarla	Dönüm	2	2.1.1	1804
R2_SD5_SampPP3	29.6471	40.0485	İnegöl	Yenice-i Müslim	162685	162541	206086	duhan ve bostan tarlası	Dönüm	2	2.1.1	1804
R2_SD5_SampPP3	29.6471	40.0485	İnegöl	Yenice-i Müslim	162686	162542	206087	mezru tarla	Dönüm	24	2.1.1	21648
R2_SD5_SampPP3	29.6471	40.0485	İnegöl	Yenice-i Müslim	162690	162543	206088	müstecir tarla	Dönüm	10	2.1.1	9020
R2_SD5_SampPP3	29.6471	40.0485	İnegöl	Yenice-i Müslim	162694	162544	206089	mezru tarla	Dönüm	15	2.1.1	13530
R2_SD5_SampPP3	29.6471	40.0485	İnegöl	Yenice-i Müslim	162698	162545	206090	mezru duhan tarlası	Dönüm	0.5	2.1.1	451
R2_SD5_SampPP3	29.6471	40.0485	İnegöl	Yenice-i Müslim	162700	162546	206091	mezru tarla	Dönüm	10	2.1.1	9020
R2_SD5_SampPP3	29.6471	40.0485	İnegöl	Yenice-i Müslim	162704	162546	206091	gayrı mezru tarla	Dönüm	10	2.1.1	9020
R2_SD5_SampPP3	29.6471	40.0485	İnegöl	Yenice-i Müslim	162705	162547	206092	mezru tarla	Dönüm	14	2.1.1	12628
R2_SD5_SampPP3	29.6471	40.0485	İnegöl	Yenice-i Müslim	162709	162547	206092	duhan tarlası	Dönüm	0.5	2.1.1	451
R2_SD5_SampPP3	29.6471	40.0485	İnegöl	Yenice-i Müslim	162710	162548	206093	mezru tarla	Dönüm	5.5	2.1.1	4961
R2_SD5_SampPP3	29.6471	40.0485	İnegöl	Yenice-i Müslim	162713	162548	206093	duhan tarlası	Dönüm	0.5	2.1.1	451
R2_SD5_SampPP3	29.6471	40.0485	İnegöl	Yenice-i Müslim	162714	162549	206094	mezru tarla	Dönüm	21	2.1.1	18942
R2_SD5_SampPP3	29.6471	40.0485	İnegöl	Yenice-i Müslim	162717	162550	206096	mezru tarla	Dönüm	12	2.1.1	10824
R2_SD5_SampPP3	29.6471	40.0485	İnegöl	Yenice-i Müslim	162721	162551	206097	mezru tarla	Dönüm	30	2.1.1	27060
R2_SD5_SampPP3	29.6471	40.0485	İnegöl	Yenice-i Müslim	162725	162552	206098	mezru tarla	Dönüm	30	2.1.1	27060
R2_SD5_SampPP3	29.6471	40.0485	İnegöl	Yenice-i Müslim	162729	162552	206098	gayrı mezru tarla	Dönüm	4	2.1.1	3608
R2_SD5_SampPP3	29.6471	40.0485	İnegöl	Yenice-i Müslim	162730	162553	206099	mezru tarla	Dönüm	20	2.1.1	18040
R2_SD5_SampPP3	29.6471	40.0485	İnegöl	Yenice-i Müslim	162733	162553	206099	gayrı mezru tarla	Dönüm	20	2.1.1	18040
R2_SD5_SampPP3	29.6471	40.0485	İnegöl	Yenice-i Müslim	162734	162554	206100	mezru tarla	Dönüm	28	2.1.1	25256
R2_SD5_SampPP3	29.6471	40.0485	İnegöl	Yenice-i Müslim	162738	162555	206101	mezru tarla	Dönüm	6	2.1.1	5412
R2_SD5_SampPP3	29.6471	40.0485	İnegöl	Yenice-i Müslim	162741	162555	206101	susam tarlası	Dönüm	1	2.1.1	902
R2_SD5_SampPP3	29.6471	40.0485	İnegöl	Yenice-i Müslim	162742	162556	206102	mezru tarla	Dönüm	15	2.1.1	13530
R2_SD5_SampPP3	29.6471	40.0485	İnegöl	Yenice-i Müslim	162745	162556	206102	susam tarlası	Dönüm	1	2.1.1	902
R2_SD5_SampPP3	29.6471	40.0485	İnegöl	Yenice-i Müslim	162746	162556	206102	gayrı mezru tarla	Dönüm	15	2.1.1	13530
R2_SD5_SampPP3	29.6471	40.0485	İnegöl	Yenice-i Müslim	162747	162557	206103	mezru tarla	Dönüm	2	2.1.1	1804
R2_SD5_SampPP3	29.6471	40.0485	İnegöl	Yenice-i Müslim	162750	162558	206104	mezru tarla	Dönüm	6	2.1.1	5412
R2_SD5_SampPP3	29.6471	40.0485	İnegöl	Yenice-i Müslim	162753	162558	206104	duhan ve bostan tarlası	Dönüm	1	2.1.1	902
R2_SD5_SampPP3	29.6471	40.0485	İnegöl	Yenice-i Müslim	162754	162558	206105	mezru tarla	Dönüm	10	2.1.1	9020
R2_SD5_SampPP3	29.6471	40.0485	İnegöl	Yenice-i Müslim	162757	162558	206105	susam tarlası	Dönüm	0.5	2.1.1	451
R2_SD5_SampPP3	29.6471	40.0485	İnegöl	Yenice-i Müslim	162758	162559	206106	mezru tarla	Dönüm	14	2.1.1	12628
R2_SD5_SampPP3	29.6471	40.0485	İnegöl	Yenice-i Müslim	162762	162560	206107	mezru tarla	Dönüm	7	2.1.1	6314
R2_SD5_SampPP3	29.6471	40.0485	İnegöl	Yenice-i Müslim	162765	162560	206107	susam tarlası	Dönüm	0.5	2.1.1	451
R2_SD5_SampPP3	29.6471	40.0485	İnegöl	Yenice-i Müslim	162766	162561	206108	mezru tarla	Dönüm	30	2.1.1	27060
R2_SD5_SampPP3	29.6471	40.0485	İnegöl	Yenice-i Müslim	162768	162562	206109	mezru tarla	Dönüm	25	2.1.1	22550
R2_SD5_SampPP3	29.6471	40.0485	İnegöl	Yenice-i Müslim	162771	162562	206109	susam tarlası	Dönüm	1.5	2.1.1	1353
R2_SD5_SampPP3	29.6471	40.0485	İnegöl	Yenice-i Müslim	162774	162563	206110	gayrı mezru tarla	Dönüm	1	2.1.1	902
R2_SD5_SampPP3	29.6471	40.0485	İnegöl	Yenice-i Müslim	162775	162564	206111	mezru tarla	Dönüm	20	2.1.1	18040
R2_SD5_SampPP3	29.6471	40.0485	İnegöl	Yenice-i Müslim	162781	162565	206114	susam tarlası	Dönüm	0.5	2.1.1	451
R2_SD5_SampPP3	29.6471	40.0485	İnegöl	Yenice-i Müslim	162782	162566	206115	mezru tarla	Dönüm	10	2.1.1	9020
R2_SD5_SampPP3	29.6471	40.0485	İnegöl	Yenice-i Müslim	162788	162567	206116	gayrı mezru tarla	Dönüm	1.5	2.1.1	1353
R2_SD5_SampPP3	29.6471	40.0485	İnegöl	Yenice-i Müslim	162789	162568	206117	mezru tarla	Dönüm	5	2.1.1	4510
R2_SD5_SampPP3	29.6471	40.0485	İnegöl	Yenice-i Müslim	162792	162568	206117	susam tarlası	Dönüm	1	2.1.1	902
R2_SD5_SampPP3	29.6471	40.0485	İnegöl	Yenice-i Müslim	162793	162569	206118	mezru tarla	Dönüm	15	2.1.1	13530
R2_SD5_SampPP3	29.6471	40.0485	İnegöl	Yenice-i Müslim	162796	162569	206118	susam tarlası	Dönüm	1	2.1.1	902
R2_SD5_SampPP3	29.6471	40.0485	İnegöl	Yenice-i Müslim	162797	162570	206119	müstecir tarla	Dönüm	8	2.1.1	7216
R2_SD5_SampPP3	29.6471	40.0485	İnegöl	Yenice-i Müslim	162800	162570	206119	susam tarlası	Dönüm	0.5	2.1.1	451
R2_SD5_SampPP3	29.6471	40.0485	İnegöl	Yenice-i Müslim	162802	162573	206122	mezru tarla	Dönüm	5	2.1.1	4510
R2_SD5_SampPP3	29.6471	40.0485	İnegöl	Yenice-i Müslim	162805	162573	206123	mezru tarla	Dönüm	4	2.1.1	3608
R2_SD5_SampPP3	29.6471	40.0485	İnegöl	Yenice-i Müslim	162808	162574	206124	mezru tarla	Dönüm	6	2.1.1	5412
R2_SD5_SampPP3	29.6471	40.0485	İnegöl	Yenice-i Müslim	162810	162574	206124	susam tarlası	Dönüm	0.5	2.1.1	451
R2_SD5_SampPP3	29.6471	40.0485	İnegöl	Yenice-i Müslim	162813	162575	206125	gayrı mezru tarla	Dönüm	2	2.1.1	1804
R2_SD5_SampPP3	29.6471	40.0485	İnegöl	Yenice-i Müslim	162814	162576	206126	gayrı mezru tarla	Dönüm	8	2.1.1	7216
R2_SD5_SampPP3	29.6471	40.0485	İnegöl	Yenice-i Müslim	162819	162578	206128	gayrı mezru tarla	Dönüm	1	2.1.1	902
R2_SD5_SampPP1	29.4753	40.112	İnegöl	Akhisar	162821	162580	206130	mezru tarla	Dönüm	110	2.1.1	99220
R2_SD5_SampPP1	29.4753	40.112	İnegöl	Akhisar	162823	162580	206130	gayrı mezru tarla	Dönüm	120	2.1.1	108240
R2_SD5_SampPP1	29.4753	40.112	İnegöl	Akhisar	162829	162581	206132	mezru tarla	Dönüm	70	2.1.1	63140
R2_SD5_SampPP1	29.4753	40.112	İnegöl	Akhisar	162831	162581	206132	susam tarlası	Dönüm	2	2.1.1	1804
R2_SD5_SampPP1	29.4753	40.112	İnegöl	Akhisar	162832	162581	206132	gayrı mezru tarla	Dönüm	80	2.1.1	72160
R2_SD5_SampPP1	29.4753	40.112	İnegöl	Akhisar	162837	162582	206133	mezru tarla	Dönüm	45	2.1.1	40590
R2_SD5_SampPP1	29.4753	40.112	İnegöl	Akhisar	162838	162582	206133	gayrı mezru tarla	Dönüm	25	2.1.1	22550
R2_SD5_SampPP1	29.4753	40.112	İnegöl	Akhisar	162841	162583	206134	mezru tarla	Dönüm	60	2.1.1	54120
R2_SD5_SampPP1	29.4753	40.112	İnegöl	Akhisar	162843	162583	206134	susam tarlası	Dönüm	2	2.1.1	1804
R2_SD5_SampPP1	29.4753	40.112	İnegöl	Akhisar	162844	162583	206134	gayrı mezru tarla	Dönüm	15	2.1.1	13530
R2_SD5_SampPP1	29.4753	40.112	İnegöl	Akhisar	162848	162585	206137	mezru tarla	Dönüm	15	2.1.1	13530
R2_SD5_SampPP1	29.4753	40.112	İnegöl	Akhisar	162851	162586	206138	mezru tarla	Dönüm	10	2.1.1	9020
R2_SD5_SampPP1	29.4753	40.112	İnegöl	Akhisar	162852	162586	206138	müstecir tarla	Dönüm	16	2.1.1	14432
R2_SD5_SampPP1	29.4753	40.112	İnegöl	Akhisar	162854	162586	206138	gayrı mezru tarla	Dönüm	7	2.1.1	6314
R2_SD5_SampPP1	29.4753	40.112	İnegöl	Akhisar	162856	162587	206141	mezru tarla	Dönüm	15	2.1.1	13530
R2_SD5_SampPP1	29.4753	40.112	İnegöl	Akhisar	162858	162587	206141	gayrı mezru tarla	Dönüm	4	2.1.1	3608
R2_SD5_SampPP1	29.4753	40.112	İnegöl	Akhisar	162860	162587	206142	gayrı mezru tarla	Dönüm	10	2.1.1	9020
R2_SD5_SampPP1	29.4753	40.112	İnegöl	Akhisar	162862	162587	206143	gayrı mezru tarla	Dönüm	2	2.1.1	1804
R2_SD5_SampPP1	29.4753	40.112	İnegöl	Akhisar	162863	162588	206144	mezru tarla	Dönüm	35	2.1.1	31570
R2_SD5_SampPP1	29.4753	40.112	İnegöl	Akhisar	162864	162588	206144	müstecir tarla	Dönüm	10	2.1.1	9020
R2_SD5_SampPP1	29.4753	40.112	İnegöl	Akhisar	162865	162588	206144	gayrı mezru tarla	Dönüm	25	2.1.1	22550
R2_SD5_SampPP1	29.4753	40.112	İnegöl	Akhisar	162868	162589	206145	mezru tarla	Dönüm	60	2.1.1	54120
R2_SD5_SampPP1	29.4753	40.112	İnegöl	Akhisar	162870	162589	206145	gayrı mezru tarla	Dönüm	40	2.1.1	36080
R2_SD5_SampPP1	29.4753	40.112	İnegöl	Akhisar	162871	162590	206147	tarla	Dönüm	6	2.1.1	5412
R2_SD5_SampPP1	29.4753	40.112	İnegöl	Akhisar	162874	162592	206149	mezru tarla	Dönüm	6	2.1.1	5412
R2_SD5_SampPP1	29.4753	40.112	İnegöl	Akhisar	162876	162592	206149	tarla	Dönüm	8	2.1.1	7216
R2_SD5_SampPP1	29.4753	40.112	İnegöl	Akhisar	162877	162592	206149	gayrı mezru tarla	Dönüm	5	2.1.1	4510
R2_SD5_SampPP1	29.4753	40.112	İnegöl	Akhisar	162879	162593	206150	mezru tarla	Dönüm	15	2.1.1	13530
R2_SD5_SampPP1	29.4753	40.112	İnegöl	Akhisar	162881	162593	206150	gayrı mezru tarla	Dönüm	5	2.1.1	4510
R2_SD5_SampPP1	29.4753	40.112	İnegöl	Akhisar	162884	162594	206151	tarla	Dönüm	8	2.1.1	7216
R2_SD5_SampPP1	29.4753	40.112	İnegöl	Akhisar	162885	162594	206151	gayrı mezru tarla	Dönüm	12	2.1.1	10824
R2_SD5_SampPP1	29.4753	40.112	İnegöl	Akhisar	162887	162595	206152	mezru tarla	Dönüm	15	2.1.1	13530
R2_SD5_SampPP1	29.4753	40.112	İnegöl	Akhisar	162888	162595	206152	gayrı mezru tarla	Dönüm	5	2.1.1	4510
R2_SD5_SampPP1	29.4753	40.112	İnegöl	Akhisar	162890	162596	206155	mezru tarla	Dönüm	10	2.1.1	9020
R2_SD5_SampPP1	29.4753	40.112	İnegöl	Akhisar	162892	162596	206155	gayrı mezru tarla	Dönüm	10	2.1.1	9020
R2_SD5_SampPP1	29.4753	40.112	İnegöl	Akhisar	162894	162597	206156	mezru tarla	Dönüm	15	2.1.1	13530
R2_SD5_SampPP1	29.4753	40.112	İnegöl	Akhisar	162897	162598	206158	mezru tarla	Dönüm	20	2.1.1	18040
R2_SD5_SampPP1	29.4753	40.112	İnegöl	Akhisar	162900	162598	206158	gayrı mezru tarla	Dönüm	20	2.1.1	18040
R2_SD5_SampPP1	29.4753	40.112	İnegöl	Akhisar	162902	162599	206160	mezru tarla	Dönüm	35	2.1.1	31570
R2_SD5_SampPP1	29.4753	40.112	İnegöl	Akhisar	162903	162599	206160	müstecir tarla	Dönüm	25	2.1.1	22550
R2_SD5_SampPP1	29.4753	40.112	İnegöl	Akhisar	162907	162599	206161	mezru tarla	Dönüm	25	2.1.1	22550
R2_SD5_SampPP1	29.4753	40.112	İnegöl	Akhisar	162908	162599	206161	müstecir tarla	Dönüm	10	2.1.1	9020
R2_SD5_SampPP1	29.4753	40.112	İnegöl	Akhisar	162909	162599	206161	gayrı mezru tarla	Dönüm	35	2.1.1	31570
R2_SD5_SampPP1	29.4753	40.112	İnegöl	Akhisar	162913	162600	206163	mezru tarla	Dönüm	8	2.1.1	7216
R2_SD5_SampPP1	29.4753	40.112	İnegöl	Akhisar	162914	162600	206163	müstecir tarla	Dönüm	7	2.1.1	6314
R2_SD5_SampPP1	29.4753	40.112	İnegöl	Akhisar	162915	162600	206163	gayrı mezru tarla	Dönüm	8	2.1.1	7216
R2_SD5_SampPP1	29.4753	40.112	İnegöl	Akhisar	162916	162601	206165	mezru tarla	Dönüm	22	2.1.1	19844
R2_SD5_SampPP1	29.4753	40.112	İnegöl	Akhisar	162917	162601	206165	gayrı mezru tarla	Dönüm	5	2.1.1	4510
R2_SD5_SampPP1	29.4753	40.112	İnegöl	Akhisar	162919	162601	206166	tarla	Dönüm	10	2.1.1	9020
R2_SD5_SampPP1	29.4753	40.112	İnegöl	Akhisar	162920	162601	206167	tarla	Dönüm	20	2.1.1	18040
R2_SD5_SampPP1	29.4753	40.112	İnegöl	Akhisar	162922	162602	206170	mezru tarla	Dönüm	15	2.1.1	13530
R2_SD5_SampPP1	29.4753	40.112	İnegöl	Akhisar	162924	162604	206173	müstecir tarla	Dönüm	18	2.1.1	16236
R2_SD5_SampPP1	29.4753	40.112	İnegöl	Akhisar	162927	162605	206176	gayrı mezru tarla	Dönüm	6.75	2.1.1	6088.5
R2_SD5_SampPP1	29.4753	40.112	İnegöl	Akhisar	162928	162605	206177	mezru tarla	Dönüm	20	2.1.1	18040
R2_SD5_SampPP1	29.4753	40.112	İnegöl	Akhisar	162930	162605	206177	gayrı mezru tarla	Dönüm	20	2.1.1	18040
R2_SD5_SampPP1	29.4753	40.112	İnegöl	Akhisar	162931	162606	206178	tarla	Dönüm	80	2.1.1	72160
R2_SD5_SampPP1	29.4753	40.112	İnegöl	Akhisar	162932	162606	206178	gayrı mezru tarla	Dönüm	70	2.1.1	63140
R2_SD5_SampPP1	29.4753	40.112	İnegöl	Akhisar	162933	162608	206180	mezru tarla	Dönüm	550	2.1.1	496100
R2_SD5_SampPP1	29.4753	40.112	İnegöl	Akhisar	162935	162608	206180	susam tarlası	Dönüm	40	2.1.1	36080
R2_SD5_SampPP1	29.4753	40.112	İnegöl	Akhisar	162937	162608	206180	duhan tarlası	Dönüm	7	2.1.1	6314
R2_SD5_SampPP1	29.4753	40.112	İnegöl	Akhisar	162940	162608	206180	tarla	Dönüm	250	2.1.1	225500
R2_SD5_SampPP1	29.4753	40.112	İnegöl	Akhisar	162941	162608	206180	gayrı mezru tarla	Dönüm	900	2.1.1	811800
R2_SD8_SampPP3	28.9649	40.1334	Kite	Doğancı	162944	162609	206181	mezru tarla	Dönüm	20	2.1.1	18040
R2_SD8_SampPP3	28.9649	40.1334	Kite	Doğancı	162945	162609	206181	gayrı mezru tarla	Dönüm	30	2.1.1	27060
R2_SD8_SampPP3	28.9649	40.1334	Kite	Doğancı	162949	162610	206182	mezru tarla	Dönüm	27	2.1.1	24354
R2_SD8_SampPP3	28.9649	40.1334	Kite	Doğancı	162950	162610	206182	gayrı mezru tarla	Dönüm	30	2.1.1	27060
R2_SD8_SampPP3	28.9649	40.1334	Kite	Doğancı	162954	162611	206183	mezru tarla	Dönüm	20	2.1.1	18040
R2_SD8_SampPP3	28.9649	40.1334	Kite	Doğancı	162955	162611	206183	gayrı mezru tarla	Dönüm	15	2.1.1	13530
R2_SD8_SampPP3	28.9649	40.1334	Kite	Doğancı	162961	162612	206184	gayrı mezru tarla	Dönüm	5	2.1.1	4510
R2_SD8_SampPP3	28.9649	40.1334	Kite	Doğancı	162966	162614	206186	gayrı mezru tarla	Dönüm	4	2.1.1	3608
R2_SD8_SampPP3	28.9649	40.1334	Kite	Doğancı	162969	162615	206187	mezru tarla	Dönüm	8	2.1.1	7216
R2_SD8_SampPP3	28.9649	40.1334	Kite	Doğancı	162970	162615	206187	gayrı mezru tarla	Dönüm	10	2.1.1	9020
R2_SD8_SampPP3	28.9649	40.1334	Kite	Doğancı	162977	162618	206190	gayrı mezru tarla	Dönüm	5	2.1.1	4510
R2_SD8_SampPP3	28.9649	40.1334	Kite	Doğancı	162978	162619	206191	mezru tarla	Dönüm	10	2.1.1	9020
R2_SD8_SampPP3	28.9649	40.1334	Kite	Doğancı	162979	162619	206191	gayrı mezru tarla	Dönüm	30	2.1.1	27060
R2_SD8_SampPP3	28.9649	40.1334	Kite	Doğancı	162984	162621	206193	mezru tarla	Dönüm	20	2.1.1	18040
R2_SD8_SampPP3	28.9649	40.1334	Kite	Doğancı	162985	162621	206193	gayrı mezru tarla	Dönüm	20	2.1.1	18040
R2_SD8_SampPP3	28.9649	40.1334	Kite	Doğancı	162990	162622	206194	tarla	Dönüm	8	2.1.1	7216
R2_SD8_SampPP3	28.9649	40.1334	Kite	Doğancı	162991	162622	206194	gayrı mezru tarla	Dönüm	4	2.1.1	3608
R2_SD8_SampPP3	28.9649	40.1334	Kite	Doğancı	162994	162623	206195	mezru tarla	Dönüm	6	2.1.1	5412
R2_SD8_SampPP3	28.9649	40.1334	Kite	Doğancı	162995	162623	206195	gayrı mezru tarla	Dönüm	8	2.1.1	7216
R2_SD8_SampPP3	28.9649	40.1334	Kite	Doğancı	162998	162625	206197	mezru tarla	Dönüm	8	2.1.1	7216
R2_SD8_SampPP3	28.9649	40.1334	Kite	Doğancı	162999	162625	206197	gayrı mezru tarla	Dönüm	12	2.1.1	10824
R2_SD8_SampPP3	28.9649	40.1334	Kite	Doğancı	163002	162626	206198	mezru tarla	Dönüm	20	2.1.1	18040
R2_SD8_SampPP3	28.9649	40.1334	Kite	Doğancı	163003	162626	206198	gayrı mezru tarla	Dönüm	20	2.1.1	18040
R2_SD8_SampPP3	28.9649	40.1334	Kite	Doğancı	163007	162627	206199	mezru tarla	Dönüm	15	2.1.1	13530
R2_SD8_SampPP3	28.9649	40.1334	Kite	Doğancı	163008	162627	206199	gayrı mezru tarla	Dönüm	30	2.1.1	27060
R2_SD8_SampPP3	28.9649	40.1334	Kite	Doğancı	163013	162629	206201	mezru tarla	Dönüm	18	2.1.1	16236
R2_SD8_SampPP3	28.9649	40.1334	Kite	Doğancı	163014	162629	206201	gayrı mezru tarla	Dönüm	22	2.1.1	19844
R2_SD8_SampPP3	28.9649	40.1334	Kite	Doğancı	163019	162630	206202	mezru tarla	Dönüm	12	2.1.1	10824
R2_SD8_SampPP3	28.9649	40.1334	Kite	Doğancı	163020	162630	206202	gayrı mezru tarla	Dönüm	12	2.1.1	10824
R2_SD8_SampPP3	28.9649	40.1334	Kite	Doğancı	163023	162631	206203	mezru tarla	Dönüm	9	2.1.1	8118
R2_SD8_SampPP3	28.9649	40.1334	Kite	Doğancı	163024	162631	206203	gayrı mezru tarla	Dönüm	6	2.1.1	5412
R2_SD8_SampPP3	28.9649	40.1334	Kite	Doğancı	163027	162632	206204	mezru tarla	Dönüm	8	2.1.1	7216
R2_SD8_SampPP3	28.9649	40.1334	Kite	Doğancı	163032	162633	206205	gayrı mezru tarla	Dönüm	5	2.1.1	4510
R2_SD8_SampPP3	28.9649	40.1334	Kite	Doğancı	163033	162634	206206	mezru tarla	Dönüm	25	2.1.1	22550
R2_SD8_SampPP3	28.9649	40.1334	Kite	Doğancı	163034	162634	206206	gayrı mezru tarla	Dönüm	15	2.1.1	13530
R2_SD8_SampPP3	28.9649	40.1334	Kite	Doğancı	163038	162635	206207	mezru tarla	Dönüm	25	2.1.1	22550
R2_SD8_SampPP3	28.9649	40.1334	Kite	Doğancı	163039	162635	206207	gayrı mezru tarla	Dönüm	40	2.1.1	36080
R2_SD8_SampPP3	28.9649	40.1334	Kite	Doğancı	163046	162637	206209	gayrı mezru tarla	Dönüm	4	2.1.1	3608
R2_SD8_SampPP3	28.9649	40.1334	Kite	Doğancı	163050	162639	206211	mezru tarla	Dönüm	10	2.1.1	9020
R2_SD8_SampPP3	28.9649	40.1334	Kite	Doğancı	163051	162639	206211	gayrı mezru tarla	Dönüm	15	2.1.1	13530
R2_SD8_SampPP3	28.9649	40.1334	Kite	Doğancı	163054	162640	206212	mezru tarla	Dönüm	10	2.1.1	9020
R2_SD8_SampPP3	28.9649	40.1334	Kite	Doğancı	163055	162640	206212	gayrı mezru tarla	Dönüm	15	2.1.1	13530
R2_SD8_SampPP3	28.9649	40.1334	Kite	Doğancı	163058	162641	206213	mezru tarla	Dönüm	20	2.1.1	18040
R2_SD8_SampPP3	28.9649	40.1334	Kite	Doğancı	163061	162641	206213	gayrı mezru tarla	Dönüm	15	2.1.1	13530
[truncated: 2,658 more rows]
