# Supplementary material for: The estimation of non-irrigated crop area and production using the regression analysis approach: A case study of Bursa Region (Turkey) in the mid-nineteenth century
Source: PLoS One. 2021 Apr 30;16(4):e0251091. doi: 10.1371/journal.pone.0251091 (PMC8087084; doi:10.1371/journal.pone.0251091)
Supplement: S1 Data — (ZIP) [file pone.0251091.s001.zip › Data/02122020_T6_Total count of tithe tax entries CLC 2.1.1 coded, qualified (kile and convertible) and quantified (numerical value).xls]

## Sheet: ÖşürTQQ_CLCCode2.1.1Kile
GeoCode	Longitude	Latitude	SubDistrict	Village	TaxID	HouseID	IndividualID	TaxType	Product	Unit	Quantity	CLCProductCode	Total volume of 2.1.1 products in kg
R2_SD3_SampPP1__R2_Selection_6	28.8286	40.5192	Gemlik	Armudlu	1032	2630	3039	Öşür	hınta	kile	2.5	2.1.1	641.4
R2_SD3_SampPP1__R2_Selection_6	28.8286	40.5192	Gemlik	Armudlu	1265	2646	3056	Öşür	hınta	kile	3	2.1.1	769.68
R2_SD3_SampPP1__R2_Selection_6	28.8286	40.5192	Gemlik	Armudlu	1308	2655	3066	Öşür	hınta	kile	3	2.1.1	769.68
R2_SD3_SampPP1__R2_Selection_6	28.8286	40.5192	Gemlik	Armudlu	1357	2666	3078	Öşür	hınta	kile	3.5	2.1.1	897.96
R2_SD3_SampPP1__R2_Selection_6	28.8286	40.5192	Gemlik	Armudlu	1362	2667	3079	Öşür	hınta	kile	3	2.1.1	769.68
R2_SD3_SampPP1__R2_Selection_6	28.8286	40.5192	Gemlik	Armudlu	1437	2684	3096	Öşür	hınta	kile	3	2.1.1	769.68
R2_SD3_SampPP1__R2_Selection_6	28.8286	40.5192	Gemlik	Armudlu	1450	2686	3099	Öşür	hınta	kile	3	2.1.1	769.68
R2_SD3_SampPP1__R2_Selection_6	28.8286	40.5192	Gemlik	Armudlu	1470	2693	3107	Öşür	hınta	kile	1	2.1.1	256.56
R2_SD3_SampPP1__R2_Selection_6	28.8286	40.5192	Gemlik	Armudlu	1518	2694	3108	Öşür	hınta	kile	3	2.1.1	769.68
R2_SD3_SampPP1__R2_Selection_6	28.8286	40.5192	Gemlik	Armudlu	1532	2697	3111	Öşür	hınta	kile	2.75	2.1.1	705.54
R2_SD3_SampPP1__R2_Selection_6	28.8286	40.5192	Gemlik	Armudlu	1544	2699	3113	Öşür	hınta	kile	2	2.1.1	513.12
R2_SD3_SampPP1__R2_Selection_6	28.8286	40.5192	Gemlik	Armudlu	1567	2704	3119	Öşür	hınta	kile	2	2.1.1	513.12
R2_SD3_SampPP1__R2_Selection_6	28.8286	40.5192	Gemlik	Armudlu	1575	2705	3120	Öşür	hınta	kile	1	2.1.1	256.56
R2_SD3_SampPP1__R2_Selection_6	28.8286	40.5192	Gemlik	Armudlu	1621	2715	3132	Öşür	hınta	kile	1	2.1.1	256.56
R2_SD3_SampPP1__R2_Selection_6	28.8286	40.5192	Gemlik	Armudlu	1626	2716	3133	Öşür	hınta	kile	1	2.1.1	256.56
R2_SD3_SampPP1__R2_Selection_6	28.8286	40.5192	Gemlik	Armudlu	1631	2717	3134	Öşür	hınta	kile	3	2.1.1	769.68
R2_SD3_SampPP1__R2_Selection_6	28.8286	40.5192	Gemlik	Armudlu	1640	2718	3136	Öşür	hınta	kile	2	2.1.1	513.12
R2_SD3_SampPP1__R2_Selection_6	28.8286	40.5192	Gemlik	Armudlu	1648	2719	3138	Öşür	hınta	kile	3	2.1.1	769.68
R2_SD3_SampPP1__R2_Selection_6	28.8286	40.5192	Gemlik	Armudlu	1720	2728	3148	Öşür	hınta	kile	3	2.1.1	769.68
R2_SD3_SampPP1__R2_Selection_6	28.8286	40.5192	Gemlik	Armudlu	1739	2731	3151	Öşür	hınta	kile	3	2.1.1	769.68
R2_SD3_SampPP1__R2_Selection_6	28.8286	40.5192	Gemlik	Armudlu	1746	2732	3152	Öşür	hınta	kile	4	2.1.1	1026.24
R2_SD3_SampPP1__R2_Selection_6	28.8286	40.5192	Gemlik	Armudlu	1874	2750	3172	Öşür	hınta	kile	2	2.1.1	513.12
R2_SD3_SampPP1__R2_Selection_6	28.8286	40.5192	Gemlik	Armudlu	1883	2751	3173	Öşür	hınta	kile	3	2.1.1	769.68
R2_SD3_SampPP1__R2_Selection_6	28.8286	40.5192	Gemlik	Armudlu	2033	2773	3199	Öşür	hınta	kile	1	2.1.1	256.56
R2_SD3_SampPP1__R2_Selection_6	28.8286	40.5192	Gemlik	Armudlu	2075	2775	3202	Öşür	hınta	kile	1	2.1.1	256.56
R2_SD3_SampPP1__R2_Selection_6	28.8286	40.5192	Gemlik	Armudlu	2099	2780	3207	Öşür	hınta	kile	2	2.1.1	513.12
R2_SD3_SampPP1__R2_Selection_6	28.8286	40.5192	Gemlik	Armudlu	2118	2784	3211	Öşür	hınta	kile	1	2.1.1	256.56
R2_SD3_SampPP1__R2_Selection_6	28.8286	40.5192	Gemlik	Armudlu	2135	2786	3214	Öşür	hınta	kile	2	2.1.1	513.12
R2_SD3_SampPP1__R2_Selection_6	28.8286	40.5192	Gemlik	Armudlu	2170	2790	3223	Öşür	hınta	kile	2	2.1.1	513.12
R2_SD3_SampPP1__R2_Selection_6	28.8286	40.5192	Gemlik	Armudlu	2171	2790	3223	Öşür	alef	kile	1	2.1.1	256.56
R2_SD3_SampPP1__R2_Selection_6	28.8286	40.5192	Gemlik	Armudlu	2187	2791	3224	Öşür	hınta	kile	1	2.1.1	256.56
R2_SD3_SampPP1__R2_Selection_6	28.8286	40.5192	Gemlik	Armudlu	2228	2810	3246	Öşür	hınta	kile	12	2.1.1	3078.72
R2_SD3_SampPP1__R2_Selection_6	28.8286	40.5192	Gemlik	Armudlu	2229	2810	3246	Öşür	şair	kile	10	2.1.1	2565.6
R2_SD3_SampPP1__R2_Selection_6	28.8286	40.5192	Gemlik	Armudlu	2230	2810	3246	Öşür	alef	kile	6	2.1.1	1539.36
R2_SD3_SampPP1__R2_Selection_6	28.8286	40.5192	Gemlik	Armudlu	2238	2811	3247	Öşür	hınta	kile	18	2.1.1	4618.08
R2_SD3_SampPP1__R2_Selection_6	28.8286	40.5192	Gemlik	Armudlu	2239	2811	3247	Öşür	şair	kile	5	2.1.1	1282.8
R2_SD3_SampPP1__R2_Selection_6	28.8286	40.5192	Gemlik	Armudlu	2241	2811	3247	Öşür	alef	kile	10	2.1.1	2565.6
R2_SD3_SampPP4__R2_Selection_29	29.1225	40.4779	Gemlik	Kumla-i Sagir	2890	2923	3370	Öşür	hınta	kile	1.25	2.1.1	320.7
R2_Selection_18	29.3401	40.3394	Gemlik	Fındıcak	914	3070	3536	Öşür	hınta	kile	10	2.1.1	2565.6
R2_Selection_18	29.3401	40.3394	Gemlik	Fındıcak	915	3070	3536	Öşür	şair	kile	5	2.1.1	1282.8
R2_Selection_18	29.3401	40.3394	Gemlik	Fındıcak	916	3070	3536	Öşür	alef	kile	7	2.1.1	1795.92
R2_Selection_18	29.3401	40.3394	Gemlik	Fındıcak	918	3070	3536	Öşür	nohut	kile	0.5	2.1.1	128.28
R2_Selection_18	29.3401	40.3394	Gemlik	Fındıcak	928	3071	3537	Öşür	hınta	kile	5.5	2.1.1	1411.08
R2_Selection_18	29.3401	40.3394	Gemlik	Fındıcak	929	3071	3537	Öşür	şair	kile	2.5	2.1.1	641.4
R2_Selection_18	29.3401	40.3394	Gemlik	Fındıcak	930	3071	3537	Öşür	alef	kile	2	2.1.1	513.12
R2_Selection_18	29.3401	40.3394	Gemlik	Fındıcak	932	3071	3537	Öşür	nohut	kile	0.5	2.1.1	128.28
R2_Selection_18	29.3401	40.3394	Gemlik	Fındıcak	956	3073	3540	Öşür	hınta	kile	5	2.1.1	1282.8
R2_Selection_18	29.3401	40.3394	Gemlik	Fındıcak	957	3073	3540	Öşür	şair	kile	1.5	2.1.1	384.84
R2_Selection_18	29.3401	40.3394	Gemlik	Fındıcak	958	3073	3540	Öşür	alef	kile	2	2.1.1	513.12
R2_Selection_18	29.3401	40.3394	Gemlik	Fındıcak	960	3073	3540	Öşür	nohut	kile	0.5	2.1.1	128.28
R2_Selection_18	29.3401	40.3394	Gemlik	Fındıcak	967	3074	3541	Öşür	hınta	kile	8	2.1.1	2052.48
R2_Selection_18	29.3401	40.3394	Gemlik	Fındıcak	968	3074	3541	Öşür	şair	kile	1.5	2.1.1	384.84
R2_Selection_18	29.3401	40.3394	Gemlik	Fındıcak	969	3074	3541	Öşür	alef	kile	6	2.1.1	1539.36
R2_Selection_18	29.3401	40.3394	Gemlik	Fındıcak	971	3074	3541	Öşür	nohut	kile	1	2.1.1	256.56
R2_Selection_18	29.3401	40.3394	Gemlik	Fındıcak	974	3075	3542	Öşür	hınta	kile	4.5	2.1.1	1154.52
R2_Selection_18	29.3401	40.3394	Gemlik	Fındıcak	975	3075	3542	Öşür	şair	kile	1	2.1.1	256.56
R2_Selection_18	29.3401	40.3394	Gemlik	Fındıcak	976	3075	3542	Öşür	alef	kile	2	2.1.1	513.12
R2_Selection_18	29.3401	40.3394	Gemlik	Fındıcak	980	3075	3542	Öşür	nohut	kile	0.5	2.1.1	128.28
R2_Selection_18	29.3401	40.3394	Gemlik	Fındıcak	992	3076	3543	Öşür	hınta	kile	0.5	2.1.1	128.28
R2_Selection_18	29.3401	40.3394	Gemlik	Fındıcak	996	3077	3544	Öşür	hınta	kile	8.5	2.1.1	2180.76
R2_Selection_18	29.3401	40.3394	Gemlik	Fındıcak	997	3077	3544	Öşür	şair	kile	1	2.1.1	256.56
R2_Selection_18	29.3401	40.3394	Gemlik	Fındıcak	998	3077	3544	Öşür	alef	kile	2	2.1.1	513.12
R2_Selection_18	29.3401	40.3394	Gemlik	Fındıcak	1001	3077	3544	Öşür	nohut	kile	0.5	2.1.1	128.28
R2_Selection_18	29.3401	40.3394	Gemlik	Fındıcak	1008	3078	3545	Öşür	hınta	kile	8.5	2.1.1	2180.76
R2_Selection_18	29.3401	40.3394	Gemlik	Fındıcak	1009	3078	3545	Öşür	şair	kile	1	2.1.1	256.56
R2_Selection_18	29.3401	40.3394	Gemlik	Fındıcak	1010	3078	3545	Öşür	alef	kile	2	2.1.1	513.12
R2_Selection_18	29.3401	40.3394	Gemlik	Fındıcak	1021	3079	3546	Öşür	hınta	kile	9	2.1.1	2309.04
R2_Selection_18	29.3401	40.3394	Gemlik	Fındıcak	1024	3079	3546	Öşür	şair	kile	3	2.1.1	769.68
R2_Selection_18	29.3401	40.3394	Gemlik	Fındıcak	1026	3079	3546	Öşür	alef	kile	4	2.1.1	1026.24
R2_Selection_18	29.3401	40.3394	Gemlik	Fındıcak	1027	3079	3546	Öşür	nohut	kile	0.25	2.1.1	64.14
R2_Selection_18	29.3401	40.3394	Gemlik	Fındıcak	1034	3081	3549	Öşür	hınta	kile	1	2.1.1	256.56
R2_Selection_18	29.3401	40.3394	Gemlik	Fındıcak	1035	3081	3549	Öşür	şair	kile	1	2.1.1	256.56
R2_Selection_18	29.3401	40.3394	Gemlik	Fındıcak	1042	3082	3550	Öşür	hınta	kile	3	2.1.1	769.68
R2_Selection_18	29.3401	40.3394	Gemlik	Fındıcak	1043	3082	3550	Öşür	şair	kile	1	2.1.1	256.56
R2_Selection_18	29.3401	40.3394	Gemlik	Fındıcak	1044	3082	3550	Öşür	alef	kile	2	2.1.1	513.12
R2_Selection_18	29.3401	40.3394	Gemlik	Fındıcak	1046	3083	3553	Öşür	hınta	kile	4.5	2.1.1	1154.52
R2_Selection_18	29.3401	40.3394	Gemlik	Fındıcak	1058	3085	3557	Öşür	hınta	kile	5	2.1.1	1282.8
R2_Selection_18	29.3401	40.3394	Gemlik	Fındıcak	1059	3085	3557	Öşür	şair	kile	1.5	2.1.1	384.84
R2_Selection_18	29.3401	40.3394	Gemlik	Fındıcak	1060	3085	3557	Öşür	alef	kile	2	2.1.1	513.12
R2_Selection_18	29.3401	40.3394	Gemlik	Fındıcak	1072	3086	3558	Öşür	hınta	kile	9	2.1.1	2309.04
R2_Selection_18	29.3401	40.3394	Gemlik	Fındıcak	1073	3086	3558	Öşür	şair	kile	2	2.1.1	513.12
R2_Selection_18	29.3401	40.3394	Gemlik	Fındıcak	1074	3086	3558	Öşür	alef	kile	2.5	2.1.1	641.4
R2_Selection_18	29.3401	40.3394	Gemlik	Fındıcak	1078	3087	3559	Öşür	hınta	kile	4	2.1.1	1026.24
R2_Selection_18	29.3401	40.3394	Gemlik	Fındıcak	1079	3087	3559	Öşür	şair	kile	1.5	2.1.1	384.84
R2_Selection_18	29.3401	40.3394	Gemlik	Fındıcak	1080	3087	3559	Öşür	alef	kile	2	2.1.1	513.12
R2_Selection_18	29.3401	40.3394	Gemlik	Fındıcak	1081	3087	3559	Öşür	nohut	kile	0.25	2.1.1	64.14
R2_Selection_18	29.3401	40.3394	Gemlik	Fındıcak	1084	3088	3560	Öşür	hınta	kile	5.5	2.1.1	1411.08
R2_Selection_18	29.3401	40.3394	Gemlik	Fındıcak	1085	3088	3560	Öşür	şair	kile	1.5	2.1.1	384.84
R2_Selection_18	29.3401	40.3394	Gemlik	Fındıcak	1086	3088	3560	Öşür	alef	kile	1	2.1.1	256.56
R2_Selection_18	29.3401	40.3394	Gemlik	Fındıcak	1089	3089	3561	Öşür	hınta	kile	5	2.1.1	1282.8
R2_Selection_18	29.3401	40.3394	Gemlik	Fındıcak	1090	3089	3561	Öşür	şair	kile	1.5	2.1.1	384.84
R2_Selection_18	29.3401	40.3394	Gemlik	Fındıcak	1091	3089	3561	Öşür	alef	kile	1	2.1.1	256.56
R2_Selection_18	29.3401	40.3394	Gemlik	Fındıcak	1092	3089	3561	Öşür	alef	kile	0.25	2.1.1	64.14
R2_Selection_18	29.3401	40.3394	Gemlik	Fındıcak	1095	3090	3562	Öşür	hınta	kile	5	2.1.1	1282.8
R2_Selection_18	29.3401	40.3394	Gemlik	Fındıcak	1096	3090	3562	Öşür	şair	kile	1	2.1.1	256.56
R2_Selection_18	29.3401	40.3394	Gemlik	Fındıcak	1099	3091	3563	Öşür	hınta	kile	6	2.1.1	1539.36
R2_Selection_18	29.3401	40.3394	Gemlik	Fındıcak	1100	3091	3563	Öşür	şair	kile	0.5	2.1.1	128.28
R2_Selection_18	29.3401	40.3394	Gemlik	Fındıcak	1101	3091	3563	Öşür	alef	kile	1	2.1.1	256.56
R2_Selection_18	29.3401	40.3394	Gemlik	Fındıcak	1102	3091	3563	Öşür	nohut	kile	0.5	2.1.1	128.28
R2_Selection_18	29.3401	40.3394	Gemlik	Fındıcak	1106	3093	3565	Öşür	şair	kile	1.5	2.1.1	384.84
R2_Selection_18	29.3401	40.3394	Gemlik	Fındıcak	1107	3093	3565	Öşür	alef	kile	1	2.1.1	256.56
R2_Selection_18	29.3401	40.3394	Gemlik	Fındıcak	1109	3093	3565	Öşür	hınta	kile	4	2.1.1	1026.24
R2_Selection_18	29.3401	40.3394	Gemlik	Fındıcak	1112	3095	3567	Öşür	hınta	kile	1.25	2.1.1	320.7
R2_Selection_18	29.3401	40.3394	Gemlik	Fındıcak	1114	3096	3568	Öşür	hınta	kile	0.5	2.1.1	128.28
R2_Selection_18	29.3401	40.3394	Gemlik	Fındıcak	1116	3097	3569	Öşür	hınta	kile	4	2.1.1	1026.24
R2_Selection_18	29.3401	40.3394	Gemlik	Fındıcak	1117	3097	3569	Öşür	şair	kile	1	2.1.1	256.56
R2_Selection_18	29.3401	40.3394	Gemlik	Fındıcak	1118	3097	3569	Öşür	alef	kile	2	2.1.1	513.12
R2_Selection_18	29.3401	40.3394	Gemlik	Fındıcak	1119	3097	3569	Öşür	nohut	kile	0.5	2.1.1	128.28
R2_Selection_18	29.3401	40.3394	Gemlik	Fındıcak	1122	3098	3570	Öşür	şair	kile	1	2.1.1	256.56
R2_Selection_18	29.3401	40.3394	Gemlik	Fındıcak	1123	3098	3570	Öşür	hınta	kile	3	2.1.1	769.68
R2_Selection_18	29.3401	40.3394	Gemlik	Fındıcak	1124	3098	3570	Öşür	nohut	kile	0.5	2.1.1	128.28
R2_Selection_18	29.3401	40.3394	Gemlik	Fındıcak	1128	3099	3571	Öşür	hınta	kile	2	2.1.1	513.12
R2_Selection_18	29.3401	40.3394	Gemlik	Fındıcak	1129	3099	3571	Öşür	şair	kile	1	2.1.1	256.56
R2_Selection_18	29.3401	40.3394	Gemlik	Fındıcak	1130	3099	3571	Öşür	alef	kile	1	2.1.1	256.56
R2_Selection_18	29.3401	40.3394	Gemlik	Fındıcak	1131	3099	3571	Öşür	nohut	kile	0.5	2.1.1	128.28
R2_Selection_18	29.3401	40.3394	Gemlik	Fındıcak	1133	3100	3572	Öşür	hınta	kile	5	2.1.1	1282.8
R2_Selection_18	29.3401	40.3394	Gemlik	Fındıcak	1134	3100	3572	Öşür	şair	kile	0.75	2.1.1	192.42
R2_Selection_18	29.3401	40.3394	Gemlik	Fındıcak	1135	3100	3572	Öşür	alef	kile	2	2.1.1	513.12
R2_Selection_18	29.3401	40.3394	Gemlik	Fındıcak	1136	3100	3572	Öşür	nohut	kile	3	2.1.1	769.68
R2_Selection_18	29.3401	40.3394	Gemlik	Fındıcak	1139	3101	3573	Öşür	hınta	kile	5	2.1.1	1282.8
R2_Selection_18	29.3401	40.3394	Gemlik	Fındıcak	1140	3101	3573	Öşür	şair	kile	1	2.1.1	256.56
R2_Selection_18	29.3401	40.3394	Gemlik	Fındıcak	1141	3101	3573	Öşür	alef	kile	1.5	2.1.1	384.84
R2_Selection_18	29.3401	40.3394	Gemlik	Fındıcak	1143	3101	3573	Öşür	nohut	kile	0.5	2.1.1	128.28
R2_Selection_18	29.3401	40.3394	Gemlik	Fındıcak	1148	3103	3578	Öşür	hınta	kile	1.5	2.1.1	384.84
R2_Selection_18	29.3401	40.3394	Gemlik	Fındıcak	1149	3103	3578	Öşür	şair	kile	0.5	2.1.1	128.28
R2_Selection_18	29.3401	40.3394	Gemlik	Fındıcak	1153	3104	3579	Öşür	hınta	kile	2	2.1.1	513.12
R2_Selection_18	29.3401	40.3394	Gemlik	Fındıcak	1154	3104	3579	Öşür	alef	kile	1	2.1.1	256.56
R2_Selection_18	29.3401	40.3394	Gemlik	Fındıcak	1155	3104	3579	Öşür	nohut	kile	0.5	2.1.1	128.28
R2_Selection_18	29.3401	40.3394	Gemlik	Fındıcak	1158	3105	3580	Öşür	hınta	kile	4	2.1.1	1026.24
R2_Selection_18	29.3401	40.3394	Gemlik	Fındıcak	1159	3105	3580	Öşür	şair	kile	1	2.1.1	256.56
R2_Selection_18	29.3401	40.3394	Gemlik	Fındıcak	1160	3105	3580	Öşür	alef	kile	1.5	2.1.1	384.84
R2_Selection_18	29.3401	40.3394	Gemlik	Fındıcak	1161	3105	3580	Öşür	nohut	kile	0.5	2.1.1	128.28
R2_Selection_18	29.3401	40.3394	Gemlik	Fındıcak	1165	3106	3581	Öşür	hınta	kile	4	2.1.1	1026.24
R2_Selection_18	29.3401	40.3394	Gemlik	Fındıcak	1166	3106	3581	Öşür	şair	kile	0.75	2.1.1	192.42
R2_Selection_18	29.3401	40.3394	Gemlik	Fındıcak	1167	3106	3581	Öşür	alef	kile	0.5	2.1.1	128.28
R2_Selection_18	29.3401	40.3394	Gemlik	Fındıcak	1169	3106	3581	Öşür	nohut	kile	0.25	2.1.1	64.14
R2_Selection_18	29.3401	40.3394	Gemlik	Fındıcak	1173	3107	3582	Öşür	hınta	kile	6	2.1.1	1539.36
R2_Selection_18	29.3401	40.3394	Gemlik	Fındıcak	1174	3107	3582	Öşür	şair	kile	2	2.1.1	513.12
R2_Selection_18	29.3401	40.3394	Gemlik	Fındıcak	1175	3107	3582	Öşür	alef	kile	4	2.1.1	1026.24
R2_Selection_18	29.3401	40.3394	Gemlik	Fındıcak	1176	3107	3582	Öşür	nohut	kile	0.5	2.1.1	128.28
R2_Selection_18	29.3401	40.3394	Gemlik	Fındıcak	1181	3108	3583	Öşür	hınta	kile	3	2.1.1	769.68
R2_Selection_18	29.3401	40.3394	Gemlik	Fındıcak	1183	3110	3585	Öşür	hınta	kile	4	2.1.1	1026.24
R2_Selection_18	29.3401	40.3394	Gemlik	Fındıcak	1184	3110	3585	Öşür	şair	kile	2	2.1.1	513.12
R2_Selection_18	29.3401	40.3394	Gemlik	Fındıcak	1185	3110	3585	Öşür	alef	kile	1.5	2.1.1	384.84
R2_Selection_18	29.3401	40.3394	Gemlik	Fındıcak	1186	3110	3585	Öşür	nohut	kile	0.5	2.1.1	128.28
R2_Selection_18	29.3401	40.3394	Gemlik	Fındıcak	1190	3111	3586	Öşür	hınta	kile	3	2.1.1	769.68
R2_Selection_18	29.3401	40.3394	Gemlik	Fındıcak	1191	3111	3586	Öşür	şair	kile	0.5	2.1.1	128.28
R2_Selection_18	29.3401	40.3394	Gemlik	Fındıcak	1192	3111	3586	Öşür	alef	kile	1	2.1.1	256.56
R2_Selection_18	29.3401	40.3394	Gemlik	Fındıcak	1193	3111	3586	Öşür	nohut	kile	0.5	2.1.1	128.28
R2_Selection_18	29.3401	40.3394	Gemlik	Fındıcak	1197	3112	3587	Öşür	hınta	kile	3	2.1.1	769.68
R2_Selection_18	29.3401	40.3394	Gemlik	Fındıcak	1198	3112	3587	Öşür	şair	kile	0.5	2.1.1	128.28
R2_Selection_18	29.3401	40.3394	Gemlik	Fındıcak	1199	3112	3587	Öşür	alef	kile	1	2.1.1	256.56
R2_Selection_18	29.3401	40.3394	Gemlik	Fındıcak	1203	3113	3588	Öşür	hınta	kile	3.25	2.1.1	833.82
R2_Selection_18	29.3401	40.3394	Gemlik	Fındıcak	1204	3113	3588	Öşür	şair	kile	0.75	2.1.1	192.42
R2_Selection_18	29.3401	40.3394	Gemlik	Fındıcak	1205	3113	3588	Öşür	alef	kile	1	2.1.1	256.56
R2_Selection_18	29.3401	40.3394	Gemlik	Fındıcak	1206	3113	3588	Öşür	nohut	kile	0.5	2.1.1	128.28
R2_Selection_18	29.3401	40.3394	Gemlik	Fındıcak	1210	3114	3589	Öşür	hınta	kile	4.5	2.1.1	1154.52
R2_Selection_18	29.3401	40.3394	Gemlik	Fındıcak	1211	3114	3589	Öşür	şair	kile	1	2.1.1	256.56
R2_Selection_18	29.3401	40.3394	Gemlik	Fındıcak	1212	3114	3589	Öşür	alef	kile	1.5	2.1.1	384.84
R2_Selection_18	29.3401	40.3394	Gemlik	Fındıcak	1213	3114	3589	Öşür	nohut	kile	0.5	2.1.1	128.28
R2_Selection_18	29.3401	40.3394	Gemlik	Fındıcak	1217	3117	3592	Öşür	hınta	kile	3	2.1.1	769.68
R2_Selection_18	29.3401	40.3394	Gemlik	Fındıcak	1218	3117	3592	Öşür	şair	kile	0.5	2.1.1	128.28
R2_Selection_18	29.3401	40.3394	Gemlik	Fındıcak	1219	3117	3592	Öşür	alef	kile	1.5	2.1.1	384.84
R2_Selection_18	29.3401	40.3394	Gemlik	Fındıcak	1220	3117	3592	Öşür	nohut	kile	0.25	2.1.1	64.14
R2_SD3_SampPP2__R2_Selection_17	29.1337	40.398	Gemlik	Engürücük	2290	3331	3868	Öşür	hınta	kile	12	2.1.1	3078.72
R2_SD3_SampPP2__R2_Selection_17	29.1337	40.398	Gemlik	Engürücük	2291	3331	3868	Öşür	şair	kile	1	2.1.1	256.56
R2_SD3_SampPP2__R2_Selection_17	29.1337	40.398	Gemlik	Engürücük	1678	3362	3899	Öşür	hınta	kile	2	2.1.1	513.12
R2_SD3_SampPP2__R2_Selection_17	29.1337	40.398	Gemlik	Engürücük	1699	3366	3903	Öşür	hınta	kile	1	2.1.1	256.56
R2_SD3_SampPP2__R2_Selection_17	29.1337	40.398	Gemlik	Engürücük	1706	3367	3904	Öşür	hınta	kile	1	2.1.1	256.56
R2_SD3_SampPP2__R2_Selection_17	29.1337	40.398	Gemlik	Engürücük	1714	3368	3905	Öşür	hınta	kile	1	2.1.1	256.56
R2_SD3_SampPP2__R2_Selection_17	29.1337	40.398	Gemlik	Engürücük	1726	3369	3906	Öşür	hınta	kile	10	2.1.1	2565.6
R2_SD3_SampPP2__R2_Selection_17	29.1337	40.398	Gemlik	Engürücük	1727	3369	3906	Öşür	şair	kile	4	2.1.1	1026.24
R2_SD3_SampPP2__R2_Selection_17	29.1337	40.398	Gemlik	Engürücük	1728	3369	3906	Öşür	alef	kile	7	2.1.1	1795.92
R2_SD3_SampPP2__R2_Selection_17	29.1337	40.398	Gemlik	Engürücük	1767	3372	3909	Öşür	hınta	kile	1	2.1.1	256.56
R2_SD3_SampPP2__R2_Selection_17	29.1337	40.398	Gemlik	Engürücük	1791	3375	3914	Öşür	hınta	kile	0.75	2.1.1	192.42
R2_SD3_SampPP2__R2_Selection_17	29.1337	40.398	Gemlik	Engürücük	1851	3378	3917	Öşür	hınta	kile	3	2.1.1	769.68
R2_SD3_SampPP2__R2_Selection_17	29.1337	40.398	Gemlik	Engürücük	1878	3381	3920	Öşür	hınta	kile	2	2.1.1	513.12
R2_SD3_SampPP2__R2_Selection_17	29.1337	40.398	Gemlik	Engürücük	1891	3383	3922	Öşür	hınta	kile	1	2.1.1	256.56
R2_SD3_SampPP2__R2_Selection_17	29.1337	40.398	Gemlik	Engürücük	1901	3385	3924	Öşür	hınta	kile	1	2.1.1	256.56
R2_SD3_SampPP2__R2_Selection_17	29.1337	40.398	Gemlik	Engürücük	1924	3387	3929	Öşür	hınta	kile	11	2.1.1	2822.16
R2_SD3_SampPP2__R2_Selection_17	29.1337	40.398	Gemlik	Engürücük	1926	3387	3929	Öşür	şair	kile	1	2.1.1	256.56
R2_SD3_SampPP2__R2_Selection_17	29.1337	40.398	Gemlik	Engürücük	1927	3387	3929	Öşür	alef	kile	3	2.1.1	769.68
R2_SD3_SampPP2__R2_Selection_17	29.1337	40.398	Gemlik	Engürücük	1952	3392	3935	Öşür	hınta	kile	3	2.1.1	769.68
R2_SD3_SampPP2__R2_Selection_17	29.1337	40.398	Gemlik	Engürücük	1963	3394	3937	Öşür	hınta	kile	4	2.1.1	1026.24
R2_SD3_SampPP2__R2_Selection_17	29.1337	40.398	Gemlik	Engürücük	1964	3394	3937	Öşür	alef	kile	10	2.1.1	2565.6
R2_SD3_SampPP2__R2_Selection_17	29.1337	40.398	Gemlik	Engürücük	2009	3404	3956	Öşür	hınta	kile	5	2.1.1	1282.8
R2_SD3_SampPP2__R2_Selection_17	29.1337	40.398	Gemlik	Engürücük	2010	3404	3956	Öşür	şair	kile	2	2.1.1	513.12
R2_SD3_SampPP2__R2_Selection_17	29.1337	40.398	Gemlik	Engürücük	2011	3404	3956	Öşür	alef	kile	6	2.1.1	1539.36
R2_SD3_SampPP2__R2_Selection_17	29.1337	40.398	Gemlik	Engürücük	2023	3406	3959	Öşür	hınta	kile	6	2.1.1	1539.36
R2_SD3_SampPP2__R2_Selection_17	29.1337	40.398	Gemlik	Engürücük	2024	3406	3959	Öşür	şair	kile	3	2.1.1	769.68
R2_SD3_SampPP2__R2_Selection_17	29.1337	40.398	Gemlik	Engürücük	2025	3406	3959	Öşür	alef	kile	6	2.1.1	1539.36
R2_SD3_SampPP2__R2_Selection_17	29.1337	40.398	Gemlik	Engürücük	2054	3412	3965	Öşür	hınta	kile	6	2.1.1	1539.36
R2_SD3_SampPP2__R2_Selection_17	29.1337	40.398	Gemlik	Engürücük	2055	3412	3965	Öşür	şair	kile	2.5	2.1.1	641.4
R2_SD3_SampPP2__R2_Selection_17	29.1337	40.398	Gemlik	Engürücük	2056	3412	3965	Öşür	alef	kile	2	2.1.1	513.12
R2_SD3_SampPP2__R2_Selection_17	29.1337	40.398	Gemlik	Engürücük	2072	3413	3969	Öşür	hınta	kile	1	2.1.1	256.56
R2_SD3_SampPP2__R2_Selection_17	29.1337	40.398	Gemlik	Engürücük	2100	3418	3975	Öşür	hınta	kile	2.5	2.1.1	641.4
R2_SD3_SampPP2__R2_Selection_17	29.1337	40.398	Gemlik	Engürücük	2102	3418	3975	Öşür	şair	kile	1.5	2.1.1	384.84
R2_SD3_SampPP2__R2_Selection_17	29.1337	40.398	Gemlik	Engürücük	2103	3418	3975	Öşür	alef	kile	2	2.1.1	513.12
R2_SD3_SampPP2__R2_Selection_17	29.1337	40.398	Gemlik	Engürücük	2181	3431	3990	Öşür	hınta	kile	2	2.1.1	513.12
R2_SD3_SampPP2__R2_Selection_17	29.1337	40.398	Gemlik	Engürücük	2183	3432	3991	Öşür	hınta	kile	1	2.1.1	256.56
R2_Selection_15	29.2434	40.2849	Gemlik	Dışkaya	12558	15727	19278	Öşür	hınta	kile	3	2.1.1	769.68
R2_Selection_15	29.2434	40.2849	Gemlik	Dışkaya	12559	15727	19278	Öşür	şair	kile	1.5	2.1.1	384.84
R2_Selection_15	29.2434	40.2849	Gemlik	Dışkaya	12614	15743	19298	Öşür	hınta	kile	3	2.1.1	769.68
R2_Selection_15	29.2434	40.2849	Gemlik	Dışkaya	12615	15743	19298	Öşür	şair	kile	1	2.1.1	256.56
R2_Selection_15	29.2434	40.2849	Gemlik	Dışkaya	12625	15746	19301	Öşür	hınta	kile	0.5	2.1.1	128.28
R2_Selection_15	29.2434	40.2849	Gemlik	Dışkaya	12626	15746	19301	Öşür	şair	kile	1	2.1.1	256.56
R2_Selection_15	29.2434	40.2849	Gemlik	Dışkaya	12631	15748	19303	Öşür	hınta	kile	2	2.1.1	513.12
R2_Selection_15	29.2434	40.2849	Gemlik	Dışkaya	12632	15748	19303	Öşür	şair	kile	2	2.1.1	513.12
R2_Selection_15	29.2434	40.2849	Gemlik	Dışkaya	12651	15754	19309	Öşür	hınta	kile	4	2.1.1	1026.24
R2_Selection_15	29.2434	40.2849	Gemlik	Dışkaya	12652	15754	19309	Öşür	şair	kile	1	2.1.1	256.56
R2_Selection_15	29.2434	40.2849	Gemlik	Dışkaya	12661	15756	19312	Öşür	hınta	kile	1	2.1.1	256.56
R2_Selection_15	29.2434	40.2849	Gemlik	Dışkaya	12671	15760	19315	Öşür	hınta	kile	2	2.1.1	513.12
R2_Selection_15	29.2434	40.2849	Gemlik	Dışkaya	12672	15760	19315	Öşür	şair	kile	2	2.1.1	513.12
R2_Selection_15	29.2434	40.2849	Gemlik	Dışkaya	12684	15760	19315	Öşür	çavdar	kile	0.5	2.1.1	128.28
R2_Selection_15	29.2434	40.2849	Gemlik	Dışkaya	12705	15773	19335	Öşür	hınta	kile	2.5	2.1.1	641.4
R2_Selection_15	29.2434	40.2849	Gemlik	Dışkaya	12706	15773	19335	Öşür	şair	kile	1	2.1.1	256.56
R2_Selection_15	29.2434	40.2849	Gemlik	Dışkaya	12739	15789	19352	Öşür	hınta	kile	1	2.1.1	256.56
R2_Selection_15	29.2434	40.2849	Gemlik	Dışkaya	12740	15789	19352	Öşür	şair	kile	0.5	2.1.1	128.28
R2_Selection_15	29.2434	40.2849	Gemlik	Dışkaya	12746	15791	19354	Öşür	hınta	kile	0.5	2.1.1	128.28
R2_Selection_15	29.2434	40.2849	Gemlik	Dışkaya	12747	15791	19354	Öşür	şair	kile	0.5	2.1.1	128.28
R2_Selection_15	29.2434	40.2849	Gemlik	Dışkaya	12750	15792	19355	Öşür	hınta	kile	1	2.1.1	256.56
R2_Selection_15	29.2434	40.2849	Gemlik	Dışkaya	12752	15792	19355	Öşür	şair	kile	1	2.1.1	256.56
R2_Selection_15	29.2434	40.2849	Gemlik	Dışkaya	12761	15795	19358	Öşür	hınta	kile	1	2.1.1	256.56
R2_Selection_15	29.2434	40.2849	Gemlik	Dışkaya	12762	15795	19358	Öşür	şair	kile	1.5	2.1.1	384.84
R2_Selection_15	29.2434	40.2849	Gemlik	Dışkaya	12774	15799	19362	Öşür	hınta	kile	1	2.1.1	256.56
R2_Selection_15	29.2434	40.2849	Gemlik	Dışkaya	12782	15802	19365	Öşür	hınta	kile	0.75	2.1.1	192.42
R2_Selection_15	29.2434	40.2849	Gemlik	Dışkaya	12783	15802	19365	Öşür	şair	kile	0.25	2.1.1	64.14
R2_Selection_15	29.2434	40.2849	Gemlik	Dışkaya	12802	15808	19371	Öşür	hınta	kile	1.5	2.1.1	384.84
R2_Selection_15	29.2434	40.2849	Gemlik	Dışkaya	12803	15808	19371	Öşür	şair	kile	1	2.1.1	256.56
R2_Selection_15	29.2434	40.2849	Gemlik	Dışkaya	12810	15811	19374	Öşür	hınta	kile	1	2.1.1	256.56
R2_Selection_15	29.2434	40.2849	Gemlik	Dışkaya	12814	15811	19374	Öşür	şair	kile	0.5	2.1.1	128.28
R2_Selection_15	29.2434	40.2849	Gemlik	Dışkaya	12830	15814	19378	Öşür	hınta	kile	1	2.1.1	256.56
R2_Selection_15	29.2434	40.2849	Gemlik	Dışkaya	12831	15814	19378	Öşür	şair	kile	0.25	2.1.1	64.14
R2_Selection_15	29.2434	40.2849	Gemlik	Dışkaya	12832	15814	19378	Öşür	alef	kile	0.25	2.1.1	64.14
R2_Selection_15	29.2434	40.2849	Gemlik	Dışkaya	12842	15819	19383	Öşür	hınta	kile	2	2.1.1	513.12
R2_Selection_15	29.2434	40.2849	Gemlik	Dışkaya	12843	15819	19383	Öşür	şair	kile	1	2.1.1	256.56
R2_Selection_15	29.2434	40.2849	Gemlik	Dışkaya	12847	15822	19385	Öşür	hınta	kile	1	2.1.1	256.56
R2_Selection_15	29.2434	40.2849	Gemlik	Dışkaya	12848	15823	19387	Öşür	hınta	kile	3	2.1.1	769.68
R2_Selection_15	29.2434	40.2849	Gemlik	Dışkaya	12849	15823	19387	Öşür	şair	kile	0.5	2.1.1	128.28
R2_Selection_15	29.2434	40.2849	Gemlik	Dışkaya	12982	15824	19388	Öşür	hınta	kile	1	2.1.1	256.56
R2_Selection_15	29.2434	40.2849	Gemlik	Dışkaya	12983	15824	19388	Öşür	şair	kile	0.5	2.1.1	128.28
R2_Selection_15	29.2434	40.2849	Gemlik	Dışkaya	13001	15873	19438	Öşür	hınta	kile	1	2.1.1	256.56
R2_Selection_15	29.2434	40.2849	Gemlik	Dışkaya	13002	15873	19438	Öşür	şair	kile	1	2.1.1	256.56
R2_Selection_15	29.2434	40.2849	Gemlik	Dışkaya	13008	15879	19444	Öşür	hınta	kile	1.5	2.1.1	384.84
R2_Selection_15	29.2434	40.2849	Gemlik	Dışkaya	13009	15879	19444	Öşür	şair	kile	1	2.1.1	256.56
R2_Selection_15	29.2434	40.2849	Gemlik	Dışkaya	13016	15882	19447	Öşür	hınta	kile	2	2.1.1	513.12
R2_Selection_15	29.2434	40.2849	Gemlik	Dışkaya	13018	15882	19447	Öşür	alef	kile	1	2.1.1	256.56
R2_Selection_15	29.2434	40.2849	Gemlik	Dışkaya	13024	15885	19449	Öşür	hınta	kile	2.5	2.1.1	641.4
R2_Selection_15	29.2434	40.2849	Gemlik	Dışkaya	13025	15885	19449	Öşür	şair	kile	1	2.1.1	256.56
R2_Selection_15	29.2434	40.2849	Gemlik	Dışkaya	13031	15886	19451	Öşür	hınta	kile	1	2.1.1	256.56
R2_Selection_15	29.2434	40.2849	Gemlik	Dışkaya	13032	15886	19451	Öşür	alef	kile	0.25	2.1.1	64.14
R2_Selection_15	29.2434	40.2849	Gemlik	Dışkaya	13048	15897	19462	Öşür	hınta	kile	1.5	2.1.1	384.84
R2_Selection_15	29.2434	40.2849	Gemlik	Dışkaya	13051	15897	19462	Öşür	şair	kile	1	2.1.1	256.56
R2_Selection_15	29.2434	40.2849	Gemlik	Dışkaya	13052	15897	19462	Öşür	alef	kile	2	2.1.1	513.12
R2_Selection_25	29.0668	40.4793	Gemlik	Karaca Ali	13058	15900	19467	Öşür	hınta	kile	1	2.1.1	256.56
R2_Selection_15	29.2434	40.2849	Gemlik	Dışkaya	13060	15902	19466	Öşür	şair	kile	0.25	2.1.1	64.14
R2_Selection_15	29.2434	40.2849	Gemlik	Dışkaya	13061	15902	19466	Öşür	alef	kile	0.5	2.1.1	128.28
R2_Selection_15	29.2434	40.2849	Gemlik	Dışkaya	13057	15902	19466	Öşür	hınta	kile	1.5	2.1.1	384.84
R2_Selection_15	29.2434	40.2849	Gemlik	Dışkaya	13068	15905	19470	Öşür	hınta	kile	0.5	2.1.1	128.28
R2_Selection_15	29.2434	40.2849	Gemlik	Dışkaya	13069	15905	19470	Öşür	şair	kile	0.5	2.1.1	128.28
R2_Selection_15	29.2434	40.2849	Gemlik	Dışkaya	13072	15906	19471	Öşür	hınta	kile	0.5	2.1.1	128.28
R2_Selection_15	29.2434	40.2849	Gemlik	Dışkaya	13074	15907	19472	Öşür	hınta	kile	1.5	2.1.1	384.84
R2_Selection_15	29.2434	40.2849	Gemlik	Dışkaya	13077	15908	19473	Öşür	hınta	kile	2	2.1.1	513.12
R2_Selection_15	29.2434	40.2849	Gemlik	Dışkaya	13080	15909	19474	Öşür	hınta	kile	4.5	2.1.1	1154.52
R2_Selection_15	29.2434	40.2849	Gemlik	Dışkaya	13081	15909	19474	Öşür	alef	kile	1	2.1.1	256.56
R2_Selection_15	29.2434	40.2849	Gemlik	Dışkaya	13083	15909	19474	Öşür	çavdar	kile	0.5	2.1.1	128.28
R2_Selection_15	29.2434	40.2849	Gemlik	Dışkaya	13086	15910	19475	Öşür	hınta	kile	1.5	2.1.1	384.84
R2_Selection_15	29.2434	40.2849	Gemlik	Dışkaya	13087	15910	19475	Öşür	şair	kile	1	2.1.1	256.56
R2_Selection_15	29.2434	40.2849	Gemlik	Dışkaya	13090	15911	19476	Öşür	hınta	kile	3	2.1.1	769.68
R2_Selection_15	29.2434	40.2849	Gemlik	Dışkaya	13091	15911	19476	Öşür	şair	kile	3	2.1.1	769.68
R2_Selection_15	29.2434	40.2849	Gemlik	Dışkaya	13095	15912	19477	Öşür	hınta	kile	3.5	2.1.1	897.96
R2_Selection_15	29.2434	40.2849	Gemlik	Dışkaya	13096	15912	19477	Öşür	şair	kile	1.5	2.1.1	384.84
R2_Selection_15	29.2434	40.2849	Gemlik	Dışkaya	13099	15913	19478	Öşür	şair	kile	0.5	2.1.1	128.28
R2_Selection_15	29.2434	40.2849	Gemlik	Dışkaya	13101	15914	19479	Öşür	hınta	kile	1	2.1.1	256.56
R2_Selection_15	29.2434	40.2849	Gemlik	Dışkaya	13102	15914	19479	Öşür	şair	kile	2	2.1.1	513.12
R2_Selection_15	29.2434	40.2849	Gemlik	Dışkaya	13104	15915	19480	Öşür	hınta	kile	2	2.1.1	513.12
R2_Selection_15	29.2434	40.2849	Gemlik	Dışkaya	13105	15915	19480	Öşür	şair	kile	1	2.1.1	256.56
R2_Selection_15	29.2434	40.2849	Gemlik	Dışkaya	13106	15915	19480	Öşür	çavdar	kile	0.5	2.1.1	128.28
R2_Selection_15	29.2434	40.2849	Gemlik	Dışkaya	13110	15917	19483	Öşür	hınta	kile	2	2.1.1	513.12
R2_Selection_15	29.2434	40.2849	Gemlik	Dışkaya	13113	15918	19484	Öşür	hınta	kile	2	2.1.1	513.12
R2_Selection_15	29.2434	40.2849	Gemlik	Dışkaya	13114	15918	19484	Öşür	şair	kile	1	2.1.1	256.56
R2_Selection_15	29.2434	40.2849	Gemlik	Dışkaya	13115	15918	19484	Öşür	çavdar	kile	1	2.1.1	256.56
R2_Selection_15	29.2434	40.2849	Gemlik	Dışkaya	13118	15919	19485	Öşür	hınta	kile	1	2.1.1	256.56
R2_Selection_15	29.2434	40.2849	Gemlik	Dışkaya	13119	15919	19485	Öşür	şair	kile	0.5	2.1.1	128.28
R2_Selection_15	29.2434	40.2849	Gemlik	Dışkaya	13120	15919	19485	Öşür	çavdar	kile	0.25	2.1.1	64.14
R2_Selection_15	29.2434	40.2849	Gemlik	Dışkaya	13123	15920	19486	Öşür	hınta	kile	1.5	2.1.1	384.84
R2_Selection_15	29.2434	40.2849	Gemlik	Dışkaya	13124	15920	19486	Öşür	şair	kile	0.5	2.1.1	128.28
R2_Selection_15	29.2434	40.2849	Gemlik	Dışkaya	13125	15920	19486	Öşür	alef	kile	0.5	2.1.1	128.28
R2_Selection_15	29.2434	40.2849	Gemlik	Dışkaya	13128	15921	19487	Öşür	hınta	kile	2	2.1.1	513.12
R2_Selection_15	29.2434	40.2849	Gemlik	Dışkaya	13130	15922	19488	Öşür	hınta	kile	0.25	2.1.1	64.14
R2_Selection_15	29.2434	40.2849	Gemlik	Dışkaya	13133	15923	19489	Öşür	hınta	kile	0.5	2.1.1	128.28
R2_Selection_15	29.2434	40.2849	Gemlik	Dışkaya	13134	15923	19489	Öşür	şair	kile	1.5	2.1.1	384.84
R2_Selection_15	29.2434	40.2849	Gemlik	Dışkaya	13137	15924	19490	Öşür	hınta	kile	0.25	2.1.1	64.14
R2_Selection_15	29.2434	40.2849	Gemlik	Dışkaya	13141	15925	19491	Öşür	hınta	kile	1	2.1.1	256.56
R2_Selection_15	29.2434	40.2849	Gemlik	Dışkaya	13146	15926	19494	Öşür	hınta	kile	2	2.1.1	513.12
R2_Selection_15	29.2434	40.2849	Gemlik	Dışkaya	13147	15926	19494	Öşür	şair	kile	1.5	2.1.1	384.84
R2_Selection_15	29.2434	40.2849	Gemlik	Dışkaya	13150	15927	19495	Öşür	hınta	kile	1.5	2.1.1	384.84
R2_Selection_15	29.2434	40.2849	Gemlik	Dışkaya	13151	15927	19495	Öşür	alef	kile	1	2.1.1	256.56
R2_Selection_15	29.2434	40.2849	Gemlik	Dışkaya	13154	15928	19496	Öşür	hınta	kile	1.5	2.1.1	384.84
R2_Selection_15	29.2434	40.2849	Gemlik	Dışkaya	13155	15928	19496	Öşür	şair	kile	0.5	2.1.1	128.28
R2_Selection_15	29.2434	40.2849	Gemlik	Dışkaya	13158	15929	19497	Öşür	hınta	kile	1	2.1.1	256.56
R2_Selection_15	29.2434	40.2849	Gemlik	Dışkaya	13159	15929	19497	Öşür	çavdar	kile	0.75	2.1.1	192.42
R2_Selection_15	29.2434	40.2849	Gemlik	Dışkaya	13161	15930	19498	Öşür	hınta	kile	1.5	2.1.1	384.84
R2_Selection_15	29.2434	40.2849	Gemlik	Dışkaya	13162	15931	19499	Öşür	hınta	kile	3	2.1.1	769.68
R2_Selection_15	29.2434	40.2849	Gemlik	Dışkaya	13163	15931	19499	Öşür	alef	kile	2	2.1.1	513.12
R2_Selection_15	29.2434	40.2849	Gemlik	Dışkaya	13167	15932	19500	Öşür	hınta	kile	3	2.1.1	769.68
R2_Selection_15	29.2434	40.2849	Gemlik	Dışkaya	13168	15932	19500	Öşür	şair	kile	1.5	2.1.1	384.84
R2_Selection_15	29.2434	40.2849	Gemlik	Dışkaya	13172	15933	19502	Öşür	hınta	kile	2	2.1.1	513.12
R2_Selection_15	29.2434	40.2849	Gemlik	Dışkaya	13173	15933	19502	Öşür	şair	kile	1	2.1.1	256.56
R2_Selection_15	29.2434	40.2849	Gemlik	Dışkaya	13174	15933	19502	Öşür	alef	kile	0.5	2.1.1	128.28
R2_Selection_15	29.2434	40.2849	Gemlik	Dışkaya	13175	15933	19502	Öşür	çavdar	kile	0.25	2.1.1	64.14
R2_Selection_15	29.2434	40.2849	Gemlik	Dışkaya	13178	15934	19503	Öşür	hınta	kile	1.5	2.1.1	384.84
R2_Selection_15	29.2434	40.2849	Gemlik	Dışkaya	13179	15934	19503	Öşür	alef	kile	1	2.1.1	256.56
R2_Selection_15	29.2434	40.2849	Gemlik	Dışkaya	13183	15935	19504	Öşür	hınta	kile	2	2.1.1	513.12
R2_Selection_15	29.2434	40.2849	Gemlik	Dışkaya	13184	15935	19504	Öşür	şair	kile	1.5	2.1.1	384.84
R2_Selection_15	29.2434	40.2849	Gemlik	Dışkaya	13188	15936	19505	Öşür	hınta	kile	0.5	2.1.1	128.28
R2_Selection_15	29.2434	40.2849	Gemlik	Dışkaya	13191	15937	19506	Öşür	hınta	kile	1.5	2.1.1	384.84
R2_Selection_15	29.2434	40.2849	Gemlik	Dışkaya	13194	15938	19507	Öşür	hınta	kile	2	2.1.1	513.12
R2_Selection_15	29.2434	40.2849	Gemlik	Dışkaya	13195	15938	19507	Öşür	alef	kile	0.5	2.1.1	128.28
R2_Selection_15	29.2434	40.2849	Gemlik	Dışkaya	13199	15939	19508	Öşür	hınta	kile	2.5	2.1.1	641.4
R2_Selection_15	29.2434	40.2849	Gemlik	Dışkaya	13200	15939	19508	Öşür	şair	kile	0.5	2.1.1	128.28
R2_Selection_15	29.2434	40.2849	Gemlik	Dışkaya	13204	15940	19509	Öşür	hınta	kile	1	2.1.1	256.56
R2_Selection_15	29.2434	40.2849	Gemlik	Dışkaya	13205	15940	19509	Öşür	şair	kile	0.5	2.1.1	128.28
R2_Selection_15	29.2434	40.2849	Gemlik	Dışkaya	13211	15942	19512	Öşür	hınta	kile	3	2.1.1	769.68
R2_Selection_15	29.2434	40.2849	Gemlik	Dışkaya	13212	15942	19512	Öşür	çavdar	kile	1	2.1.1	256.56
R2_Selection_15	29.2434	40.2849	Gemlik	Dışkaya	13215	15944	19515	Öşür	hınta	kile	2	2.1.1	513.12
R2_Selection_15	29.2434	40.2849	Gemlik	Dışkaya	13216	15944	19515	Öşür	şair	kile	2	2.1.1	513.12
R2_Selection_15	29.2434	40.2849	Gemlik	Dışkaya	13217	15944	19515	Öşür	alef	kile	1	2.1.1	256.56
R2_Selection_15	29.2434	40.2849	Gemlik	Dışkaya	13220	15945	19516	Öşür	hınta	kile	3	2.1.1	769.68
R2_Selection_15	29.2434	40.2849	Gemlik	Dışkaya	13221	15945	19516	Öşür	şair	kile	1	2.1.1	256.56
R2_Selection_15	29.2434	40.2849	Gemlik	Dışkaya	13225	15946	19517	Öşür	hınta	kile	0.75	2.1.1	192.42
R2_Selection_15	29.2434	40.2849	Gemlik	Dışkaya	13227	15947	19518	Öşür	hınta	kile	2	2.1.1	513.12
R2_Selection_15	29.2434	40.2849	Gemlik	Dışkaya	13230	15949	19520	Öşür	hınta	kile	0.75	2.1.1	192.42
R2_Selection_15	29.2434	40.2849	Gemlik	Dışkaya	13235	15955	19527	Öşür	hınta	kile	0.75	2.1.1	192.42
R2_Selection_15	29.2434	40.2849	Gemlik	Dışkaya	13238	15957	19529	Öşür	hınta	kile	1	2.1.1	256.56
R2_Selection_15	29.2434	40.2849	Gemlik	Dışkaya	13241	15958	19530	Öşür	hınta	kile	2	2.1.1	513.12
R2_Selection_15	29.2434	40.2849	Gemlik	Dışkaya	13242	15958	19530	Öşür	şair	kile	1	2.1.1	256.56
R2_Selection_15	29.2434	40.2849	Gemlik	Dışkaya	13243	15958	19530	Öşür	alef	kile	2.5	2.1.1	641.4
R2_Selection_15	29.2434	40.2849	Gemlik	Dışkaya	13246	15965	19541	Öşür	hınta	kile	1	2.1.1	256.56
R2_Selection_15	29.2434	40.2849	Gemlik	Dışkaya	13247	15965	19541	Öşür	şair	kile	0.5	2.1.1	128.28
R2_Selection_5	29.2978	40.241	Bursa	Anarlıdere	14337	24530	28163	Öşür	hınta	kile	10	2.1.1	2565.6
R2_Selection_5	29.2978	40.241	Bursa	Anarlıdere	14339	24530	28163	Öşür	şair	kile	8	2.1.1	2052.48
R2_Selection_5	29.2978	40.241	Bursa	Anarlıdere	14340	24530	28163	Öşür	alef	kile	1.5	2.1.1	384.84
R2_Selection_5	29.2978	40.241	Bursa	Anarlıdere	14341	24530	28163	Öşür	susam	kile	16	2.1.1	4104.96
R2_Selection_5	29.2978	40.241	Bursa	Anarlıdere	14364	24539	28173	Öşür	hınta	kile	7.5	2.1.1	1924.2
R2_Selection_5	29.2978	40.241	Bursa	Anarlıdere	14365	24539	28173	Öşür	şair	kile	3.5	2.1.1	897.96
R2_Selection_5	29.2978	40.241	Bursa	Anarlıdere	14366	24539	28173	Öşür	alef	kile	2	2.1.1	513.12
R2_Selection_5	29.2978	40.241	Bursa	Anarlıdere	14367	24539	28173	Öşür	susam	kile	12	2.1.1	3078.72
R2_Selection_5	29.2978	40.241	Bursa	Anarlıdere	14378	24544	28179	Öşür	hınta	kile	6	2.1.1	1539.36
R2_Selection_5	29.2978	40.241	Bursa	Anarlıdere	14379	24544	28179	Öşür	şair	kile	3	2.1.1	769.68
R2_Selection_11	29.1721	40.1748	Bursa	Camili Kızık	14407	24549	28186	Öşür	hınta	kile	1.5	2.1.1	384.84
R2_Selection_5	29.2978	40.241	Bursa	Anarlıdere	14420	24552	28188	Öşür	hınta	kile	3	2.1.1	769.68
R2_Selection_5	29.2978	40.241	Bursa	Anarlıdere	14421	24552	28188	Öşür	şair	kile	1.5	2.1.1	384.84
R2_Selection_5	29.2978	40.241	Bursa	Anarlıdere	14433	24554	28191	Öşür	hınta	kile	6	2.1.1	1539.36
R2_Selection_5	29.2978	40.241	Bursa	Anarlıdere	14435	24554	28191	Öşür	şair	kile	6	2.1.1	1539.36
R2_Selection_5	29.2978	40.241	Bursa	Anarlıdere	14439	24554	28191	Öşür	çavdar	kile	1.5	2.1.1	384.84
R2_Selection_11	29.1721	40.1748	Bursa	Camili Kızık	14482	24558	28216	Öşür	hınta	kile	1	2.1.1	256.56
R2_Selection_11	29.1721	40.1748	Bursa	Camili Kızık	14483	24558	28216	Öşür	çavdar	kile	4	2.1.1	1026.24
R2_Selection_11	29.1721	40.1748	Bursa	Camili Kızık	14484	24558	28216	Öşür	şair	kile	3	2.1.1	769.68
R2_Selection_5	29.2978	40.241	Bursa	Anarlıdere	14451	24559	28198	Öşür	hınta	kile	10	2.1.1	2565.6
R2_Selection_5	29.2978	40.241	Bursa	Anarlıdere	14452	24559	28198	Öşür	şair	kile	2	2.1.1	513.12
R2_Selection_5	29.2978	40.241	Bursa	Anarlıdere	14453	24559	28198	Öşür	susam	kile	0.5	2.1.1	128.28
R2_Selection_11	29.1721	40.1748	Bursa	Camili Kızık	14485	24577	28217	Öşür	hınta	kile	4	2.1.1	1026.24
R2_Selection_11	29.1721	40.1748	Bursa	Camili Kızık	14486	24577	28217	Öşür	çavdar	kile	2	2.1.1	513.12
R2_Selection_11	29.1721	40.1748	Bursa	Camili Kızık	14487	24577	28217	Öşür	şair	kile	4	2.1.1	1026.24
R2_Selection_5	29.2978	40.241	Bursa	Anarlıdere	14567	24593	28234	Öşür	hınta	kile	5	2.1.1	1282.8
R2_Selection_5	29.2978	40.241	Bursa	Anarlıdere	14568	24593	28234	Öşür	şair	kile	3	2.1.1	769.68
R2_Selection_5	29.2978	40.241	Bursa	Anarlıdere	14581	24595	28238	Öşür	hınta	kile	5	2.1.1	1282.8
R2_Selection_5	29.2978	40.241	Bursa	Anarlıdere	14582	24595	28238	Öşür	şair	kile	2	2.1.1	513.12
R2_Selection_5	29.2978	40.241	Bursa	Anarlıdere	14595	24598	28242	Öşür	hınta	kile	10	2.1.1	2565.6
R2_Selection_5	29.2978	40.241	Bursa	Anarlıdere	14596	24598	28242	Öşür	şair	kile	3	2.1.1	769.68
R2_Selection_5	29.2978	40.241	Bursa	Anarlıdere	14598	24598	28242	Öşür	alef	kile	3	2.1.1	769.68
R2_Selection_5	29.2978	40.241	Bursa	Anarlıdere	14602	24598	28242	Öşür	susam	kile	2	2.1.1	513.12
R2_Selection_5	29.2978	40.241	Bursa	Anarlıdere	14629	24605	28254	Öşür	hınta	kile	5	2.1.1	1282.8
R2_Selection_5	29.2978	40.241	Bursa	Anarlıdere	14630	24605	28254	Öşür	şair	kile	1	2.1.1	256.56
R2_Selection_24	29.1741	40.2097	Bursa	İsabey	14655	24608	28259	Öşür	hınta	kile	5	2.1.1	1282.8
R2_Selection_5	29.2978	40.241	Bursa	Anarlıdere	14668	24611	28265	Öşür	hınta	kile	9	2.1.1	2309.04
R2_Selection_5	29.2978	40.241	Bursa	Anarlıdere	14671	24611	28265	Öşür	şair	kile	3	2.1.1	769.68
R2_Selection_5	29.2978	40.241	Bursa	Anarlıdere	14676	24611	28265	Öşür	susam	kile	1	2.1.1	256.56
R2_Selection_5	29.2978	40.241	Bursa	Anarlıdere	14677	24611	28265	Öşür	çavdar	kile	0.5	2.1.1	128.28
R2_Selection_24	29.1741	40.2097	Bursa	İsabey	14664	24612	28263	Öşür	hınta	kile	1.5	2.1.1	384.84
R2_Selection_24	29.1741	40.2097	Bursa	İsabey	14667	24612	28263	Öşür	şair	kile	0.5	2.1.1	128.28
R2_Selection_24	29.1741	40.2097	Bursa	İsabey	14739	24621	28285	Öşür	hınta	kile	3	2.1.1	769.68
R2_Selection_24	29.1741	40.2097	Bursa	İsabey	14740	24621	28285	Öşür	çavdar	kile	0.5	2.1.1	128.28
R2_Selection_5	29.2978	40.241	Bursa	Anarlıdere	14758	24625	28289	Öşür	hınta	kile	2	2.1.1	513.12
R2_Selection_5	29.2978	40.241	Bursa	Anarlıdere	14759	24625	28289	Öşür	şair	kile	1	2.1.1	256.56
R2_Selection_5	29.2978	40.241	Bursa	Anarlıdere	14760	24625	28289	Öşür	susam	kile	0.5	2.1.1	128.28
R2_Selection_5	29.2978	40.241	Bursa	Anarlıdere	14770	24630	28292	Öşür	hınta	kile	10	2.1.1	2565.6
R2_Selection_5	29.2978	40.241	Bursa	Anarlıdere	14771	24630	28292	Öşür	şair	kile	3.5	2.1.1	897.96
R2_Selection_5	29.2978	40.241	Bursa	Anarlıdere	14772	24630	28292	Öşür	alef	kile	2.5	2.1.1	641.4
R2_Selection_11	29.1721	40.1748	Bursa	Camili Kızık	14781	24631	28293	Öşür	çavdar	kile	3	2.1.1	769.68
R2_Selection_11	29.1721	40.1748	Bursa	Camili Kızık	14782	24631	28293	Öşür	şair	kile	1	2.1.1	256.56
R2_Selection_5	29.2978	40.241	Bursa	Anarlıdere	14811	24638	28301	Öşür	hınta	kile	6	2.1.1	1539.36
R2_Selection_5	29.2978	40.241	Bursa	Anarlıdere	14812	24638	28301	Öşür	şair	kile	4	2.1.1	1026.24
R2_Selection_5	29.2978	40.241	Bursa	Anarlıdere	14813	24638	28301	Öşür	çavdar	kile	1	2.1.1	256.56
R2_Selection_5	29.2978	40.241	Bursa	Anarlıdere	14814	24638	28301	Öşür	susam	kile	0.5	2.1.1	128.28
R2_Selection_5	29.2978	40.241	Bursa	Anarlıdere	14819	24639	28303	Öşür	hınta	kile	5.5	2.1.1	1411.08
R2_Selection_5	29.2978	40.241	Bursa	Anarlıdere	14820	24639	28303	Öşür	şair	kile	1	2.1.1	256.56
R2_Selection_5	29.2978	40.241	Bursa	Anarlıdere	14824	24639	28303	Öşür	susam	kile	0.5	2.1.1	128.28
R2_Selection_24	29.1741	40.2097	Bursa	İsabey	14831	24640	28305	Öşür	hınta	kile	1	2.1.1	256.56
R2_Selection_5	29.2978	40.241	Bursa	Anarlıdere	14844	24643	28310	Öşür	hınta	kile	4	2.1.1	1026.24
R2_Selection_5	29.2978	40.241	Bursa	Anarlıdere	14845	24643	28310	Öşür	şair	kile	2	2.1.1	513.12
R2_Selection_5	29.2978	40.241	Bursa	Anarlıdere	14847	24643	28310	Öşür	susam	kile	0.5	2.1.1	128.28
R2_Selection_5	29.2978	40.241	Bursa	Anarlıdere	14848	24643	28310	Öşür	çavdar	kile	0.5	2.1.1	128.28
R2_Selection_5	29.2978	40.241	Bursa	Anarlıdere	14875	24648	28317	Öşür	hınta	kile	3	2.1.1	769.68
R2_Selection_5	29.2978	40.241	Bursa	Anarlıdere	14876	24648	28317	Öşür	şair	kile	1	2.1.1	256.56
R2_Selection_24	29.1741	40.2097	Bursa	İsabey	14885	24650	28319	Öşür	hınta	kile	1.5	2.1.1	384.84
R2_Selection_5	29.2978	40.241	Bursa	Anarlıdere	14889	24651	28320	Öşür	hınta	kile	3	2.1.1	769.68
R2_Selection_5	29.2978	40.241	Bursa	Anarlıdere	14890	24651	28320	Öşür	şair	kile	1	2.1.1	256.56
R2_Selection_5	29.2978	40.241	Bursa	Anarlıdere	14900	24653	28322	Öşür	susam	kile	0.5	2.1.1	128.28
R2_Selection_5	29.2978	40.241	Bursa	Anarlıdere	14901	24653	28322	Öşür	şair	kile	2	2.1.1	513.12
R2_Selection_5	29.2978	40.241	Bursa	Anarlıdere	14902	24653	28322	Öşür	hınta	kile	6	2.1.1	1539.36
R2_Selection_24	29.1741	40.2097	Bursa	İsabey	14912	24655	28326	Öşür	hınta	kile	3	2.1.1	769.68
R2_Selection_24	29.1741	40.2097	Bursa	İsabey	14913	24655	28326	Öşür	çavdar	kile	1	2.1.1	256.56
R2_Selection_5	29.2978	40.241	Bursa	Anarlıdere	14917	24656	28327	Öşür	hınta	kile	3	2.1.1	769.68
R2_Selection_5	29.2978	40.241	Bursa	Anarlıdere	14919	24656	28327	Öşür	şair	kile	2.5	2.1.1	641.4
R2_Selection_24	29.1741	40.2097	Bursa	İsabey	14924	24657	28330	Öşür	hınta	kile	4	2.1.1	1026.24
R2_Selection_24	29.1741	40.2097	Bursa	İsabey	14926	24657	28330	Öşür	çavdar	kile	3	2.1.1	769.68
R2_Selection_24	29.1741	40.2097	Bursa	İsabey	14927	24657	28330	Öşür	şair	kile	1	2.1.1	256.56
R2_Selection_5	29.2978	40.241	Bursa	Anarlıdere	14932	24658	28331	Öşür	hınta	kile	6	2.1.1	1539.36
R2_Selection_5	29.2978	40.241	Bursa	Anarlıdere	14933	24658	28331	Öşür	şair	kile	7	2.1.1	1795.92
R2_Selection_5	29.2978	40.241	Bursa	Anarlıdere	14935	24658	28331	Öşür	susam	kile	0.5	2.1.1	128.28
R2_Selection_5	29.2978	40.241	Bursa	Anarlıdere	14936	24658	28331	Öşür	çavdar	kile	1	2.1.1	256.56
R2_Selection_5	29.2978	40.241	Bursa	Anarlıdere	14957	24662	28338	Öşür	hınta	kile	6	2.1.1	1539.36
R2_Selection_5	29.2978	40.241	Bursa	Anarlıdere	14958	24662	28338	Öşür	şair	kile	5	2.1.1	1282.8
R2_Selection_5	29.2978	40.241	Bursa	Anarlıdere	14959	24662	28338	Öşür	çavdar	kile	0.5	2.1.1	128.28
R2_Selection_5	29.2978	40.241	Bursa	Anarlıdere	14978	24665	28345	Öşür	hınta	kile	6	2.1.1	1539.36
R2_Selection_5	29.2978	40.241	Bursa	Anarlıdere	14979	24665	28345	Öşür	şair	kile	1.5	2.1.1	384.84
R2_Selection_5	29.2978	40.241	Bursa	Anarlıdere	15007	24672	28354	Öşür	hınta	kile	4	2.1.1	1026.24
R2_Selection_5	29.2978	40.241	Bursa	Anarlıdere	15008	24672	28354	Öşür	şair	kile	1	2.1.1	256.56
R2_Selection_5	29.2978	40.241	Bursa	Anarlıdere	15023	24674	28358	Öşür	hınta	kile	1	2.1.1	256.56
R2_Selection_20	29.3789	40.2776	Bursa	Gölcük	15058	24682	28372	Öşür	hınta	kile	10	2.1.1	2565.6
R2_Selection_20	29.3789	40.2776	Bursa	Gölcük	15060	24682	28372	Öşür	şair	kile	6	2.1.1	1539.36
R2_Selection_20	29.3789	40.2776	Bursa	Gölcük	15061	24682	28372	Öşür	alef	kile	6	2.1.1	1539.36
R2_Selection_11	29.1721	40.1748	Bursa	Camili Kızık	15076	24685	28375	Öşür	hınta	kile	2	2.1.1	513.12
R2_Selection_11	29.1721	40.1748	Bursa	Camili Kızık	15078	24685	28375	Öşür	çavdar	kile	1	2.1.1	256.56
R2_Selection_24	29.1741	40.2097	Bursa	İsabey	15084	24686	28376	Öşür	hınta	kile	2	2.1.1	513.12
R2_Selection_24	29.1741	40.2097	Bursa	İsabey	15087	24686	28376	Öşür	şair	kile	1	2.1.1	256.56
R2_Selection_20	29.3789	40.2776	Bursa	Gölcük	15089	24687	28377	Öşür	hınta	kile	15	2.1.1	3848.4
R2_Selection_20	29.3789	40.2776	Bursa	Gölcük	15090	24687	28377	Öşür	şair	kile	5	2.1.1	1282.8
R2_Selection_20	29.3789	40.2776	Bursa	Gölcük	15091	24687	28377	Öşür	alef	kile	8	2.1.1	2052.48
R2_Selection_24	29.1741	40.2097	Bursa	İsabey	15115	24693	28385	Öşür	hınta	kile	1.5	2.1.1	384.84
R2_Selection_24	29.1741	40.2097	Bursa	İsabey	15143	24700	28394	Öşür	hınta	kile	3	2.1.1	769.68
R2_Selection_24	29.1741	40.2097	Bursa	İsabey	15144	24700	28394	Öşür	çavdar	kile	0.5	2.1.1	128.28
R2_Selection_20	29.3789	40.2776	Bursa	Gölcük	15199	24715	28416	Öşür	hınta	kile	5	2.1.1	1282.8
R2_Selection_20	29.3789	40.2776	Bursa	Gölcük	15200	24715	28416	Öşür	şair	kile	3	2.1.1	769.68
R2_Selection_20	29.3789	40.2776	Bursa	Gölcük	15201	24715	28416	Öşür	alef	kile	3	2.1.1	769.68
R2_Selection_20	29.3789	40.2776	Bursa	Gölcük	15208	24717	28419	Öşür	hınta	kile	6.5	2.1.1	1667.64
R2_Selection_20	29.3789	40.2776	Bursa	Gölcük	15209	24717	28419	Öşür	şair	kile	2.5	2.1.1	641.4
R2_Selection_20	29.3789	40.2776	Bursa	Gölcük	15210	24717	28419	Öşür	alef	kile	2.5	2.1.1	641.4
R2_Selection_20	29.3789	40.2776	Bursa	Gölcük	15217	24719	28421	Öşür	hınta	kile	8	2.1.1	2052.48
R2_Selection_20	29.3789	40.2776	Bursa	Gölcük	15218	24719	28421	Öşür	şair	kile	3	2.1.1	769.68
R2_Selection_20	29.3789	40.2776	Bursa	Gölcük	15219	24719	28421	Öşür	alef	kile	2.5	2.1.1	641.4
R2_Selection_20	29.3789	40.2776	Bursa	Gölcük	15226	24723	28424	Öşür	hınta	kile	7	2.1.1	1795.92
R2_Selection_20	29.3789	40.2776	Bursa	Gölcük	15227	24723	28424	Öşür	şair	kile	4	2.1.1	1026.24
R2_Selection_20	29.3789	40.2776	Bursa	Gölcük	15229	24723	28424	Öşür	alef	kile	3	2.1.1	769.68
R2_Selection_20	29.3789	40.2776	Bursa	Gölcük	15234	24724	28426	Öşür	hınta	kile	5.5	2.1.1	1411.08
R2_Selection_20	29.3789	40.2776	Bursa	Gölcük	15236	24724	28426	Öşür	şair	kile	2.5	2.1.1	641.4
R2_Selection_20	29.3789	40.2776	Bursa	Gölcük	15237	24724	28426	Öşür	alef	kile	1.5	2.1.1	384.84
R2_Selection_20	29.3789	40.2776	Bursa	Gölcük	15238	24724	28426	Öşür	çavdar	kile	2.5	2.1.1	641.4
R2_Selection_20	29.3789	40.2776	Bursa	Gölcük	15242	24726	28429	Öşür	hınta	kile	10.5	2.1.1	2693.88
R2_Selection_20	29.3789	40.2776	Bursa	Gölcük	15243	24726	28429	Öşür	şair	kile	6	2.1.1	1539.36
R2_Selection_20	29.3789	40.2776	Bursa	Gölcük	15244	24726	28429	Öşür	alef	kile	5.5	2.1.1	1411.08
R2_Selection_20	29.3789	40.2776	Bursa	Gölcük	15250	24728	28431	Öşür	hınta	kile	10	2.1.1	2565.6
R2_Selection_20	29.3789	40.2776	Bursa	Gölcük	15251	24728	28431	Öşür	şair	kile	1.5	2.1.1	384.84
R2_Selection_20	29.3789	40.2776	Bursa	Gölcük	15252	24728	28431	Öşür	alef	kile	4	2.1.1	1026.24
R2_Selection_20	29.3789	40.2776	Bursa	Gölcük	15261	24734	28440	Öşür	hınta	kile	7	2.1.1	1795.92
R2_Selection_20	29.3789	40.2776	Bursa	Gölcük	15262	24734	28440	Öşür	şair	kile	2	2.1.1	513.12
R2_Selection_20	29.3789	40.2776	Bursa	Gölcük	15263	24734	28440	Öşür	alef	kile	1.5	2.1.1	384.84
R2_Selection_20	29.3789	40.2776	Bursa	Gölcük	15269	24736	28443	Öşür	hınta	kile	6	2.1.1	1539.36
R2_Selection_20	29.3789	40.2776	Bursa	Gölcük	15270	24736	28443	Öşür	şair	kile	2	2.1.1	513.12
R2_Selection_20	29.3789	40.2776	Bursa	Gölcük	15271	24736	28443	Öşür	alef	kile	2	2.1.1	513.12
R2_Selection_20	29.3789	40.2776	Bursa	Gölcük	15276	24738	28446	Öşür	hınta	kile	10	2.1.1	2565.6
R2_Selection_20	29.3789	40.2776	Bursa	Gölcük	15277	24738	28446	Öşür	şair	kile	3	2.1.1	769.68
R2_Selection_20	29.3789	40.2776	Bursa	Gölcük	15279	24738	28446	Öşür	alef	kile	3	2.1.1	769.68
R2_Selection_20	29.3789	40.2776	Bursa	Gölcük	15280	24738	28446	Öşür	çavdar	kile	1.5	2.1.1	384.84
R2_Selection_20	29.3789	40.2776	Bursa	Gölcük	15286	24741	28449	Öşür	hınta	kile	2.5	2.1.1	641.4
R2_Selection_20	29.3789	40.2776	Bursa	Gölcük	15287	24741	28449	Öşür	alef	kile	1.5	2.1.1	384.84
R2_Selection_20	29.3789	40.2776	Bursa	Gölcük	15292	24743	28451	Öşür	hınta	kile	15	2.1.1	3848.4
R2_Selection_20	29.3789	40.2776	Bursa	Gölcük	15293	24743	28451	Öşür	şair	kile	4.5	2.1.1	1154.52
R2_Selection_20	29.3789	40.2776	Bursa	Gölcük	15294	24743	28451	Öşür	alef	kile	10	2.1.1	2565.6
R2_Selection_20	29.3789	40.2776	Bursa	Gölcük	15302	24747	28455	Öşür	hınta	kile	2	2.1.1	513.12
R2_Selection_20	29.3789	40.2776	Bursa	Gölcük	15303	24747	28455	Öşür	şair	kile	1	2.1.1	256.56
R2_Selection_20	29.3789	40.2776	Bursa	Gölcük	15309	24750	28458	Öşür	hınta	kile	10	2.1.1	2565.6
R2_Selection_20	29.3789	40.2776	Bursa	Gölcük	15310	24750	28458	Öşür	şair	kile	6	2.1.1	1539.36
R2_Selection_20	29.3789	40.2776	Bursa	Gölcük	15311	24750	28458	Öşür	alef	kile	5	2.1.1	1282.8
R2_Selection_20	29.3789	40.2776	Bursa	Gölcük	15319	24755	28462	Öşür	hınta	kile	7	2.1.1	1795.92
R2_Selection_20	29.3789	40.2776	Bursa	Gölcük	15321	24755	28462	Öşür	şair	kile	3	2.1.1	769.68
R2_Selection_20	29.3789	40.2776	Bursa	Gölcük	15322	24755	28462	Öşür	alef	kile	1.5	2.1.1	384.84
R2_Selection_20	29.3789	40.2776	Bursa	Gölcük	15327	24757	28465	Öşür	hınta	kile	4.5	2.1.1	1154.52
R2_Selection_20	29.3789	40.2776	Bursa	Gölcük	15328	24757	28465	Öşür	şair	kile	7	2.1.1	1795.92
R2_Selection_20	29.3789	40.2776	Bursa	Gölcük	15329	24757	28465	Öşür	alef	kile	7	2.1.1	1795.92
R2_Selection_20	29.3789	40.2776	Bursa	Gölcük	15334	24759	28467	Öşür	hınta	kile	7	2.1.1	1795.92
R2_Selection_20	29.3789	40.2776	Bursa	Gölcük	15335	24759	28467	Öşür	şair	kile	3.5	2.1.1	897.96
R2_Selection_20	29.3789	40.2776	Bursa	Gölcük	15336	24759	28467	Öşür	alef	kile	3	2.1.1	769.68
R2_Selection_20	29.3789	40.2776	Bursa	Gölcük	15342	24759	28468	Öşür	hınta	kile	2	2.1.1	513.12
R2_Selection_20	29.3789	40.2776	Bursa	Gölcük	15343	24760	28469	Öşür	hınta	kile	4	2.1.1	1026.24
R2_Selection_20	29.3789	40.2776	Bursa	Gölcük	15344	24760	28469	Öşür	şair	kile	5	2.1.1	1282.8
R2_Selection_20	29.3789	40.2776	Bursa	Gölcük	15345	24760	28469	Öşür	alef	kile	3	2.1.1	769.68
R2_Selection_20	29.3789	40.2776	Bursa	Gölcük	15352	24762	28471	Öşür	hınta	kile	7	2.1.1	1795.92
R2_Selection_20	29.3789	40.2776	Bursa	Gölcük	15353	24762	28471	Öşür	alef	kile	2	2.1.1	513.12
R2_Selection_20	29.3789	40.2776	Bursa	Gölcük	15360	24764	28473	Öşür	hınta	kile	5.5	2.1.1	1411.08
R2_Selection_20	29.3789	40.2776	Bursa	Gölcük	15361	24764	28473	Öşür	şair	kile	2	2.1.1	513.12
R2_Selection_20	29.3789	40.2776	Bursa	Gölcük	15362	24764	28473	Öşür	alef	kile	2	2.1.1	513.12
R2_Selection_20	29.3789	40.2776	Bursa	Gölcük	15369	24767	28477	Öşür	hınta	kile	7	2.1.1	1795.92
R2_Selection_20	29.3789	40.2776	Bursa	Gölcük	15370	24767	28477	Öşür	şair	kile	4	2.1.1	1026.24
R2_Selection_20	29.3789	40.2776	Bursa	Gölcük	15371	24767	28477	Öşür	alef	kile	1.5	2.1.1	384.84
R2_Selection_1	29.2179	40.2293	Bursa	Ada	15376	24768	28478	Öşür	hınta	kile	10	2.1.1	2565.6
R2_Selection_1	29.2179	40.2293	Bursa	Ada	15377	24768	28478	Öşür	şair	kile	5	2.1.1	1282.8
R2_Selection_20	29.3789	40.2776	Bursa	Gölcük	15379	24769	28479	Öşür	hınta	kile	4.5	2.1.1	1154.52
R2_Selection_20	29.3789	40.2776	Bursa	Gölcük	15380	24769	28479	Öşür	şair	kile	1	2.1.1	256.56
R2_Selection_20	29.3789	40.2776	Bursa	Gölcük	15381	24769	28479	Öşür	alef	kile	2	2.1.1	513.12
R2_Selection_20	29.3789	40.2776	Bursa	Gölcük	15382	24769	28479	Öşür	çavdar	kile	1	2.1.1	256.56
R2_Selection_20	29.3789	40.2776	Bursa	Gölcük	15394	24770	28481	Öşür	hınta	kile	10	2.1.1	2565.6
R2_Selection_20	29.3789	40.2776	Bursa	Gölcük	15395	24770	28481	Öşür	şair	kile	2.5	2.1.1	641.4
R2_Selection_20	29.3789	40.2776	Bursa	Gölcük	15396	24770	28481	Öşür	alef	kile	3	2.1.1	769.68
R2_Selection_1	29.2179	40.2293	Bursa	Ada	15389	24771	28480	Öşür	hınta	kile	8	2.1.1	2052.48
R2_Selection_1	29.2179	40.2293	Bursa	Ada	15390	24771	28480	Öşür	şair	kile	2	2.1.1	513.12
R2_Selection_1	29.2179	40.2293	Bursa	Ada	15401	24772	28482	Öşür	hınta	kile	5	2.1.1	1282.8
R2_Selection_20	29.3789	40.2776	Bursa	Gölcük	15406	24773	28483	Öşür	hınta	kile	2	2.1.1	513.12
R2_Selection_20	29.3789	40.2776	Bursa	Gölcük	15407	24773	28483	Öşür	şair	kile	2	2.1.1	513.12
R2_Selection_20	29.3789	40.2776	Bursa	Gölcük	15415	24773	28485	Öşür	hınta	kile	5	2.1.1	1282.8
R2_Selection_20	29.3789	40.2776	Bursa	Gölcük	15417	24773	28485	Öşür	şair	kile	1	2.1.1	256.56
R2_Selection_20	29.3789	40.2776	Bursa	Gölcük	15420	24773	28485	Öşür	alef	kile	2	2.1.1	513.12
R2_Selection_1	29.2179	40.2293	Bursa	Ada	15425	24775	28487	Öşür	hınta	kile	3	2.1.1	769.68
R2_Selection_20	29.3789	40.2776	Bursa	Gölcük	15429	24776	28488	Öşür	hınta	kile	4	2.1.1	1026.24
R2_Selection_20	29.3789	40.2776	Bursa	Gölcük	15430	24776	28488	Öşür	şair	kile	1	2.1.1	256.56
R2_Selection_20	29.3789	40.2776	Bursa	Gölcük	15431	24776	28488	Öşür	çavdar	kile	2	2.1.1	513.12
R2_Selection_20	29.3789	40.2776	Bursa	Gölcük	15432	24776	28488	Öşür	alef	kile	1.5	2.1.1	384.84
R2_Selection_20	29.3789	40.2776	Bursa	Gölcük	15441	24776	28490	Öşür	hınta	kile	4	2.1.1	1026.24
R2_Selection_20	29.3789	40.2776	Bursa	Gölcük	15442	24776	28490	Öşür	şair	kile	1	2.1.1	256.56
R2_Selection_20	29.3789	40.2776	Bursa	Gölcük	15443	24776	28490	Öşür	alef	kile	1.5	2.1.1	384.84
R2_Selection_20	29.3789	40.2776	Bursa	Gölcük	15445	24776	28490	Öşür	çavdar	kile	0.5	2.1.1	128.28
R2_Selection_20	29.3789	40.2776	Bursa	Gölcük	15460	24776	28492	Öşür	hınta	kile	5	2.1.1	1282.8
R2_Selection_20	29.3789	40.2776	Bursa	Gölcük	15461	24776	28492	Öşür	çavdar	kile	1	2.1.1	256.56
R2_Selection_20	29.3789	40.2776	Bursa	Gölcük	15462	24776	28492	Öşür	şair	kile	2	2.1.1	513.12
R2_Selection_20	29.3789	40.2776	Bursa	Gölcük	15463	24776	28492	Öşür	alef	kile	2.5	2.1.1	641.4
R2_Selection_1	29.2179	40.2293	Bursa	Ada	15446	24778	28491	Öşür	hınta	kile	16	2.1.1	4104.96
R2_Selection_1	29.2179	40.2293	Bursa	Ada	15448	24778	28491	Öşür	şair	kile	5	2.1.1	1282.8
R2_Selection_1	29.2179	40.2293	Bursa	Ada	15452	24778	28491	Öşür	susam	kile	1	2.1.1	256.56
R2_Selection_1	29.2179	40.2293	Bursa	Ada	15474	24781	28496	Öşür	hınta	kile	2.5	2.1.1	641.4
R2_Selection_20	29.3789	40.2776	Bursa	Gölcük	15478	24782	28497	Öşür	hınta	kile	3.5	2.1.1	897.96
R2_Selection_20	29.3789	40.2776	Bursa	Gölcük	15479	24782	28497	Öşür	şair	kile	2.5	2.1.1	641.4
R2_Selection_20	29.3789	40.2776	Bursa	Gölcük	15484	24783	28498	Öşür	hınta	kile	5.5	2.1.1	1411.08
R2_Selection_20	29.3789	40.2776	Bursa	Gölcük	15485	24783	28498	Öşür	şair	kile	2.5	2.1.1	641.4
R2_Selection_20	29.3789	40.2776	Bursa	Gölcük	15486	24783	28498	Öşür	alef	kile	5	2.1.1	1282.8
R2_Selection_20	29.3789	40.2776	Bursa	Gölcük	15491	24784	28499	Öşür	hınta	kile	3	2.1.1	769.68
R2_Selection_20	29.3789	40.2776	Bursa	Gölcük	15492	24784	28499	Öşür	şair	kile	1	2.1.1	256.56
R2_Selection_20	29.3789	40.2776	Bursa	Gölcük	15504	24784	28503	Öşür	hınta	kile	8	2.1.1	2052.48
R2_Selection_20	29.3789	40.2776	Bursa	Gölcük	15505	24784	28503	Öşür	şair	kile	2	2.1.1	513.12
R2_Selection_20	29.3789	40.2776	Bursa	Gölcük	15506	24784	28503	Öşür	alef	kile	2	2.1.1	513.12
R2_Selection_20	29.3789	40.2776	Bursa	Gölcük	15511	24788	28504	Öşür	hınta	kile	0.5	2.1.1	128.28
R2_Selection_1	29.2179	40.2293	Bursa	Ada	15521	24790	28506	Öşür	hınta	kile	3	2.1.1	769.68
R2_Selection_1	29.2179	40.2293	Bursa	Ada	15522	24790	28506	Öşür	şair	kile	0.75	2.1.1	192.42
R2_Selection_1	29.2179	40.2293	Bursa	Ada	15527	24791	28507	Öşür	hınta	kile	6	2.1.1	1539.36
R2_Selection_1	29.2179	40.2293	Bursa	Ada	15528	24791	28507	Öşür	şair	kile	1	2.1.1	256.56
R2_Selection_11	29.1721	40.1748	Bursa	Camili Kızık	15548	24794	28510	Öşür	hınta	kile	4	2.1.1	1026.24
R2_Selection_11	29.1721	40.1748	Bursa	Camili Kızık	15549	24794	28510	Öşür	şair	kile	3	2.1.1	769.68
R2_Selection_11	29.1721	40.1748	Bursa	Camili Kızık	15550	24794	28510	Öşür	çavdar	kile	4	2.1.1	1026.24
R2_Selection_11	29.1721	40.1748	Bursa	Camili Kızık	15566	24797	28515	Öşür	hınta	kile	1.5	2.1.1	384.84
R2_Selection_11	29.1721	40.1748	Bursa	Camili Kızık	15567	24797	28515	Öşür	çavdar	kile	12	2.1.1	3078.72
R2_Selection_11	29.1721	40.1748	Bursa	Camili Kızık	15594	24801	28521	Öşür	hınta	kile	2	2.1.1	513.12
R2_Selection_11	29.1721	40.1748	Bursa	Camili Kızık	15595	24801	28521	Öşür	çavdar	kile	1.5	2.1.1	384.84
R2_Selection_11	29.1721	40.1748	Bursa	Camili Kızık	15596	24801	28521	Öşür	alef	kile	5	2.1.1	1282.8
R2_Selection_11	29.1721	40.1748	Bursa	Camili Kızık	15598	24801	28521	Öşür	şair	kile	0.5	2.1.1	128.28
R2_SD2_SampPP1__R2_Selection_2	28.9976	40.2958	Bursa	Ahmed Bey	15838	24840	28588	Öşür	nohut	kile	0.25	2.1.1	64.14
R2_SD2_SampPP1__R2_Selection_2	28.9976	40.2958	Bursa	Ahmed Bey	15829	24840	28588	Öşür	hınta	kile	6	2.1.1	1539.36
R2_SD2_SampPP1__R2_Selection_2	28.9976	40.2958	Bursa	Ahmed Bey	15830	24840	28588	Öşür	şair	kile	4	2.1.1	1026.24
R2_SD2_SampPP1__R2_Selection_2	28.9976	40.2958	Bursa	Ahmed Bey	15831	24840	28588	Öşür	alef	kile	5	2.1.1	1282.8
R2_Selection_1	29.2179	40.2293	Bursa	Ada	15787	24841	28581	Öşür	hınta	kile	15	2.1.1	3848.4
R2_Selection_1	29.2179	40.2293	Bursa	Ada	15788	24841	28581	Öşür	şair	kile	5	2.1.1	1282.8
R2_Selection_1	29.2179	40.2293	Bursa	Ada	15791	24841	28581	Öşür	susam	kile	0.25	2.1.1	64.14
R2_Selection_20	29.3789	40.2776	Bursa	Gölcük	15796	24842	28582	Öşür	hınta	kile	4	2.1.1	1026.24
R2_Selection_20	29.3789	40.2776	Bursa	Gölcük	15797	24842	28582	Öşür	şair	kile	1	2.1.1	256.56
R2_Selection_20	29.3789	40.2776	Bursa	Gölcük	15798	24842	28582	Öşür	alef	kile	1	2.1.1	256.56
R2_Selection_20	29.3789	40.2776	Bursa	Gölcük	15807	24842	28584	Öşür	hınta	kile	0.5	2.1.1	128.28
R2_Selection_1	29.2179	40.2293	Bursa	Ada	15802	24843	28583	Öşür	hınta	kile	2.5	2.1.1	641.4
R2_Selection_1	29.2179	40.2293	Bursa	Ada	15803	24843	28583	Öşür	şair	kile	1.5	2.1.1	384.84
R2_Selection_1	29.2179	40.2293	Bursa	Ada	15811	24844	28585	Öşür	hınta	kile	5	2.1.1	1282.8
R2_Selection_1	29.2179	40.2293	Bursa	Ada	15812	24844	28585	Öşür	şair	kile	3	2.1.1	769.68
R2_Selection_20	29.3789	40.2776	Bursa	Gölcük	15817	24845	28586	Öşür	hınta	kile	10	2.1.1	2565.6
R2_Selection_20	29.3789	40.2776	Bursa	Gölcük	15818	24845	28586	Öşür	şair	kile	2	2.1.1	513.12
R2_Selection_20	29.3789	40.2776	Bursa	Gölcük	15819	24845	28586	Öşür	alef	kile	4	2.1.1	1026.24
R2_Selection_20	29.3789	40.2776	Bursa	Gölcük	15820	24845	28586	Öşür	çavdar	kile	1	2.1.1	256.56
R2_Selection_20	29.3789	40.2776	Bursa	Gölcük	15841	24845	28590	Öşür	hınta	kile	7	2.1.1	1795.92
R2_Selection_20	29.3789	40.2776	Bursa	Gölcük	15842	24845	28590	Öşür	şair	kile	2	2.1.1	513.12
R2_Selection_20	29.3789	40.2776	Bursa	Gölcük	15844	24845	28590	Öşür	alef	kile	2	2.1.1	513.12
R2_Selection_1	29.2179	40.2293	Bursa	Ada	15832	24847	28589	Öşür	hınta	kile	3.5	2.1.1	897.96
R2_Selection_1	29.2179	40.2293	Bursa	Ada	15833	24847	28589	Öşür	şair	kile	1.5	2.1.1	384.84
R2_Selection_20	29.3789	40.2776	Bursa	Gölcük	15852	24848	28591	Öşür	hınta	kile	5	2.1.1	1282.8
R2_Selection_20	29.3789	40.2776	Bursa	Gölcük	15853	24848	28591	Öşür	şair	kile	3	2.1.1	769.68
R2_Selection_20	29.3789	40.2776	Bursa	Gölcük	15854	24848	28591	Öşür	alef	kile	4	2.1.1	1026.24
R2_Selection_20	29.3789	40.2776	Bursa	Gölcük	15863	24848	28593	Öşür	hınta	kile	4	2.1.1	1026.24
R2_Selection_20	29.3789	40.2776	Bursa	Gölcük	15864	24848	28593	Öşür	şair	kile	1	2.1.1	256.56
R2_Selection_20	29.3789	40.2776	Bursa	Gölcük	15866	24848	28593	Öşür	alef	kile	2	2.1.1	513.12
R2_Selection_20	29.3789	40.2776	Bursa	Gölcük	15868	24848	28593	Öşür	çavdar	kile	0.5	2.1.1	128.28
R2_Selection_1	29.2179	40.2293	Bursa	Ada	15869	24850	28595	Öşür	şair	kile	5	2.1.1	1282.8
R2_Selection_1	29.2179	40.2293	Bursa	Ada	15865	24850	28595	Öşür	hınta	kile	8	2.1.1	2052.48
R2_SD2_SampPP1__R2_Selection_2	28.9976	40.2958	Bursa	Ahmed Bey	15968	24851	28596	Öşür	hınta	kile	3	2.1.1	769.68
R2_SD2_SampPP1__R2_Selection_2	28.9976	40.2958	Bursa	Ahmed Bey	15969	24851	28596	Öşür	şair	kile	1.5	2.1.1	384.84
R2_SD2_SampPP1__R2_Selection_2	28.9976	40.2958	Bursa	Ahmed Bey	15970	24851	28596	Öşür	alef	kile	2.5	2.1.1	641.4
R2_Selection_20	29.3789	40.2776	Bursa	Gölcük	15880	24853	28598	Öşür	hınta	kile	2	2.1.1	513.12
R2_Selection_20	29.3789	40.2776	Bursa	Gölcük	15881	24853	28598	Öşür	şair	kile	1	2.1.1	256.56
R2_Selection_20	29.3789	40.2776	Bursa	Gölcük	15882	24853	28598	Öşür	alef	kile	1	2.1.1	256.56
R2_Selection_20	29.3789	40.2776	Bursa	Gölcük	15890	24855	28600	Öşür	hınta	kile	4	2.1.1	1026.24
R2_Selection_20	29.3789	40.2776	Bursa	Gölcük	15891	24855	28600	Öşür	şair	kile	1.5	2.1.1	384.84
R2_Selection_20	29.3789	40.2776	Bursa	Gölcük	15892	24855	28600	Öşür	alef	kile	1.5	2.1.1	384.84
R2_Selection_20	29.3789	40.2776	Bursa	Gölcük	15894	24855	28600	Öşür	çavdar	kile	1	2.1.1	256.56
R2_Selection_20	29.3789	40.2776	Bursa	Gölcük	15902	24855	28602	Öşür	hınta	kile	3.5	2.1.1	897.96
R2_Selection_20	29.3789	40.2776	Bursa	Gölcük	15903	24855	28602	Öşür	şair	kile	1	2.1.1	256.56
R2_Selection_20	29.3789	40.2776	Bursa	Gölcük	15904	24855	28602	Öşür	alef	kile	1	2.1.1	256.56
R2_Selection_20	29.3789	40.2776	Bursa	Gölcük	15911	24859	28604	Öşür	hınta	kile	6	2.1.1	1539.36
R2_Selection_20	29.3789	40.2776	Bursa	Gölcük	15912	24859	28604	Öşür	şair	kile	2	2.1.1	513.12
R2_Selection_20	29.3789	40.2776	Bursa	Gölcük	15913	24859	28604	Öşür	alef	kile	4	2.1.1	1026.24
R2_Selection_20	29.3789	40.2776	Bursa	Gölcük	15919	24860	28607	Öşür	hınta	kile	1	2.1.1	256.56
R2_Selection_20	29.3789	40.2776	Bursa	Gölcük	15921	24860	28607	Öşür	şair	kile	1	2.1.1	256.56
R2_Selection_20	29.3789	40.2776	Bursa	Gölcük	15925	24861	28608	Öşür	hınta	kile	7	2.1.1	1795.92
R2_Selection_20	29.3789	40.2776	Bursa	Gölcük	15926	24861	28608	Öşür	şair	kile	2	2.1.1	513.12
R2_Selection_20	29.3789	40.2776	Bursa	Gölcük	15927	24861	28608	Öşür	alef	kile	6	2.1.1	1539.36
R2_Selection_20	29.3789	40.2776	Bursa	Gölcük	15948	24862	28615	Öşür	hınta	kile	3	2.1.1	769.68
R2_Selection_20	29.3789	40.2776	Bursa	Gölcük	15949	24862	28615	Öşür	şair	kile	1.5	2.1.1	384.84
R2_Selection_20	29.3789	40.2776	Bursa	Gölcük	15950	24862	28615	Öşür	alef	kile	1.5	2.1.1	384.84
R2_Selection_1	29.2179	40.2293	Bursa	Ada	15936	24863	28611	Öşür	hınta	kile	4	2.1.1	1026.24
R2_Selection_1	29.2179	40.2293	Bursa	Ada	15937	24863	28611	Öşür	şair	kile	1.5	2.1.1	384.84
R2_Selection_1	29.2179	40.2293	Bursa	Ada	15958	24866	28617	Öşür	hınta	kile	1	2.1.1	256.56
R2_Selection_20	29.3789	40.2776	Bursa	Gölcük	15972	24867	28618	Öşür	hınta	kile	12	2.1.1	3078.72
R2_Selection_20	29.3789	40.2776	Bursa	Gölcük	15973	24867	28618	Öşür	şair	kile	6	2.1.1	1539.36
R2_Selection_20	29.3789	40.2776	Bursa	Gölcük	15974	24867	28618	Öşür	alef	kile	5	2.1.1	1282.8
R2_Selection_1	29.2179	40.2293	Bursa	Ada	15980	24869	28624	Öşür	hınta	kile	4	2.1.1	1026.24
R2_Selection_1	29.2179	40.2293	Bursa	Ada	15981	24869	28624	Öşür	şair	kile	1.5	2.1.1	384.84
R2_SD2_SampPP1__R2_Selection_2	28.9976	40.2958	Bursa	Ahmed Bey	15996	24871	28626	Öşür	hınta	kile	0.5	2.1.1	128.28
R2_Selection_20	29.3789	40.2776	Bursa	Gölcük	15998	24872	28627	Öşür	hınta	kile	8	2.1.1	2052.48
R2_Selection_20	29.3789	40.2776	Bursa	Gölcük	15999	24872	28627	Öşür	şair	kile	4	2.1.1	1026.24
R2_Selection_20	29.3789	40.2776	Bursa	Gölcük	16001	24872	28627	Öşür	alef	kile	4	2.1.1	1026.24
R2_SD2_SampPP1__R2_Selection_2	28.9976	40.2958	Bursa	Ahmed Bey	16010	24874	28629	Öşür	hınta	kile	3	2.1.1	769.68
R2_SD2_SampPP1__R2_Selection_2	28.9976	40.2958	Bursa	Ahmed Bey	16011	24874	28629	Öşür	alef	kile	2	2.1.1	513.12
R2_Selection_20	29.3789	40.2776	Bursa	Gölcük	16022	24875	28631	Öşür	hınta	kile	2.5	2.1.1	641.4
R2_SD2_SampPP1__R2_Selection_2	28.9976	40.2958	Bursa	Ahmed Bey	16029	24878	28634	Öşür	hınta	kile	3	2.1.1	769.68
R2_SD2_SampPP1__R2_Selection_2	28.9976	40.2958	Bursa	Ahmed Bey	16030	24878	28634	Öşür	şair	kile	2	2.1.1	513.12
R2_SD2_SampPP1__R2_Selection_2	28.9976	40.2958	Bursa	Ahmed Bey	16031	24878	28634	Öşür	alef	kile	2.5	2.1.1	641.4
R2_Selection_20	29.3789	40.2776	Bursa	Gölcük	16043	24881	28637	Öşür	hınta	kile	7	2.1.1	1795.92
R2_Selection_20	29.3789	40.2776	Bursa	Gölcük	16044	24881	28637	Öşür	şair	kile	1	2.1.1	256.56
R2_Selection_20	29.3789	40.2776	Bursa	Gölcük	16045	24881	28637	Öşür	alef	kile	1.5	2.1.1	384.84
R2_Selection_20	29.3789	40.2776	Bursa	Gölcük	16046	24881	28637	Öşür	çavdar	kile	1	2.1.1	256.56
R2_SD2_SampPP1__R2_Selection_2	28.9976	40.2958	Bursa	Ahmed Bey	16053	24883	28639	Öşür	hınta	kile	1.5	2.1.1	384.84
R2_SD2_SampPP1__R2_Selection_2	28.9976	40.2958	Bursa	Ahmed Bey	16054	24883	28639	Öşür	alef	kile	1.5	2.1.1	384.84
R2_Selection_20	29.3789	40.2776	Bursa	Gölcük	16068	24885	28643	Öşür	alef	kile	2	2.1.1	513.12
R2_Selection_20	29.3789	40.2776	Bursa	Gölcük	16064	24885	28643	Öşür	hınta	kile	7	2.1.1	1795.92
R2_Selection_20	29.3789	40.2776	Bursa	Gölcük	16066	24885	28643	Öşür	şair	kile	4	2.1.1	1026.24
R2_SD2_SampPP1__R2_Selection_2	28.9976	40.2958	Bursa	Ahmed Bey	16067	24886	28642	Öşür	alef	kile	3	2.1.1	769.68
R2_SD2_SampPP1__R2_Selection_2	28.9976	40.2958	Bursa	Ahmed Bey	16065	24886	28642	Öşür	şair	kile	3	2.1.1	769.68
R2_SD2_SampPP1__R2_Selection_2	28.9976	40.2958	Bursa	Ahmed Bey	16063	24886	28642	Öşür	hınta	kile	3.5	2.1.1	897.96
R2_Selection_20	29.3789	40.2776	Bursa	Gölcük	16081	24888	28645	Öşür	hınta	kile	3.5	2.1.1	897.96
R2_Selection_20	29.3789	40.2776	Bursa	Gölcük	16082	24888	28645	Öşür	şair	kile	0.5	2.1.1	128.28
R2_Selection_20	29.3789	40.2776	Bursa	Gölcük	16084	24888	28645	Öşür	alef	kile	1.5	2.1.1	384.84
R2_Selection_20	29.3789	40.2776	Bursa	Gölcük	16090	24889	28647	Öşür	hınta	kile	3	2.1.1	769.68
R2_Selection_20	29.3789	40.2776	Bursa	Gölcük	16091	24889	28647	Öşür	şair	kile	2	2.1.1	513.12
R2_Selection_20	29.3789	40.2776	Bursa	Gölcük	16092	24889	28647	Öşür	alef	kile	1	2.1.1	256.56
R2_Selection_20	29.3789	40.2776	Bursa	Gölcük	16097	24890	28648	Öşür	hınta	kile	7	2.1.1	1795.92
R2_Selection_20	29.3789	40.2776	Bursa	Gölcük	16098	24890	28648	Öşür	şair	kile	3	2.1.1	769.68
R2_Selection_20	29.3789	40.2776	Bursa	Gölcük	16099	24890	28648	Öşür	alef	kile	3	2.1.1	769.68
R2_Selection_20	29.3789	40.2776	Bursa	Gölcük	16107	24891	28650	Öşür	hınta	kile	10	2.1.1	2565.6
R2_Selection_20	29.3789	40.2776	Bursa	Gölcük	16108	24891	28650	Öşür	şair	kile	6	2.1.1	1539.36
R2_Selection_20	29.3789	40.2776	Bursa	Gölcük	16109	24891	28650	Öşür	alef	kile	3	2.1.1	769.68
R2_Selection_20	29.3789	40.2776	Bursa	Gölcük	16113	24892	28651	Öşür	hınta	kile	2	2.1.1	513.12
R2_Selection_20	29.3789	40.2776	Bursa	Gölcük	16114	24892	28651	Öşür	şair	kile	1	2.1.1	256.56
R2_SD2_SampPP1__R2_Selection_2	28.9976	40.2958	Bursa	Ahmed Bey	16118	24893	28654	Öşür	hınta	kile	6	2.1.1	1539.36
R2_SD2_SampPP1__R2_Selection_2	28.9976	40.2958	Bursa	Ahmed Bey	16119	24893	28654	Öşür	şair	kile	3	2.1.1	769.68
R2_SD2_SampPP1__R2_Selection_2	28.9976	40.2958	Bursa	Ahmed Bey	16120	24893	28654	Öşür	alef	kile	4	2.1.1	1026.24
R2_Selection_20	29.3789	40.2776	Bursa	Gölcük	16123	24894	28655	Öşür	hınta	kile	8	2.1.1	2052.48
R2_Selection_20	29.3789	40.2776	Bursa	Gölcük	16124	24894	28655	Öşür	çavdar	kile	3	2.1.1	769.68
R2_Selection_20	29.3789	40.2776	Bursa	Gölcük	16125	24894	28655	Öşür	şair	kile	4	2.1.1	1026.24
R2_Selection_20	29.3789	40.2776	Bursa	Gölcük	16126	24894	28655	Öşür	alef	kile	3	2.1.1	769.68
R2_Selection_20	29.3789	40.2776	Bursa	Gölcük	16132	24895	28656	Öşür	hınta	kile	3.5	2.1.1	897.96
R2_Selection_20	29.3789	40.2776	Bursa	Gölcük	16133	24895	28656	Öşür	şair	kile	1.5	2.1.1	384.84
R2_Selection_20	29.3789	40.2776	Bursa	Gölcük	16140	24897	28658	Öşür	hınta	kile	6	2.1.1	1539.36
R2_Selection_20	29.3789	40.2776	Bursa	Gölcük	16141	24897	28658	Öşür	çavdar	kile	1.5	2.1.1	384.84
R2_Selection_20	29.3789	40.2776	Bursa	Gölcük	16142	24897	28658	Öşür	şair	kile	2	2.1.1	513.12
R2_Selection_20	29.3789	40.2776	Bursa	Gölcük	16156	24900	28663	Öşür	hınta	kile	6	2.1.1	1539.36
R2_Selection_20	29.3789	40.2776	Bursa	Gölcük	16158	24900	28663	Öşür	şair	kile	1	2.1.1	256.56
R2_Selection_20	29.3789	40.2776	Bursa	Gölcük	16159	24900	28663	Öşür	alef	kile	2	2.1.1	513.12
R2_SD2_SampPP1__R2_Selection_2	28.9976	40.2958	Bursa	Ahmed Bey	16167	24901	28665	Öşür	hınta	kile	4	2.1.1	1026.24
R2_SD2_SampPP1__R2_Selection_2	28.9976	40.2958	Bursa	Ahmed Bey	16189	24901	28665	Öşür	şair	kile	1.5	2.1.1	384.84
R2_SD2_SampPP1__R2_Selection_2	28.9976	40.2958	Bursa	Ahmed Bey	16190	24901	28665	Öşür	alef	kile	1.5	2.1.1	384.84
R2_Selection_20	29.3789	40.2776	Bursa	Gölcük	16168	24902	28666	Öşür	hınta	kile	6	2.1.1	1539.36
R2_Selection_20	29.3789	40.2776	Bursa	Gölcük	16169	24902	28666	Öşür	şair	kile	2.5	2.1.1	641.4
R2_Selection_20	29.3789	40.2776	Bursa	Gölcük	16182	24905	28670	Öşür	hınta	kile	3	2.1.1	769.68
R2_Selection_20	29.3789	40.2776	Bursa	Gölcük	16184	24905	28670	Öşür	şair	kile	1.5	2.1.1	384.84
R2_Selection_1	29.2179	40.2293	Bursa	Ada	16191	24907	28671	Öşür	hınta	kile	3	2.1.1	769.68
R2_SD2_SampPP1__R2_Selection_2	28.9976	40.2958	Bursa	Ahmed Bey	16208	24911	28677	Öşür	hınta	kile	4	2.1.1	1026.24
R2_Selection_1	29.2179	40.2293	Bursa	Ada	16204	24912	28676	Öşür	hınta	kile	6	2.1.1	1539.36
R2_Selection_1	29.2179	40.2293	Bursa	Ada	16205	24912	28676	Öşür	şair	kile	4	2.1.1	1026.24
R2_Selection_1	29.2179	40.2293	Bursa	Ada	16225	24916	28682	Öşür	hınta	kile	5	2.1.1	1282.8
R2_Selection_1	29.2179	40.2293	Bursa	Ada	16227	24916	28682	Öşür	şair	kile	1.5	2.1.1	384.84
R2_SD2_SampPP1__R2_Selection_2	28.9976	40.2958	Bursa	Ahmed Bey	16237	24921	28686	Öşür	hınta	kile	2	2.1.1	513.12
R2_SD2_SampPP1__R2_Selection_2	28.9976	40.2958	Bursa	Ahmed Bey	16243	24922	28687	Öşür	hınta	kile	2.5	2.1.1	641.4
R2_SD2_SampPP1__R2_Selection_2	28.9976	40.2958	Bursa	Ahmed Bey	16245	24922	28687	Öşür	alef	kile	2	2.1.1	513.12
R2_Selection_1	29.2179	40.2293	Bursa	Ada	16242	24923	28688	Öşür	hınta	kile	2.5	2.1.1	641.4
R2_SD2_SampPP1__R2_Selection_2	28.9976	40.2958	Bursa	Ahmed Bey	16256	24926	28691	Öşür	hınta	kile	3	2.1.1	769.68
R2_SD2_SampPP1__R2_Selection_2	28.9976	40.2958	Bursa	Ahmed Bey	16257	24926	28691	Öşür	alef	kile	1.5	2.1.1	384.84
R2_SD2_SampPP1__R2_Selection_2	28.9976	40.2958	Bursa	Ahmed Bey	16265	24928	28694	Öşür	hınta	kile	7	2.1.1	1795.92
R2_SD2_SampPP1__R2_Selection_2	28.9976	40.2958	Bursa	Ahmed Bey	16266	24928	28694	Öşür	şair	kile	0.5	2.1.1	128.28
R2_SD2_SampPP1__R2_Selection_2	28.9976	40.2958	Bursa	Ahmed Bey	16267	24928	28694	Öşür	alef	kile	0.5	2.1.1	128.28
R2_Selection_1	29.2179	40.2293	Bursa	Ada	16270	24929	28695	Öşür	hınta	kile	8	2.1.1	2052.48
R2_Selection_1	29.2179	40.2293	Bursa	Ada	16271	24929	28695	Öşür	şair	kile	5	2.1.1	1282.8
R2_Selection_12	29.0296	40.2459	Bursa	Çeltik	16291	24930	28701	Öşür	hınta	kile	15	2.1.1	3848.4
R2_Selection_12	29.0296	40.2459	Bursa	Çeltik	16292	24930	28701	Öşür	şair	kile	7	2.1.1	1795.92
R2_Selection_12	29.0296	40.2459	Bursa	Çeltik	16293	24930	28701	Öşür	alef	kile	10	2.1.1	2565.6
R2_Selection_12	29.0296	40.2459	Bursa	Çeltik	16294	24930	28701	Öşür	çavdar	kile	2	2.1.1	513.12
R2_Selection_12	29.0296	40.2459	Bursa	Çeltik	16301	24934	28702	Öşür	hınta	kile	6	2.1.1	1539.36
R2_Selection_12	29.0296	40.2459	Bursa	Çeltik	16302	24934	28702	Öşür	şair	kile	4	2.1.1	1026.24
R2_Selection_12	29.0296	40.2459	Bursa	Çeltik	16303	24934	28702	Öşür	çavdar	kile	1	2.1.1	256.56
R2_Selection_12	29.0296	40.2459	Bursa	Çeltik	16309	24935	28703	Öşür	hınta	kile	3	2.1.1	769.68
R2_Selection_12	29.0296	40.2459	Bursa	Çeltik	16310	24935	28703	Öşür	şair	kile	0.5	2.1.1	128.28
R2_Selection_12	29.0296	40.2459	Bursa	Çeltik	16317	24936	28704	Öşür	hınta	kile	5	2.1.1	1282.8
R2_Selection_12	29.0296	40.2459	Bursa	Çeltik	16318	24936	28704	Öşür	şair	kile	3.5	2.1.1	897.96
R2_Selection_12	29.0296	40.2459	Bursa	Çeltik	16319	24936	28704	Öşür	çavdar	kile	0.5	2.1.1	128.28
R2_Selection_12	29.0296	40.2459	Bursa	Çeltik	16328	24939	28707	Öşür	hınta	kile	6	2.1.1	1539.36
R2_Selection_12	29.0296	40.2459	Bursa	Çeltik	16329	24939	28707	Öşür	şair	kile	2.5	2.1.1	641.4
R2_Selection_12	29.0296	40.2459	Bursa	Çeltik	16330	24939	28707	Öşür	çavdar	kile	1	2.1.1	256.56
R2_Selection_12	29.0296	40.2459	Bursa	Çeltik	16337	24940	28708	Öşür	hınta	kile	3	2.1.1	769.68
R2_Selection_12	29.0296	40.2459	Bursa	Çeltik	16338	24940	28708	Öşür	şair	kile	2	2.1.1	513.12
R2_Selection_12	29.0296	40.2459	Bursa	Çeltik	16339	24940	28708	Öşür	alef	kile	0.5	2.1.1	128.28
R2_Selection_12	29.0296	40.2459	Bursa	Çeltik	16340	24940	28708	Öşür	çavdar	kile	1	2.1.1	256.56
R2_Selection_12	29.0296	40.2459	Bursa	Çeltik	16349	24942	28710	Öşür	hınta	kile	3.5	2.1.1	897.96
R2_Selection_12	29.0296	40.2459	Bursa	Çeltik	16350	24942	28710	Öşür	şair	kile	3	2.1.1	769.68
R2_Selection_12	29.0296	40.2459	Bursa	Çeltik	16351	24942	28710	Öşür	çavdar	kile	1	2.1.1	256.56
R2_Selection_12	29.0296	40.2459	Bursa	Çeltik	16353	24942	28710	Öşür	alef	kile	2	2.1.1	513.12
R2_Selection_12	29.0296	40.2459	Bursa	Çeltik	16362	24944	28712	Öşür	hınta	kile	2.5	2.1.1	641.4
R2_Selection_12	29.0296	40.2459	Bursa	Çeltik	16363	24944	28712	Öşür	şair	kile	0.75	2.1.1	192.42
R2_Selection_12	29.0296	40.2459	Bursa	Çeltik	16364	24944	28712	Öşür	çavdar	kile	0.5	2.1.1	128.28
R2_Selection_12	29.0296	40.2459	Bursa	Çeltik	16370	24946	28714	Öşür	hınta	kile	3	2.1.1	769.68
R2_Selection_12	29.0296	40.2459	Bursa	Çeltik	16371	24946	28714	Öşür	şair	kile	1	2.1.1	256.56
R2_Selection_12	29.0296	40.2459	Bursa	Çeltik	16372	24946	28714	Öşür	çavdar	kile	0.5	2.1.1	128.28
R2_Selection_12	29.0296	40.2459	Bursa	Çeltik	16379	24948	28716	Öşür	hınta	kile	15	2.1.1	3848.4
R2_Selection_12	29.0296	40.2459	Bursa	Çeltik	16380	24948	28716	Öşür	şair	kile	4	2.1.1	1026.24
R2_Selection_12	29.0296	40.2459	Bursa	Çeltik	16381	24948	28716	Öşür	alef	kile	1.5	2.1.1	384.84
R2_Selection_12	29.0296	40.2459	Bursa	Çeltik	16382	24948	28716	Öşür	çavdar	kile	1.5	2.1.1	384.84
R2_Selection_12	29.0296	40.2459	Bursa	Çeltik	16388	24949	28717	Öşür	hınta	kile	4	2.1.1	1026.24
R2_Selection_12	29.0296	40.2459	Bursa	Çeltik	16389	24949	28717	Öşür	şair	kile	1.5	2.1.1	384.84
R2_Selection_12	29.0296	40.2459	Bursa	Çeltik	16390	24949	28717	Öşür	çavdar	kile	1	2.1.1	256.56
R2_Selection_12	29.0296	40.2459	Bursa	Çeltik	16396	24951	28719	Öşür	hınta	kile	20	2.1.1	5131.2
R2_Selection_12	29.0296	40.2459	Bursa	Çeltik	16397	24951	28719	Öşür	şair	kile	15	2.1.1	3848.4
R2_Selection_12	29.0296	40.2459	Bursa	Çeltik	16398	24951	28719	Öşür	alef	kile	5	2.1.1	1282.8
R2_Selection_12	29.0296	40.2459	Bursa	Çeltik	16399	24951	28719	Öşür	çavdar	kile	2.5	2.1.1	641.4
R2_Selection_14	29.2161	40.168	Bursa	Dere Kızık	16405	24952	28721	Öşür	hınta	kile	4	2.1.1	1026.24
R2_Selection_14	29.2161	40.168	Bursa	Dere Kızık	16406	24952	28721	Öşür	şair	kile	3	2.1.1	769.68
R2_Selection_14	29.2161	40.168	Bursa	Dere Kızık	16407	24952	28721	Öşür	alef	kile	3	2.1.1	769.68
R2_Selection_14	29.2161	40.168	Bursa	Dere Kızık	16412	24953	28722	Öşür	hınta	kile	2.5	2.1.1	641.4
R2_Selection_14	29.2161	40.168	Bursa	Dere Kızık	16417	24954	28723	Öşür	hınta	kile	3	2.1.1	769.68
R2_Selection_14	29.2161	40.168	Bursa	Dere Kızık	16418	24954	28723	Öşür	alef	kile	1	2.1.1	256.56
R2_Selection_14	29.2161	40.168	Bursa	Dere Kızık	16430	24957	28726	Öşür	hınta	kile	8	2.1.1	2052.48
R2_Selection_14	29.2161	40.168	Bursa	Dere Kızık	16431	24957	28726	Öşür	şair	kile	3	2.1.1	769.68
R2_Selection_14	29.2161	40.168	Bursa	Dere Kızık	16432	24957	28726	Öşür	alef	kile	2.5	2.1.1	641.4
R2_Selection_14	29.2161	40.168	Bursa	Dere Kızık	16447	24958	28732	Öşür	hınta	kile	2	2.1.1	513.12
R2_Selection_14	29.2161	40.168	Bursa	Dere Kızık	16448	24958	28732	Öşür	şair	kile	3	2.1.1	769.68
R2_Selection_14	29.2161	40.168	Bursa	Dere Kızık	16460	24960	28736	Öşür	hınta	kile	3	2.1.1	769.68
R2_Selection_14	29.2161	40.168	Bursa	Dere Kızık	16461	24960	28736	Öşür	şair	kile	3	2.1.1	769.68
R2_Selection_14	29.2161	40.168	Bursa	Dere Kızık	16462	24960	28736	Öşür	alef	kile	2	2.1.1	513.12
R2_Selection_14	29.2161	40.168	Bursa	Dere Kızık	16471	24962	28739	Öşür	hınta	kile	5	2.1.1	1282.8
R2_Selection_14	29.2161	40.168	Bursa	Dere Kızık	16472	24962	28739	Öşür	alef	kile	6	2.1.1	1539.36
R2_Selection_14	29.2161	40.168	Bursa	Dere Kızık	16508	24969	28750	Öşür	hınta	kile	3	2.1.1	769.68
R2_Selection_14	29.2161	40.168	Bursa	Dere Kızık	16509	24969	28750	Öşür	alef	kile	2.5	2.1.1	641.4
R2_Selection_14	29.2161	40.168	Bursa	Dere Kızık	16529	24973	28758	Öşür	hınta	kile	4.5	2.1.1	1154.52
R2_Selection_14	29.2161	40.168	Bursa	Dere Kızık	16530	24973	28758	Öşür	şair	kile	0.5	2.1.1	128.28
R2_Selection_14	29.2161	40.168	Bursa	Dere Kızık	16547	24977	28764	Öşür	hınta	kile	4	2.1.1	1026.24
R2_Selection_14	29.2161	40.168	Bursa	Dere Kızık	16560	24978	28768	Öşür	hınta	kile	3.5	2.1.1	897.96
R2_Selection_14	29.2161	40.168	Bursa	Dere Kızık	16561	24978	28768	Öşür	alef	kile	4.5	2.1.1	1154.52
R2_Selection_14	29.2161	40.168	Bursa	Dere Kızık	16599	24986	28783	Öşür	şair	kile	1.5	2.1.1	384.84
R2_Selection_1	29.2179	40.2293	Bursa	Ada	16630	25003	28800	Öşür	hınta	kile	4	2.1.1	1026.24
R2_SD2_SampPP4__R2_Selection_35	29.097	40.2625	Bursa	Tepecik	17579	25312	29175	Öşür	hınta	kile	4.75	2.1.1	1218.66
R2_SD2_SampPP4__R2_Selection_35	29.097	40.2625	Bursa	Tepecik	17580	25312	29175	Öşür	şair	kile	1	2.1.1	256.56
R2_SD2_SampPP4__R2_Selection_35	29.097	40.2625	Bursa	Tepecik	17581	25312	29175	Öşür	alef	kile	3.75	2.1.1	962.1
R2_SD2_SampPP4__R2_Selection_35	29.097	40.2625	Bursa	Tepecik	17585	25313	29176	Öşür	hınta	kile	2	2.1.1	513.12
R2_SD2_SampPP4__R2_Selection_35	29.097	40.2625	Bursa	Tepecik	17586	25313	29176	Öşür	şair	kile	0.5	2.1.1	128.28
R2_SD2_SampPP4__R2_Selection_35	29.097	40.2625	Bursa	Tepecik	17587	25313	29176	Öşür	alef	kile	1.5	2.1.1	384.84
R2_SD2_SampPP4__R2_Selection_35	29.097	40.2625	Bursa	Tepecik	18250	25313	29534	Öşür	hınta	kile	1.5	2.1.1	384.84
R2_SD2_SampPP4__R2_Selection_35	29.097	40.2625	Bursa	Tepecik	18251	25313	29534	Öşür	alef	kile	1.5	2.1.1	384.84
R2_SD2_SampPP4__R2_Selection_35	29.097	40.2625	Bursa	Tepecik	18266	25675	29536	Öşür	hınta	kile	2	2.1.1	513.12
R2_SD2_SampPP4__R2_Selection_35	29.097	40.2625	Bursa	Tepecik	18267	25675	29536	Öşür	alef	kile	1	2.1.1	256.56
R2_SD2_SampPP4__R2_Selection_35	29.097	40.2625	Bursa	Tepecik	18296	25678	29540	Öşür	alef	kile	1	2.1.1	256.56
R2_Selection_4	29.0646	40.2819	Bursa	Alişar	18305	25687	29549	Öşür	hınta	kile	7.5	2.1.1	1924.2
R2_Selection_4	29.0646	40.2819	Bursa	Alişar	18307	25687	29549	Öşür	şair	kile	4	2.1.1	1026.24
R2_Selection_9	29.0188	40.2517	Bursa	Bilad-ı Yunus	18312	25689	29551	Öşür	hınta	kile	2.5	2.1.1	641.4
R2_Selection_9	29.0188	40.2517	Bursa	Bilad-ı Yunus	18315	25689	29551	Öşür	şair	kile	1.5	2.1.1	384.84
R2_Selection_9	29.0188	40.2517	Bursa	Bilad-ı Yunus	18339	25689	29551	Öşür	hınta	kile	10	2.1.1	2565.6
R2_Selection_9	29.0188	40.2517	Bursa	Bilad-ı Yunus	18340	25689	29551	Öşür	şair	kile	7.5	2.1.1	1924.2
R2_Selection_9	29.0188	40.2517	Bursa	Bilad-ı Yunus	18342	25689	29551	Öşür	alef	kile	7.5	2.1.1	1924.2
R2_Selection_4	29.0646	40.2819	Bursa	Alişar	18321	25693	29555	Öşür	hınta	kile	9	2.1.1	2309.04
R2_Selection_4	29.0646	40.2819	Bursa	Alişar	18322	25693	29555	Öşür	şair	kile	1.5	2.1.1	384.84
R2_Selection_4	29.0646	40.2819	Bursa	Alişar	18323	25693	29555	Öşür	alef	kile	3.5	2.1.1	897.96
R2_SD2_SampPP4__R2_Selection_35	29.097	40.2625	Bursa	Tepecik	18343	25695	29558	Öşür	alef	kile	0.25	2.1.1	64.14
R2_SD2_SampPP4__R2_Selection_35	29.097	40.2625	Bursa	Tepecik	18341	25695	29558	Öşür	hınta	kile	1	2.1.1	256.56
R2_Selection_4	29.0646	40.2819	Bursa	Alişar	18356	25698	29561	Öşür	nohut	kile	0.5	2.1.1	128.28
R2_Selection_4	29.0646	40.2819	Bursa	Alişar	18351	25698	29561	Öşür	hınta	kile	3.5	2.1.1	897.96
R2_Selection_4	29.0646	40.2819	Bursa	Alişar	18352	25698	29561	Öşür	şair	kile	3	2.1.1	769.68
R2_Selection_4	29.0646	40.2819	Bursa	Alişar	18353	25698	29561	Öşür	alef	kile	2	2.1.1	513.12
R2_Selection_9	29.0188	40.2517	Bursa	Bilad-ı Yunus	18355	25700	29563	Öşür	hınta	kile	8	2.1.1	2052.48
R2_Selection_9	29.0188	40.2517	Bursa	Bilad-ı Yunus	18358	25700	29563	Öşür	şair	kile	4	2.1.1	1026.24
R2_Selection_9	29.0188	40.2517	Bursa	Bilad-ı Yunus	18361	25700	29563	Öşür	alef	kile	2.5	2.1.1	641.4
R2_Selection_9	29.0188	40.2517	Bursa	Bilad-ı Yunus	18370	25700	29563	Öşür	hınta	kile	20	2.1.1	5131.2
R2_Selection_9	29.0188	40.2517	Bursa	Bilad-ı Yunus	18371	25700	29563	Öşür	şair	kile	15	2.1.1	3848.4
R2_Selection_9	29.0188	40.2517	Bursa	Bilad-ı Yunus	18372	25700	29563	Öşür	alef	kile	15	2.1.1	3848.4
R2_SD2_SampPP4__R2_Selection_35	29.097	40.2625	Bursa	Tepecik	18388	25703	29570	Öşür	hınta	kile	2.5	2.1.1	641.4
R2_SD2_SampPP4__R2_Selection_35	29.097	40.2625	Bursa	Tepecik	18390	25703	29570	Öşür	alef	kile	2	2.1.1	513.12
R2_Selection_4	29.0646	40.2819	Bursa	Alişar	18381	25706	29568	Öşür	hınta	kile	4	2.1.1	1026.24
R2_Selection_4	29.0646	40.2819	Bursa	Alişar	18382	25706	29568	Öşür	alef	kile	0.5	2.1.1	128.28
R2_Selection_9	29.0188	40.2517	Bursa	Bilad-ı Yunus	18396	25708	29571	Öşür	hınta	kile	3	2.1.1	769.68
R2_Selection_9	29.0188	40.2517	Bursa	Bilad-ı Yunus	18397	25708	29571	Öşür	şair	kile	1	2.1.1	256.56
R2_Selection_9	29.0188	40.2517	Bursa	Bilad-ı Yunus	18398	25708	29571	Öşür	alef	kile	1.5	2.1.1	384.84
R2_Selection_9	29.0188	40.2517	Bursa	Bilad-ı Yunus	18402	25708	29571	Öşür	hınta	kile	20	2.1.1	5131.2
R2_Selection_9	29.0188	40.2517	Bursa	Bilad-ı Yunus	18410	25708	29571	Öşür	şair	kile	15	2.1.1	3848.4
R2_Selection_9	29.0188	40.2517	Bursa	Bilad-ı Yunus	18411	25708	29571	Öşür	alef	kile	15	2.1.1	3848.4
R2_SD2_SampPP4__R2_Selection_35	29.097	40.2625	Bursa	Tepecik	18403	25710	29572	Öşür	hınta	kile	4	2.1.1	1026.24
R2_SD2_SampPP4__R2_Selection_35	29.097	40.2625	Bursa	Tepecik	18405	25710	29572	Öşür	alef	kile	1	2.1.1	256.56
R2_Selection_4	29.0646	40.2819	Bursa	Alişar	18412	25712	29575	Öşür	hınta	kile	5	2.1.1	1282.8
R2_Selection_4	29.0646	40.2819	Bursa	Alişar	18413	25712	29575	Öşür	şair	kile	2	2.1.1	513.12
R2_Selection_4	29.0646	40.2819	Bursa	Alişar	18414	25712	29575	Öşür	alef	kile	2	2.1.1	513.12
R2_SD2_SampPP4__R2_Selection_35	29.097	40.2625	Bursa	Tepecik	18423	25713	29579	Öşür	hınta	kile	0.25	2.1.1	64.14
R2_SD2_SampPP4__R2_Selection_35	29.097	40.2625	Bursa	Tepecik	18424	25713	29579	Öşür	alef	kile	2.5	2.1.1	641.4
R2_Selection_9	29.0188	40.2517	Bursa	Bilad-ı Yunus	18425	25715	29578	Öşür	şair	kile	1.5	2.1.1	384.84
R2_Selection_9	29.0188	40.2517	Bursa	Bilad-ı Yunus	18422	25715	29578	Öşür	hınta	kile	2.5	2.1.1	641.4
R2_Selection_9	29.0188	40.2517	Bursa	Bilad-ı Yunus	18437	25715	29578	Öşür	alef	kile	7.5	2.1.1	1924.2
R2_Selection_9	29.0188	40.2517	Bursa	Bilad-ı Yunus	18434	25715	29578	Öşür	hınta	kile	10	2.1.1	2565.6
R2_Selection_9	29.0188	40.2517	Bursa	Bilad-ı Yunus	18435	25715	29578	Öşür	şair	kile	7.5	2.1.1	1924.2
R2_Selection_4	29.0646	40.2819	Bursa	Alişar	18436	25717	29581	Öşür	şair	kile	2.5	2.1.1	641.4
R2_Selection_4	29.0646	40.2819	Bursa	Alişar	18438	25717	29581	Öşür	alef	kile	3	2.1.1	769.68
R2_Selection_4	29.0646	40.2819	Bursa	Alişar	18433	25717	29581	Öşür	hınta	kile	5	2.1.1	1282.8
R2_SD2_SampPP4__R2_Selection_35	29.097	40.2625	Bursa	Tepecik	18444	25718	29582	Öşür	hınta	kile	4	2.1.1	1026.24
R2_Selection_9	29.0188	40.2517	Bursa	Bilad-ı Yunus	18451	25721	29585	Öşür	hınta	kile	1.5	2.1.1	384.84
R2_Selection_9	29.0188	40.2517	Bursa	Bilad-ı Yunus	18453	25721	29585	Öşür	şair	kile	1	2.1.1	256.56
R2_Selection_9	29.0188	40.2517	Bursa	Bilad-ı Yunus	18457	25721	29585	Öşür	hınta	kile	16.5	2.1.1	4233.24
R2_Selection_9	29.0188	40.2517	Bursa	Bilad-ı Yunus	18458	25721	29585	Öşür	şair	kile	13.5	2.1.1	3463.56
R2_Selection_9	29.0188	40.2517	Bursa	Bilad-ı Yunus	18459	25721	29585	Öşür	alef	kile	13.5	2.1.1	3463.56
R2_Selection_4	29.0646	40.2819	Bursa	Alişar	18462	25723	29587	Öşür	hınta	kile	5.5	2.1.1	1411.08
R2_SD2_SampPP4__R2_Selection_35	29.097	40.2625	Bursa	Tepecik	18463	25724	29589	Öşür	hınta	kile	3	2.1.1	769.68
R2_SD2_SampPP4__R2_Selection_35	29.097	40.2625	Bursa	Tepecik	18490	25727	29597	Öşür	hınta	kile	3	2.1.1	769.68
R2_SD2_SampPP4__R2_Selection_35	29.097	40.2625	Bursa	Tepecik	18497	25727	29600	Öşür	hınta	kile	3	2.1.1	769.68
R2_Selection_9	29.0188	40.2517	Bursa	Bilad-ı Yunus	18477	25728	29594	Öşür	hınta	kile	6	2.1.1	1539.36
R2_Selection_9	29.0188	40.2517	Bursa	Bilad-ı Yunus	18478	25728	29594	Öşür	şair	kile	1	2.1.1	256.56
R2_Selection_9	29.0188	40.2517	Bursa	Bilad-ı Yunus	18480	25728	29594	Öşür	alef	kile	2	2.1.1	513.12
R2_Selection_9	29.0188	40.2517	Bursa	Bilad-ı Yunus	18485	25728	29594	Öşür	hınta	kile	16.5	2.1.1	4233.24
R2_Selection_9	29.0188	40.2517	Bursa	Bilad-ı Yunus	18486	25728	29594	Öşür	şair	kile	13.5	2.1.1	3463.56
R2_Selection_9	29.0188	40.2517	Bursa	Bilad-ı Yunus	18487	25728	29594	Öşür	alef	kile	13.5	2.1.1	3463.56
R2_Selection_4	29.0646	40.2819	Bursa	Alişar	18501	25730	29604	Öşür	hınta	kile	10	2.1.1	2565.6
R2_Selection_4	29.0646	40.2819	Bursa	Alişar	18504	25730	29604	Öşür	şair	kile	2.5	2.1.1	641.4
R2_Selection_4	29.0646	40.2819	Bursa	Alişar	18506	25730	29604	Öşür	alef	kile	3	2.1.1	769.68
R2_Selection_4	29.0646	40.2819	Bursa	Alişar	18515	25736	29607	Öşür	şair	kile	1	2.1.1	256.56
R2_Selection_4	29.0646	40.2819	Bursa	Alişar	18517	25736	29607	Öşür	alef	kile	1.5	2.1.1	384.84
R2_Selection_4	29.0646	40.2819	Bursa	Alişar	18513	25736	29607	Öşür	hınta	kile	3	2.1.1	769.68
R2_SD2_SampPP4__R2_Selection_35	29.097	40.2625	Bursa	Tepecik	18514	25737	29608	Öşür	alef	kile	1	2.1.1	256.56
R2_SD2_SampPP4__R2_Selection_35	29.097	40.2625	Bursa	Tepecik	18512	25737	29608	Öşür	hınta	kile	0.25	2.1.1	64.14
R2_Selection_9	29.0188	40.2517	Bursa	Bilad-ı Yunus	18527	25738	29609	Öşür	hınta	kile	5	2.1.1	1282.8
R2_Selection_9	29.0188	40.2517	Bursa	Bilad-ı Yunus	18528	25738	29609	Öşür	şair	kile	2	2.1.1	513.12
R2_Selection_9	29.0188	40.2517	Bursa	Bilad-ı Yunus	18529	25738	29609	Öşür	alef	kile	1	2.1.1	256.56
R2_Selection_9	29.0188	40.2517	Bursa	Bilad-ı Yunus	18535	25738	29609	Öşür	hınta	kile	20	2.1.1	5131.2
R2_Selection_9	29.0188	40.2517	Bursa	Bilad-ı Yunus	18536	25738	29609	Öşür	şair	kile	15	2.1.1	3848.4
R2_Selection_9	29.0188	40.2517	Bursa	Bilad-ı Yunus	18537	25738	29609	Öşür	alef	kile	15	2.1.1	3848.4
R2_Selection_4	29.0646	40.2819	Bursa	Alişar	18538	25741	29612	Öşür	hınta	kile	3	2.1.1	769.68
R2_Selection_4	29.0646	40.2819	Bursa	Alişar	18539	25741	29612	Öşür	şair	kile	1	2.1.1	256.56
R2_Selection_4	29.0646	40.2819	Bursa	Alişar	18541	25741	29612	Öşür	alef	kile	1.5	2.1.1	384.84
R2_SD2_SampPP4__R2_Selection_35	29.097	40.2625	Bursa	Tepecik	18560	25743	29617	Öşür	hınta	kile	3	2.1.1	769.68
R2_SD2_SampPP4__R2_Selection_35	29.097	40.2625	Bursa	Tepecik	18561	25743	29617	Öşür	şair	kile	5	2.1.1	1282.8
R2_SD2_SampPP4__R2_Selection_35	29.097	40.2625	Bursa	Tepecik	18570	25744	29619	Öşür	hınta	kile	6	2.1.1	1539.36
R2_Selection_4	29.0646	40.2819	Bursa	Alişar	18565	25746	29618	Öşür	hınta	kile	3	2.1.1	769.68
R2_Selection_4	29.0646	40.2819	Bursa	Alişar	18566	25746	29618	Öşür	alef	kile	1	2.1.1	256.56
R2_SD2_SampPP4__R2_Selection_35	29.097	40.2625	Bursa	Tepecik	18581	25749	29622	Öşür	hınta	kile	3	2.1.1	769.68
R2_SD2_SampPP4__R2_Selection_35	29.097	40.2625	Bursa	Tepecik	18582	25749	29622	Öşür	alef	kile	1.5	2.1.1	384.84
R2_SD2_SampPP4__R2_Selection_35	29.097	40.2625	Bursa	Tepecik	18611	25753	29627	Öşür	hınta	kile	4	2.1.1	1026.24
R2_SD2_SampPP4__R2_Selection_35	29.097	40.2625	Bursa	Tepecik	18612	25753	29627	Öşür	şair	kile	2	2.1.1	513.12
R2_SD2_SampPP4__R2_Selection_35	29.097	40.2625	Bursa	Tepecik	18613	25753	29627	Öşür	alef	kile	3	2.1.1	769.68
R2_Selection_9	29.0188	40.2517	Bursa	Bilad-ı Yunus	18666	25766	29642	Öşür	hınta	kile	1.5	2.1.1	384.84
R2_Selection_9	29.0188	40.2517	Bursa	Bilad-ı Yunus	18669	25766	29642	Öşür	şair	kile	0.5	2.1.1	128.28
R2_Selection_9	29.0188	40.2517	Bursa	Bilad-ı Yunus	18678	25766	29642	Öşür	hınta	kile	16.5	2.1.1	4233.24
R2_Selection_9	29.0188	40.2517	Bursa	Bilad-ı Yunus	18680	25766	29642	Öşür	şair	kile	13.5	2.1.1	3463.56
R2_Selection_4	29.0646	40.2819	Bursa	Alişar	18675	25767	29643	Öşür	hınta	kile	5	2.1.1	1282.8
R2_Selection_4	29.0646	40.2819	Bursa	Alişar	18676	25767	29643	Öşür	şair	kile	0.5	2.1.1	128.28
R2_Selection_4	29.0646	40.2819	Bursa	Alişar	18677	25767	29643	Öşür	alef	kile	1.5	2.1.1	384.84
R2_Selection_4	29.0646	40.2819	Bursa	Alişar	18697	25771	29650	Öşür	hınta	kile	10	2.1.1	2565.6
R2_Selection_4	29.0646	40.2819	Bursa	Alişar	18698	25771	29650	Öşür	şair	kile	6	2.1.1	1539.36
R2_Selection_4	29.0646	40.2819	Bursa	Alişar	18700	25771	29650	Öşür	alef	kile	12	2.1.1	3078.72
R2_Selection_9	29.0188	40.2517	Bursa	Bilad-ı Yunus	18703	25773	29653	Öşür	hınta	kile	1	2.1.1	256.56
R2_Selection_9	29.0188	40.2517	Bursa	Bilad-ı Yunus	18705	25773	29653	Öşür	şair	kile	1.5	2.1.1	384.84
R2_Selection_9	29.0188	40.2517	Bursa	Bilad-ı Yunus	18719	25773	29655	Öşür	hınta	kile	4	2.1.1	1026.24
R2_Selection_9	29.0188	40.2517	Bursa	Bilad-ı Yunus	18720	25773	29655	Öşür	şair	kile	2	2.1.1	513.12
R2_Selection_9	29.0188	40.2517	Bursa	Bilad-ı Yunus	18722	25773	29655	Öşür	alef	kile	3	2.1.1	769.68
R2_Selection_9	29.0188	40.2517	Bursa	Bilad-ı Yunus	18730	25773	29655	Öşür	hınta	kile	20	2.1.1	5131.2
R2_Selection_9	29.0188	40.2517	Bursa	Bilad-ı Yunus	18731	25773	29655	Öşür	şair	kile	17.5	2.1.1	4489.8
R2_Selection_9	29.0188	40.2517	Bursa	Bilad-ı Yunus	18733	25773	29655	Öşür	alef	kile	17.5	2.1.1	4489.8
R2_SD2_SampPP4__R2_Selection_35	29.097	40.2625	Bursa	Tepecik	18715	25774	29654	Öşür	hınta	kile	3	2.1.1	769.68
R2_Selection_9	29.0188	40.2517	Bursa	Bilad-ı Yunus	18762	25775	29666	Öşür	hınta	kile	8	2.1.1	2052.48
R2_Selection_9	29.0188	40.2517	Bursa	Bilad-ı Yunus	18766	25775	29666	Öşür	şair	kile	4	2.1.1	1026.24
R2_Selection_9	29.0188	40.2517	Bursa	Bilad-ı Yunus	18768	25775	29666	Öşür	alef	kile	1.5	2.1.1	384.84
R2_Selection_9	29.0188	40.2517	Bursa	Bilad-ı Yunus	18775	25775	29666	Öşür	hınta	kile	32.5	2.1.1	8338.2
R2_Selection_9	29.0188	40.2517	Bursa	Bilad-ı Yunus	18776	25775	29666	Öşür	şair	kile	25	2.1.1	6414
R2_Selection_9	29.0188	40.2517	Bursa	Bilad-ı Yunus	18777	25775	29666	Öşür	alef	kile	25	2.1.1	6414
R2_Selection_4	29.0646	40.2819	Bursa	Alişar	18749	25783	29665	Öşür	hınta	kile	4.5	2.1.1	1154.52
R2_Selection_4	29.0646	40.2819	Bursa	Alişar	18750	25783	29665	Öşür	şair	kile	2	2.1.1	513.12
R2_Selection_4	29.0646	40.2819	Bursa	Alişar	18751	25783	29665	Öşür	alef	kile	4.5	2.1.1	1154.52
R2_Selection_4	29.0646	40.2819	Bursa	Alişar	18753	25783	29665	Öşür	nohut	kile	0.5	2.1.1	128.28
R2_SD2_SampPP4__R2_Selection_35	29.097	40.2625	Bursa	Tepecik	18761	25784	29667	Öşür	hınta	kile	1.5	2.1.1	384.84
R2_SD2_SampPP4__R2_Selection_35	29.097	40.2625	Bursa	Tepecik	18767	25784	29667	Öşür	şair	kile	1.25	2.1.1	320.7
R2_SD2_SampPP4__R2_Selection_35	29.097	40.2625	Bursa	Tepecik	18765	25784	29667	Öşür	alef	kile	1.5	2.1.1	384.84
R2_Selection_9	29.0188	40.2517	Bursa	Bilad-ı Yunus	18781	25787	29671	Öşür	hınta	kile	8	2.1.1	2052.48
R2_Selection_9	29.0188	40.2517	Bursa	Bilad-ı Yunus	18791	25787	29671	Öşür	çavdar	kile	1	2.1.1	256.56
R2_Selection_9	29.0188	40.2517	Bursa	Bilad-ı Yunus	18797	25787	29671	Öşür	alef	kile	2	2.1.1	513.12
R2_Selection_9	29.0188	40.2517	Bursa	Bilad-ı Yunus	18802	25787	29671	Öşür	hınta	kile	35	2.1.1	8979.6
R2_Selection_9	29.0188	40.2517	Bursa	Bilad-ı Yunus	18805	25787	29671	Öşür	şair	kile	25	2.1.1	6414
R2_Selection_9	29.0188	40.2517	Bursa	Bilad-ı Yunus	18806	25787	29671	Öşür	alef	kile	25	2.1.1	6414
R2_Selection_9	29.0188	40.2517	Bursa	Bilad-ı Yunus	18818	25787	29679	Öşür	hınta	kile	7	2.1.1	1795.92
R2_Selection_9	29.0188	40.2517	Bursa	Bilad-ı Yunus	18819	25787	29679	Öşür	şair	kile	1.5	2.1.1	384.84
R2_Selection_9	29.0188	40.2517	Bursa	Bilad-ı Yunus	18820	25787	29679	Öşür	çavdar	kile	3	2.1.1	769.68
R2_Selection_9	29.0188	40.2517	Bursa	Bilad-ı Yunus	18786	25787	29671	Öşür	şair	kile	1.5	2.1.1	384.84
R2_Selection_9	29.0188	40.2517	Bursa	Bilad-ı Yunus	18834	25787	29679	Öşür	hınta	kile	20	2.1.1	5131.2
R2_Selection_9	29.0188	40.2517	Bursa	Bilad-ı Yunus	18835	25787	29679	Öşür	şair	kile	15	2.1.1	3848.4
R2_Selection_9	29.0188	40.2517	Bursa	Bilad-ı Yunus	18836	25787	29679	Öşür	alef	kile	15	2.1.1	3848.4
R2_Selection_4	29.0646	40.2819	Bursa	Alişar	18788	25790	29675	Öşür	alef	kile	20	2.1.1	5131.2
R2_Selection_4	29.0646	40.2819	Bursa	Alişar	18782	25790	29675	Öşür	hınta	kile	20	2.1.1	5131.2
R2_Selection_4	29.0646	40.2819	Bursa	Alişar	18785	25790	29675	Öşür	şair	kile	8	2.1.1	2052.48
R2_Selection_4	29.0646	40.2819	Bursa	Alişar	18821	25793	29680	Öşür	hınta	kile	17.5	2.1.1	4489.8
R2_Selection_4	29.0646	40.2819	Bursa	Alişar	18826	25793	29680	Öşür	alef	kile	7.5	2.1.1	1924.2
R2_Selection_4	29.0646	40.2819	Bursa	Alişar	18841	25797	29683	Öşür	hınta	kile	6	2.1.1	1539.36
R2_Selection_4	29.0646	40.2819	Bursa	Alişar	18842	25797	29683	Öşür	şair	kile	1	2.1.1	256.56
R2_Selection_4	29.0646	40.2819	Bursa	Alişar	18843	25797	29683	Öşür	alef	kile	1.5	2.1.1	384.84
R2_Selection_9	29.0188	40.2517	Bursa	Bilad-ı Yunus	18856	25799	29687	Öşür	hınta	kile	7	2.1.1	1795.92
R2_Selection_9	29.0188	40.2517	Bursa	Bilad-ı Yunus	18858	25799	29687	Öşür	şair	kile	3	2.1.1	769.68
R2_Selection_9	29.0188	40.2517	Bursa	Bilad-ı Yunus	18859	25799	29687	Öşür	alef	kile	3	2.1.1	769.68
R2_Selection_9	29.0188	40.2517	Bursa	Bilad-ı Yunus	18862	25799	29687	Öşür	hınta	kile	65	2.1.1	16676.4
R2_Selection_9	29.0188	40.2517	Bursa	Bilad-ı Yunus	18863	25799	29687	Öşür	şair	kile	45	2.1.1	11545.2
R2_Selection_9	29.0188	40.2517	Bursa	Bilad-ı Yunus	18864	25799	29687	Öşür	alef	kile	45	2.1.1	11545.2
R2_SD2_SampPP4__R2_Selection_35	29.097	40.2625	Bursa	Tepecik	18865	25801	29689	Öşür	hınta	kile	5	2.1.1	1282.8
R2_SD2_SampPP4__R2_Selection_35	29.097	40.2625	Bursa	Tepecik	18866	25801	29689	Öşür	alef	kile	1.5	2.1.1	384.84
R2_Selection_9	29.0188	40.2517	Bursa	Bilad-ı Yunus	18878	25803	29693	Öşür	hınta	kile	7	2.1.1	1795.92
R2_Selection_9	29.0188	40.2517	Bursa	Bilad-ı Yunus	18879	25803	29693	Öşür	şair	kile	2	2.1.1	513.12
R2_Selection_9	29.0188	40.2517	Bursa	Bilad-ı Yunus	18880	25803	29693	Öşür	çavdar	kile	1	2.1.1	256.56
R2_Selection_9	29.0188	40.2517	Bursa	Bilad-ı Yunus	18881	25803	29693	Öşür	alef	kile	2	2.1.1	513.12
R2_Selection_9	29.0188	40.2517	Bursa	Bilad-ı Yunus	18889	25803	29693	Öşür	hınta	kile	25	2.1.1	6414
R2_Selection_9	29.0188	40.2517	Bursa	Bilad-ı Yunus	18890	25803	29693	Öşür	şair	kile	20	2.1.1	5131.2
R2_Selection_9	29.0188	40.2517	Bursa	Bilad-ı Yunus	18896	25803	29693	Öşür	alef	kile	20	2.1.1	5131.2
R2_Selection_4	29.0646	40.2819	Bursa	Alişar	18901	25806	29697	Öşür	hınta	kile	7.5	2.1.1	1924.2
R2_Selection_4	29.0646	40.2819	Bursa	Alişar	18902	25806	29697	Öşür	şair	kile	4	2.1.1	1026.24
R2_Selection_4	29.0646	40.2819	Bursa	Alişar	18905	25806	29697	Öşür	alef	kile	5	2.1.1	1282.8
R2_Selection_4	29.0646	40.2819	Bursa	Alişar	18910	25806	29697	Öşür	nohut	kile	0.5	2.1.1	128.28
R2_SD2_SampPP4__R2_Selection_35	29.097	40.2625	Bursa	Tepecik	18918	25808	29700	Öşür	hınta	kile	1.25	2.1.1	320.7
R2_SD2_SampPP4__R2_Selection_35	29.097	40.2625	Bursa	Tepecik	18919	25808	29700	Öşür	şair	kile	0.5	2.1.1	128.28
R2_Selection_9	29.0188	40.2517	Bursa	Bilad-ı Yunus	18925	25810	29701	Öşür	hınta	kile	10	2.1.1	2565.6
R2_Selection_9	29.0188	40.2517	Bursa	Bilad-ı Yunus	18926	25810	29701	Öşür	alef	kile	3	2.1.1	769.68
R2_Selection_9	29.0188	40.2517	Bursa	Bilad-ı Yunus	18937	25810	29701	Öşür	hınta	kile	30	2.1.1	7696.8
R2_Selection_9	29.0188	40.2517	Bursa	Bilad-ı Yunus	18938	25810	29701	Öşür	şair	kile	25	2.1.1	6414
R2_Selection_9	29.0188	40.2517	Bursa	Bilad-ı Yunus	18939	25810	29701	Öşür	alef	kile	25	2.1.1	6414
R2_Selection_4	29.0646	40.2819	Bursa	Alişar	18943	25811	29702	Öşür	hınta	kile	10	2.1.1	2565.6
R2_Selection_4	29.0646	40.2819	Bursa	Alişar	18944	25811	29702	Öşür	şair	kile	4	2.1.1	1026.24
R2_Selection_4	29.0646	40.2819	Bursa	Alişar	18945	25811	29702	Öşür	alef	kile	5	2.1.1	1282.8
R2_Selection_4	29.0646	40.2819	Bursa	Alişar	18956	25817	29709	Öşür	hınta	kile	6	2.1.1	1539.36
R2_Selection_4	29.0646	40.2819	Bursa	Alişar	18957	25817	29709	Öşür	şair	kile	1	2.1.1	256.56
R2_Selection_4	29.0646	40.2819	Bursa	Alişar	18958	25817	29709	Öşür	alef	kile	1	2.1.1	256.56
R2_Selection_4	29.0646	40.2819	Bursa	Alişar	18961	25817	29709	Öşür	nohut	kile	0.5	2.1.1	128.28
R2_Selection_4	29.0646	40.2819	Bursa	Alişar	18972	25820	29713	Öşür	hınta	kile	8	2.1.1	2052.48
R2_Selection_4	29.0646	40.2819	Bursa	Alişar	18973	25820	29713	Öşür	şair	kile	5	2.1.1	1282.8
R2_Selection_4	29.0646	40.2819	Bursa	Alişar	18974	25820	29713	Öşür	alef	kile	6	2.1.1	1539.36
R2_Selection_4	29.0646	40.2819	Bursa	Alişar	18985	25826	29722	Öşür	hınta	kile	3	2.1.1	769.68
R2_Selection_4	29.0646	40.2819	Bursa	Alişar	18986	25826	29722	Öşür	şair	kile	0.5	2.1.1	128.28
R2_Selection_4	29.0646	40.2819	Bursa	Alişar	18989	25826	29722	Öşür	alef	kile	1	2.1.1	256.56
R2_Selection_9	29.0188	40.2517	Bursa	Bilad-ı Yunus	18997	25828	29723	Öşür	hınta	kile	10	2.1.1	2565.6
R2_Selection_9	29.0188	40.2517	Bursa	Bilad-ı Yunus	18998	25828	29723	Öşür	şair	kile	2	2.1.1	513.12
R2_Selection_9	29.0188	40.2517	Bursa	Bilad-ı Yunus	18999	25828	29723	Öşür	alef	kile	2	2.1.1	513.12
R2_Selection_9	29.0188	40.2517	Bursa	Bilad-ı Yunus	19000	25828	29723	Öşür	çavdar	kile	1	2.1.1	256.56
R2_Selection_9	29.0188	40.2517	Bursa	Bilad-ı Yunus	19005	25828	29723	Öşür	hınta	kile	10	2.1.1	2565.6
R2_Selection_9	29.0188	40.2517	Bursa	Bilad-ı Yunus	19006	25828	29723	Öşür	şair	kile	7.5	2.1.1	1924.2
R2_Selection_9	29.0188	40.2517	Bursa	Bilad-ı Yunus	19008	25828	29723	Öşür	alef	kile	7.5	2.1.1	1924.2
R2_Selection_4	29.0646	40.2819	Bursa	Alişar	19009	25829	29729	Öşür	hınta	kile	10	2.1.1	2565.6
R2_Selection_4	29.0646	40.2819	Bursa	Alişar	19010	25829	29729	Öşür	şair	kile	3	2.1.1	769.68
R2_Selection_4	29.0646	40.2819	Bursa	Alişar	19011	25829	29729	Öşür	alef	kile	4	2.1.1	1026.24
R2_Selection_9	29.0188	40.2517	Bursa	Bilad-ı Yunus	19017	25831	29732	Öşür	hınta	kile	8	2.1.1	2052.48
R2_Selection_9	29.0188	40.2517	Bursa	Bilad-ı Yunus	19021	25831	29732	Öşür	alef	kile	3.5	2.1.1	897.96
R2_Selection_9	29.0188	40.2517	Bursa	Bilad-ı Yunus	19029	25832	29733	Öşür	hınta	kile	4	2.1.1	1026.24
R2_Selection_9	29.0188	40.2517	Bursa	Bilad-ı Yunus	19030	25832	29733	Öşür	şair	kile	3	2.1.1	769.68
R2_Selection_9	29.0188	40.2517	Bursa	Bilad-ı Yunus	19031	25832	29733	Öşür	çavdar	kile	1	2.1.1	256.56
R2_Selection_9	29.0188	40.2517	Bursa	Bilad-ı Yunus	19032	25832	29733	Öşür	alef	kile	2	2.1.1	513.12
R2_Selection_9	29.0188	40.2517	Bursa	Bilad-ı Yunus	19060	25832	29733	Öşür	hınta	kile	10	2.1.1	2565.6
R2_Selection_9	29.0188	40.2517	Bursa	Bilad-ı Yunus	19063	25832	29733	Öşür	şair	kile	7.5	2.1.1	1924.2
R2_Selection_9	29.0188	40.2517	Bursa	Bilad-ı Yunus	19064	25832	29733	Öşür	alef	kile	7.5	2.1.1	1924.2
R2_Selection_4	29.0646	40.2819	Bursa	Alişar	19041	25834	29735	Öşür	hınta	kile	1	2.1.1	256.56
R2_Selection_4	29.0646	40.2819	Bursa	Alişar	19042	25834	29735	Öşür	şair	kile	0.5	2.1.1	128.28
R2_Selection_4	29.0646	40.2819	Bursa	Alişar	19043	25834	29735	Öşür	alef	kile	1.5	2.1.1	384.84
R2_Selection_4	29.0646	40.2819	Bursa	Alişar	19050	25836	29738	Öşür	hınta	kile	4	2.1.1	1026.24
R2_Selection_4	29.0646	40.2819	Bursa	Alişar	19051	25836	29738	Öşür	şair	kile	2	2.1.1	513.12
R2_Selection_9	29.0188	40.2517	Bursa	Bilad-ı Yunus	19078	25844	29747	Öşür	hınta	kile	3	2.1.1	769.68
R2_Selection_9	29.0188	40.2517	Bursa	Bilad-ı Yunus	19079	25844	29747	Öşür	şair	kile	2	2.1.1	513.12
R2_Selection_9	29.0188	40.2517	Bursa	Bilad-ı Yunus	19083	25844	29747	Öşür	hınta	kile	20	2.1.1	5131.2
R2_Selection_9	29.0188	40.2517	Bursa	Bilad-ı Yunus	19087	25844	29747	Öşür	şair	kile	15	2.1.1	3848.4
R2_Selection_9	29.0188	40.2517	Bursa	Bilad-ı Yunus	19088	25844	29747	Öşür	alef	kile	15	2.1.1	3848.4
R2_Selection_9	29.0188	40.2517	Bursa	Bilad-ı Yunus	19090	25844	29754	Öşür	hınta	kile	2	2.1.1	513.12
R2_Selection_9	29.0188	40.2517	Bursa	Bilad-ı Yunus	19091	25844	29754	Öşür	şair	kile	1.5	2.1.1	384.84
R2_Selection_9	29.0188	40.2517	Bursa	Bilad-ı Yunus	19109	25856	29762	Öşür	hınta	kile	4	2.1.1	1026.24
R2_Selection_9	29.0188	40.2517	Bursa	Bilad-ı Yunus	19111	25856	29762	Öşür	şair	kile	1	2.1.1	256.56
R2_Selection_9	29.0188	40.2517	Bursa	Bilad-ı Yunus	19114	25856	29762	Öşür	çavdar	kile	0.5	2.1.1	128.28
R2_Selection_9	29.0188	40.2517	Bursa	Bilad-ı Yunus	19122	25856	29762	Öşür	hınta	kile	20	2.1.1	5131.2
R2_Selection_9	29.0188	40.2517	Bursa	Bilad-ı Yunus	19123	25856	29762	Öşür	şair	kile	15	2.1.1	3848.4
R2_Selection_9	29.0188	40.2517	Bursa	Bilad-ı Yunus	19124	25856	29762	Öşür	alef	kile	15	2.1.1	3848.4
R2_Selection_9	29.0188	40.2517	Bursa	Bilad-ı Yunus	19135	25863	29769	Öşür	hınta	kile	4	2.1.1	1026.24
R2_Selection_9	29.0188	40.2517	Bursa	Bilad-ı Yunus	19136	25863	29769	Öşür	şair	kile	2	2.1.1	513.12
R2_Selection_9	29.0188	40.2517	Bursa	Bilad-ı Yunus	19137	25863	29769	Öşür	alef	kile	1	2.1.1	256.56
R2_Selection_9	29.0188	40.2517	Bursa	Bilad-ı Yunus	19143	25863	29769	Öşür	hınta	kile	20	2.1.1	5131.2
R2_Selection_9	29.0188	40.2517	Bursa	Bilad-ı Yunus	19151	25863	29769	Öşür	şair	kile	15	2.1.1	3848.4
R2_Selection_9	29.0188	40.2517	Bursa	Bilad-ı Yunus	19154	25863	29769	Öşür	alef	kile	15	2.1.1	3848.4
R2_Selection_9	29.0188	40.2517	Bursa	Bilad-ı Yunus	19158	25869	29777	Öşür	hınta	kile	3	2.1.1	769.68
R2_Selection_9	29.0188	40.2517	Bursa	Bilad-ı Yunus	19159	25869	29777	Öşür	şair	kile	2	2.1.1	513.12
R2_Selection_9	29.0188	40.2517	Bursa	Bilad-ı Yunus	19160	25869	29777	Öşür	çavdar	kile	1	2.1.1	256.56
R2_Selection_9	29.0188	40.2517	Bursa	Bilad-ı Yunus	19161	25869	29777	Öşür	alef	kile	2	2.1.1	513.12
R2_Selection_9	29.0188	40.2517	Bursa	Bilad-ı Yunus	19166	25869	29777	Öşür	hınta	kile	20	2.1.1	5131.2
R2_Selection_9	29.0188	40.2517	Bursa	Bilad-ı Yunus	19167	25869	29777	Öşür	şair	kile	15	2.1.1	3848.4
R2_Selection_9	29.0188	40.2517	Bursa	Bilad-ı Yunus	19172	25869	29777	Öşür	alef	kile	15	2.1.1	3848.4
R2_SD2_SampPP4__R2_Selection_35	29.097	40.2625	Bursa	Tepecik	19176	25871	29781	Öşür	hınta	kile	5.5	2.1.1	1411.08
R2_SD2_SampPP4__R2_Selection_35	29.097	40.2625	Bursa	Tepecik	19177	25871	29781	Öşür	alef	kile	0.5	2.1.1	128.28
R2_SD3_SampPP3__R2_Selection_28	29.2164	40.3643	Gemlik	Katırlı	19184	25873	29782	Öşür	hınta	kile	2	2.1.1	513.12
R2_Selection_9	29.0188	40.2517	Bursa	Bilad-ı Yunus	19193	25876	29789	Öşür	hınta	kile	2	2.1.1	513.12
R2_Selection_9	29.0188	40.2517	Bursa	Bilad-ı Yunus	19195	25876	29789	Öşür	şair	kile	1	2.1.1	256.56
R2_Selection_9	29.0188	40.2517	Bursa	Bilad-ı Yunus	19197	25876	29789	Öşür	çavdar	kile	1	2.1.1	256.56
R2_Selection_9	29.0188	40.2517	Bursa	Bilad-ı Yunus	19198	25876	29789	Öşür	alef	kile	0.5	2.1.1	128.28
R2_Selection_9	29.0188	40.2517	Bursa	Bilad-ı Yunus	19207	25876	29789	Öşür	şair	kile	1	2.1.1	256.56
R2_Selection_9	29.0188	40.2517	Bursa	Bilad-ı Yunus	19208	25876	29789	Öşür	alef	kile	10	2.1.1	2565.6
R2_SD3_SampPP3__R2_Selection_28	29.2164	40.3643	Gemlik	Katırlı	19209	25880	29790	Öşür	hınta	kile	1.5	2.1.1	384.84
R2_SD3_SampPP3__R2_Selection_28	29.2164	40.3643	Gemlik	Katırlı	19225	25883	29795	Öşür	hınta	kile	3	2.1.1	769.68
R2_SD3_SampPP3__R2_Selection_28	29.2164	40.3643	Gemlik	Katırlı	19226	25883	29795	Öşür	şair	kile	1	2.1.1	256.56
R2_SD3_SampPP3__R2_Selection_28	29.2164	40.3643	Gemlik	Katırlı	19227	25883	29795	Öşür	alef	kile	2.5	2.1.1	641.4
R2_SD3_SampPP3__R2_Selection_28	29.2164	40.3643	Gemlik	Katırlı	19228	25883	29795	Öşür	nohut	kile	0.5	2.1.1	128.28
R2_Selection_9	29.0188	40.2517	Bursa	Bilad-ı Yunus	19249	25885	29805	Öşür	hınta	kile	2	2.1.1	513.12
R2_Selection_9	29.0188	40.2517	Bursa	Bilad-ı Yunus	19250	25885	29805	Öşür	şair	kile	1	2.1.1	256.56
R2_Selection_9	29.0188	40.2517	Bursa	Bilad-ı Yunus	19251	25885	29805	Öşür	alef	kile	1	2.1.1	256.56
R2_Selection_9	29.0188	40.2517	Bursa	Bilad-ı Yunus	19257	25885	29805	Öşür	hınta	kile	25	2.1.1	6414
R2_Selection_9	29.0188	40.2517	Bursa	Bilad-ı Yunus	19258	25885	29805	Öşür	şair	kile	17.5	2.1.1	4489.8
R2_Selection_9	29.0188	40.2517	Bursa	Bilad-ı Yunus	19259	25885	29805	Öşür	alef	kile	17.5	2.1.1	4489.8
R2_SD3_SampPP3__R2_Selection_28	29.2164	40.3643	Gemlik	Katırlı	19235	25889	29801	Öşür	hınta	kile	2	2.1.1	513.12
R2_SD3_SampPP3__R2_Selection_28	29.2164	40.3643	Gemlik	Katırlı	19237	25889	29801	Öşür	alef	kile	1.5	2.1.1	384.84
R2_SD3_SampPP3__R2_Selection_28	29.2164	40.3643	Gemlik	Katırlı	19260	25891	29807	Öşür	hınta	kile	6	2.1.1	1539.36
R2_SD3_SampPP3__R2_Selection_28	29.2164	40.3643	Gemlik	Katırlı	19261	25891	29807	Öşür	şair	kile	1	2.1.1	256.56
R2_SD3_SampPP3__R2_Selection_28	29.2164	40.3643	Gemlik	Katırlı	19262	25891	29807	Öşür	alef	kile	6.5	2.1.1	1667.64
R2_SD2_SampPP4__R2_Selection_35	29.097	40.2625	Bursa	Tepecik	19271	25893	29810	Öşür	hınta	kile	4	2.1.1	1026.24
R2_SD2_SampPP4__R2_Selection_35	29.097	40.2625	Bursa	Tepecik	19272	25893	29810	Öşür	alef	kile	1	2.1.1	256.56
R2_SD3_SampPP3__R2_Selection_28	29.2164	40.3643	Gemlik	Katırlı	19279	25895	29814	Öşür	hınta	kile	3.5	2.1.1	897.96
R2_SD3_SampPP3__R2_Selection_28	29.2164	40.3643	Gemlik	Katırlı	19280	25895	29814	Öşür	şair	kile	2.5	2.1.1	641.4
R2_SD3_SampPP3__R2_Selection_28	29.2164	40.3643	Gemlik	Katırlı	19281	25895	29814	Öşür	alef	kile	3	2.1.1	769.68
R2_SD3_SampPP3__R2_Selection_28	29.2164	40.3643	Gemlik	Katırlı	19282	25895	29814	Öşür	nohut	kile	0.5	2.1.1	128.28
R2_SD2_SampPP4__R2_Selection_35	29.097	40.2625	Bursa	Tepecik	19290	25900	29816	Öşür	hınta	kile	3	2.1.1	769.68
R2_SD3_SampPP3__R2_Selection_28	29.2164	40.3643	Gemlik	Katırlı	19294	25901	29817	Öşür	hınta	kile	3	2.1.1	769.68
R2_SD3_SampPP3__R2_Selection_28	29.2164	40.3643	Gemlik	Katırlı	19295	25901	29817	Öşür	şair	kile	2	2.1.1	513.12
R2_SD3_SampPP3__R2_Selection_28	29.2164	40.3643	Gemlik	Katırlı	19296	25901	29817	Öşür	alef	kile	1.5	2.1.1	384.84
R2_SD3_SampPP3__R2_Selection_28	29.2164	40.3643	Gemlik	Katırlı	19297	25901	29817	Öşür	nohut	kile	0.25	2.1.1	64.14
R2_SD3_SampPP3__R2_Selection_28	29.2164	40.3643	Gemlik	Katırlı	19317	25907	29824	Öşür	hınta	kile	5	2.1.1	1282.8
R2_SD3_SampPP3__R2_Selection_28	29.2164	40.3643	Gemlik	Katırlı	19318	25907	29824	Öşür	alef	kile	3	2.1.1	769.68
R2_SD3_SampPP3__R2_Selection_28	29.2164	40.3643	Gemlik	Katırlı	19333	25912	29830	Öşür	hınta	kile	3	2.1.1	769.68
R2_SD3_SampPP3__R2_Selection_28	29.2164	40.3643	Gemlik	Katırlı	19334	25912	29830	Öşür	şair	kile	1	2.1.1	256.56
R2_SD3_SampPP3__R2_Selection_28	29.2164	40.3643	Gemlik	Katırlı	19335	25912	29830	Öşür	alef	kile	2	2.1.1	513.12
R2_SD3_SampPP3__R2_Selection_28	29.2164	40.3643	Gemlik	Katırlı	19343	25914	29834	Öşür	hınta	kile	7	2.1.1	1795.92
R2_SD3_SampPP3__R2_Selection_28	29.2164	40.3643	Gemlik	Katırlı	19344	25914	29834	Öşür	şair	kile	2	2.1.1	513.12
R2_SD3_SampPP3__R2_Selection_28	29.2164	40.3643	Gemlik	Katırlı	19346	25914	29834	Öşür	alef	kile	6	2.1.1	1539.36
R2_SD3_SampPP3__R2_Selection_28	29.2164	40.3643	Gemlik	Katırlı	19348	25914	29834	Öşür	nohut	kile	0.5	2.1.1	128.28
R2_Selection_9	29.0188	40.2517	Bursa	Bilad-ı Yunus	19361	25916	29838	Öşür	hınta	kile	3	2.1.1	769.68
R2_Selection_9	29.0188	40.2517	Bursa	Bilad-ı Yunus	19362	25916	29838	Öşür	şair	kile	2	2.1.1	513.12
R2_Selection_9	29.0188	40.2517	Bursa	Bilad-ı Yunus	19363	25916	29838	Öşür	alef	kile	2	2.1.1	513.12
R2_Selection_9	29.0188	40.2517	Bursa	Bilad-ı Yunus	19369	25916	29838	Öşür	hınta	kile	32.5	2.1.1	8338.2
R2_Selection_9	29.0188	40.2517	Bursa	Bilad-ı Yunus	19370	25916	29838	Öşür	şair	kile	25	2.1.1	6414
R2_Selection_9	29.0188	40.2517	Bursa	Bilad-ı Yunus	19372	25916	29838	Öşür	alef	kile	25	2.1.1	6414
R2_SD3_SampPP3__R2_Selection_28	29.2164	40.3643	Gemlik	Katırlı	19352	25917	29835	Öşür	hınta	kile	4	2.1.1	1026.24
R2_SD3_SampPP3__R2_Selection_28	29.2164	40.3643	Gemlik	Katırlı	19353	25917	29835	Öşür	alef	kile	3	2.1.1	769.68
R2_SD3_SampPP3__R2_Selection_28	29.2164	40.3643	Gemlik	Katırlı	19379	25922	29844	Öşür	hınta	kile	5	2.1.1	1282.8
R2_SD3_SampPP3__R2_Selection_28	29.2164	40.3643	Gemlik	Katırlı	19380	25922	29844	Öşür	şair	kile	2	2.1.1	513.12
R2_SD3_SampPP3__R2_Selection_28	29.2164	40.3643	Gemlik	Katırlı	19381	25922	29844	Öşür	alef	kile	3	2.1.1	769.68
R2_SD3_SampPP3__R2_Selection_28	29.2164	40.3643	Gemlik	Katırlı	19388	25927	29848	Öşür	hınta	kile	6	2.1.1	1539.36
R2_SD3_SampPP3__R2_Selection_28	29.2164	40.3643	Gemlik	Katırlı	19389	25927	29848	Öşür	şair	kile	2	2.1.1	513.12
R2_SD3_SampPP3__R2_Selection_28	29.2164	40.3643	Gemlik	Katırlı	19390	25927	29848	Öşür	alef	kile	3	2.1.1	769.68
R2_SD3_SampPP3__R2_Selection_28	29.2164	40.3643	Gemlik	Katırlı	19409	25934	29860	Öşür	hınta	kile	3	2.1.1	769.68
R2_SD3_SampPP3__R2_Selection_28	29.2164	40.3643	Gemlik	Katırlı	19410	25934	29860	Öşür	şair	kile	0.5	2.1.1	128.28
R2_SD3_SampPP3__R2_Selection_28	29.2164	40.3643	Gemlik	Katırlı	19411	25934	29860	Öşür	alef	kile	4	2.1.1	1026.24
R2_SD3_SampPP3__R2_Selection_28	29.2164	40.3643	Gemlik	Katırlı	19412	25934	29860	Öşür	nohut	kile	0.5	2.1.1	128.28
R2_SD3_SampPP3__R2_Selection_28	29.2164	40.3643	Gemlik	Katırlı	19421	25940	29865	Öşür	hınta	kile	3	2.1.1	769.68
R2_SD3_SampPP3__R2_Selection_28	29.2164	40.3643	Gemlik	Katırlı	19422	25940	29865	Öşür	şair	kile	3	2.1.1	769.68
R2_SD3_SampPP3__R2_Selection_28	29.2164	40.3643	Gemlik	Katırlı	19423	25940	29865	Öşür	alef	kile	2.5	2.1.1	641.4
R2_SD3_SampPP5__R2_Selection_30	29.0215	40.3603	Gemlik	Kurşunlu	19605	26011	29955	Öşür	hınta	kile	4.5	2.1.1	1154.52
R2_SD3_SampPP5__R2_Selection_30	29.0215	40.3603	Gemlik	Kurşunlu	19606	26011	29955	Öşür	alef	kile	1.5	2.1.1	384.84
R2_SD3_SampPP5__R2_Selection_30	29.0215	40.3603	Gemlik	Kurşunlu	19752	26067	30023	Öşür	hınta	kile	2	2.1.1	513.12
R2_SD3_SampPP5__R2_Selection_30	29.0215	40.3603	Gemlik	Kurşunlu	19753	26067	30023	Öşür	alef	kile	1	2.1.1	256.56
R2_Selection_9	29.0188	40.2517	Bursa	Bilad-ı Yunus	19813	26094	30051	Öşür	hınta	kile	2	2.1.1	513.12
R2_Selection_9	29.0188	40.2517	Bursa	Bilad-ı Yunus	19814	26094	30051	Öşür	şair	kile	2	2.1.1	513.12
R2_Selection_9	29.0188	40.2517	Bursa	Bilad-ı Yunus	19815	26094	30051	Öşür	alef	kile	1	2.1.1	256.56
R2_Selection_9	29.0188	40.2517	Bursa	Bilad-ı Yunus	19820	26094	30051	Öşür	hınta	kile	15	2.1.1	3848.4
R2_Selection_9	29.0188	40.2517	Bursa	Bilad-ı Yunus	19821	26094	30051	Öşür	şair	kile	10	2.1.1	2565.6
R2_Selection_9	29.0188	40.2517	Bursa	Bilad-ı Yunus	19822	26094	30051	Öşür	alef	kile	10	2.1.1	2565.6
R2_Selection_9	29.0188	40.2517	Bursa	Bilad-ı Yunus	19835	26099	30058	Öşür	hınta	kile	1	2.1.1	256.56
R2_Selection_9	29.0188	40.2517	Bursa	Bilad-ı Yunus	19851	26106	30069	Öşür	hınta	kile	10	2.1.1	2565.6
R2_Selection_9	29.0188	40.2517	Bursa	Bilad-ı Yunus	19852	26106	30069	Öşür	alef	kile	7.5	2.1.1	1924.2
R2_Selection_9	29.0188	40.2517	Bursa	Bilad-ı Yunus	19853	26106	30069	Öşür	şair	kile	7.5	2.1.1	1924.2
R2_Selection_9	29.0188	40.2517	Bursa	Bilad-ı Yunus	19866	26109	30081	Öşür	hınta	kile	2	2.1.1	513.12
R2_Selection_9	29.0188	40.2517	Bursa	Bilad-ı Yunus	19868	26109	30081	Öşür	şair	kile	1	2.1.1	256.56
R2_Selection_9	29.0188	40.2517	Bursa	Bilad-ı Yunus	19871	26109	30081	Öşür	hınta	kile	7.5	2.1.1	1924.2
R2_Selection_9	29.0188	40.2517	Bursa	Bilad-ı Yunus	19872	26109	30081	Öşür	şair	kile	5	2.1.1	1282.8
R2_Selection_9	29.0188	40.2517	Bursa	Bilad-ı Yunus	19873	26109	30081	Öşür	alef	kile	5	2.1.1	1282.8
R2_Selection_9	29.0188	40.2517	Bursa	Bilad-ı Yunus	19874	26109	30085	Öşür	hınta	kile	3	2.1.1	769.68
R2_Selection_9	29.0188	40.2517	Bursa	Bilad-ı Yunus	19877	26109	30085	Öşür	şair	kile	2	2.1.1	513.12
R2_Selection_9	29.0188	40.2517	Bursa	Bilad-ı Yunus	19882	26109	30085	Öşür	hınta	kile	10	2.1.1	2565.6
R2_Selection_9	29.0188	40.2517	Bursa	Bilad-ı Yunus	19883	26109	30085	Öşür	şair	kile	7.5	2.1.1	1924.2
R2_Selection_9	29.0188	40.2517	Bursa	Bilad-ı Yunus	19884	26109	30085	Öşür	alef	kile	7.5	2.1.1	1924.2
R2_Selection_9	29.0188	40.2517	Bursa	Bilad-ı Yunus	19888	26114	30089	Öşür	hınta	kile	1.5	2.1.1	384.84
R2_Selection_9	29.0188	40.2517	Bursa	Bilad-ı Yunus	19889	26114	30089	Öşür	çavdar	kile	0.5	2.1.1	128.28
R2_Selection_9	29.0188	40.2517	Bursa	Bilad-ı Yunus	19918	26125	30106	Öşür	hınta	kile	6	2.1.1	1539.36
R2_Selection_9	29.0188	40.2517	Bursa	Bilad-ı Yunus	19919	26125	30106	Öşür	şair	kile	2	2.1.1	513.12
R2_Selection_9	29.0188	40.2517	Bursa	Bilad-ı Yunus	19920	26125	30106	Öşür	çavdar	kile	2	2.1.1	513.12
R2_Selection_9	29.0188	40.2517	Bursa	Bilad-ı Yunus	19922	26125	30106	Öşür	alef	kile	1.5	2.1.1	384.84
R2_Selection_9	29.0188	40.2517	Bursa	Bilad-ı Yunus	19931	26125	30106	Öşür	hınta	kile	20	2.1.1	5131.2
R2_Selection_9	29.0188	40.2517	Bursa	Bilad-ı Yunus	19932	26125	30106	Öşür	şair	kile	15	2.1.1	3848.4
R2_Selection_9	29.0188	40.2517	Bursa	Bilad-ı Yunus	19933	26125	30106	Öşür	alef	kile	15	2.1.1	3848.4
R2_Selection_9	29.0188	40.2517	Bursa	Bilad-ı Yunus	19937	26127	30109	Öşür	hınta	kile	8	2.1.1	2052.48
R2_Selection_9	29.0188	40.2517	Bursa	Bilad-ı Yunus	19938	26127	30109	Öşür	şair	kile	3	2.1.1	769.68
R2_Selection_9	29.0188	40.2517	Bursa	Bilad-ı Yunus	19939	26127	30109	Öşür	çavdar	kile	1	2.1.1	256.56
R2_Selection_9	29.0188	40.2517	Bursa	Bilad-ı Yunus	19940	26127	30109	Öşür	alef	kile	2	2.1.1	513.12
R2_Selection_9	29.0188	40.2517	Bursa	Bilad-ı Yunus	19946	26127	30109	Öşür	hınta	kile	20	2.1.1	5131.2
R2_Selection_9	29.0188	40.2517	Bursa	Bilad-ı Yunus	19947	26127	30109	Öşür	şair	kile	15	2.1.1	3848.4
R2_Selection_9	29.0188	40.2517	Bursa	Bilad-ı Yunus	19948	26127	30109	Öşür	alef	kile	15	2.1.1	3848.4
R2_Selection_9	29.0188	40.2517	Bursa	Bilad-ı Yunus	19967	26130	30119	Öşür	hınta	kile	7	2.1.1	1795.92
R2_Selection_9	29.0188	40.2517	Bursa	Bilad-ı Yunus	19968	26130	30119	Öşür	şair	kile	4	2.1.1	1026.24
R2_Selection_9	29.0188	40.2517	Bursa	Bilad-ı Yunus	19970	26130	30119	Öşür	alef	kile	3	2.1.1	769.68
R2_Selection_9	29.0188	40.2517	Bursa	Bilad-ı Yunus	19971	26130	30119	Öşür	çavdar	kile	2	2.1.1	513.12
R2_Selection_9	29.0188	40.2517	Bursa	Bilad-ı Yunus	19980	26130	30119	Öşür	hınta	kile	35	2.1.1	8979.6
R2_Selection_9	29.0188	40.2517	Bursa	Bilad-ı Yunus	19981	26130	30119	Öşür	şair	kile	25	2.1.1	6414
R2_Selection_9	29.0188	40.2517	Bursa	Bilad-ı Yunus	19982	26130	30119	Öşür	alef	kile	25	2.1.1	6414
R2_Selection_9	29.0188	40.2517	Bursa	Bilad-ı Yunus	19992	26136	30125	Öşür	hınta	kile	3	2.1.1	769.68
R2_Selection_9	29.0188	40.2517	Bursa	Bilad-ı Yunus	19993	26136	30125	Öşür	şair	kile	1	2.1.1	256.56
R2_Selection_9	29.0188	40.2517	Bursa	Bilad-ı Yunus	19994	26136	30125	Öşür	çavdar	kile	0.5	2.1.1	128.28
R2_Selection_9	29.0188	40.2517	Bursa	Bilad-ı Yunus	20002	26136	30125	Öşür	hınta	kile	20	2.1.1	5131.2
R2_Selection_9	29.0188	40.2517	Bursa	Bilad-ı Yunus	20003	26136	30125	Öşür	şair	kile	15	2.1.1	3848.4
R2_Selection_9	29.0188	40.2517	Bursa	Bilad-ı Yunus	20004	26136	30125	Öşür	alef	kile	15	2.1.1	3848.4
R2_Selection_9	29.0188	40.2517	Bursa	Bilad-ı Yunus	20041	26151	30150	Öşür	hınta	kile	15	2.1.1	3848.4
R2_Selection_9	29.0188	40.2517	Bursa	Bilad-ı Yunus	20042	26151	30150	Öşür	şair	kile	7	2.1.1	1795.92
R2_Selection_9	29.0188	40.2517	Bursa	Bilad-ı Yunus	20043	26151	30150	Öşür	alef	kile	5	2.1.1	1282.8
R2_Selection_9	29.0188	40.2517	Bursa	Bilad-ı Yunus	20051	26151	30150	Öşür	hınta	kile	65	2.1.1	16676.4
R2_Selection_9	29.0188	40.2517	Bursa	Bilad-ı Yunus	20052	26151	30150	Öşür	şair	kile	45	2.1.1	11545.2
R2_Selection_9	29.0188	40.2517	Bursa	Bilad-ı Yunus	20053	26151	30150	Öşür	alef	kile	45	2.1.1	11545.2
R2_Selection_9	29.0188	40.2517	Bursa	Bilad-ı Yunus	20079	26164	30165	Öşür	hınta	kile	5	2.1.1	1282.8
R2_Selection_9	29.0188	40.2517	Bursa	Bilad-ı Yunus	20080	26164	30165	Öşür	şair	kile	3	2.1.1	769.68
R2_Selection_9	29.0188	40.2517	Bursa	Bilad-ı Yunus	20084	26164	30165	Öşür	alef	kile	3.5	2.1.1	897.96
R2_Selection_9	29.0188	40.2517	Bursa	Bilad-ı Yunus	20108	26169	30178	Öşür	hınta	kile	5	2.1.1	1282.8
R2_Selection_9	29.0188	40.2517	Bursa	Bilad-ı Yunus	20109	26169	30178	Öşür	şair	kile	1.5	2.1.1	384.84
R2_Selection_9	29.0188	40.2517	Bursa	Bilad-ı Yunus	20110	26169	30178	Öşür	alef	kile	1	2.1.1	256.56
R2_Selection_9	29.0188	40.2517	Bursa	Bilad-ı Yunus	20111	26169	30178	Öşür	çavdar	kile	1	2.1.1	256.56
R2_Selection_9	29.0188	40.2517	Bursa	Bilad-ı Yunus	20120	26169	30178	Öşür	hınta	kile	10	2.1.1	2565.6
R2_Selection_9	29.0188	40.2517	Bursa	Bilad-ı Yunus	20122	26169	30178	Öşür	şair	kile	7.5	2.1.1	1924.2
R2_Selection_9	29.0188	40.2517	Bursa	Bilad-ı Yunus	20125	26169	30178	Öşür	alef	kile	7.5	2.1.1	1924.2
R2_Selection_9	29.0188	40.2517	Bursa	Bilad-ı Yunus	20167	26183	30198	Öşür	hınta	kile	3	2.1.1	769.68
R2_Selection_9	29.0188	40.2517	Bursa	Bilad-ı Yunus	20168	26183	30198	Öşür	şair	kile	1.5	2.1.1	384.84
R2_Selection_9	29.0188	40.2517	Bursa	Bilad-ı Yunus	20169	26183	30198	Öşür	alef	kile	1	2.1.1	256.56
R2_Selection_9	29.0188	40.2517	Bursa	Bilad-ı Yunus	20170	26183	30198	Öşür	çavdar	kile	1.5	2.1.1	384.84
R2_Selection_9	29.0188	40.2517	Bursa	Bilad-ı Yunus	20175	26183	30198	Öşür	hınta	kile	20	2.1.1	5131.2
R2_Selection_9	29.0188	40.2517	Bursa	Bilad-ı Yunus	20176	26183	30198	Öşür	şair	kile	15	2.1.1	3848.4
R2_Selection_9	29.0188	40.2517	Bursa	Bilad-ı Yunus	20177	26183	30198	Öşür	alef	kile	15	2.1.1	3848.4
R2_Selection_9	29.0188	40.2517	Bursa	Bilad-ı Yunus	20225	26207	30220	Öşür	hınta	kile	6	2.1.1	1539.36
R2_Selection_9	29.0188	40.2517	Bursa	Bilad-ı Yunus	20226	26207	30220	Öşür	şair	kile	1	2.1.1	256.56
R2_Selection_9	29.0188	40.2517	Bursa	Bilad-ı Yunus	20227	26207	30220	Öşür	alef	kile	1	2.1.1	256.56
R2_Selection_9	29.0188	40.2517	Bursa	Bilad-ı Yunus	20228	26207	30220	Öşür	çavdar	kile	0.5	2.1.1	128.28
R2_Selection_9	29.0188	40.2517	Bursa	Bilad-ı Yunus	20240	26212	30225	Öşür	hınta	kile	5	2.1.1	1282.8
R2_Selection_9	29.0188	40.2517	Bursa	Bilad-ı Yunus	20241	26212	30225	Öşür	şair	kile	2.5	2.1.1	641.4
R2_Selection_9	29.0188	40.2517	Bursa	Bilad-ı Yunus	20245	26212	30225	Öşür	alef	kile	2.5	2.1.1	641.4
R2_Selection_9	29.0188	40.2517	Bursa	Bilad-ı Yunus	20246	26212	30225	Öşür	çavdar	kile	5	2.1.1	1282.8
R2_Selection_9	29.0188	40.2517	Bursa	Bilad-ı Yunus	20251	26212	30225	Öşür	hınta	kile	30	2.1.1	7696.8
R2_Selection_9	29.0188	40.2517	Bursa	Bilad-ı Yunus	20254	26212	30225	Öşür	şair	kile	20	2.1.1	5131.2
R2_Selection_9	29.0188	40.2517	Bursa	Bilad-ı Yunus	20255	26212	30225	Öşür	alef	kile	2	2.1.1	513.12
R2_SD3_SampPP3__R2_Selection_28	29.2164	40.3643	Gemlik	Katırlı	20279	26221	30236	Öşür	hınta	kile	7.5	2.1.1	1924.2
R2_SD3_SampPP3__R2_Selection_28	29.2164	40.3643	Gemlik	Katırlı	20280	26221	30236	Öşür	şair	kile	1	2.1.1	256.56
R2_SD3_SampPP3__R2_Selection_28	29.2164	40.3643	Gemlik	Katırlı	20281	26221	30236	Öşür	alef	kile	5	2.1.1	1282.8
R2_SD3_SampPP3__R2_Selection_28	29.2164	40.3643	Gemlik	Katırlı	20282	26221	30236	Öşür	nohut	kile	0.5	2.1.1	128.28
R2_SD3_SampPP3__R2_Selection_28	29.2164	40.3643	Gemlik	Katırlı	20290	26223	30242	Öşür	hınta	kile	4	2.1.1	1026.24
R2_SD3_SampPP3__R2_Selection_28	29.2164	40.3643	Gemlik	Katırlı	20291	26223	30242	Öşür	alef	kile	3	2.1.1	769.68
R2_SD3_SampPP3__R2_Selection_28	29.2164	40.3643	Gemlik	Katırlı	20294	26226	30244	Öşür	hınta	kile	3	2.1.1	769.68
R2_SD3_SampPP3__R2_Selection_28	29.2164	40.3643	Gemlik	Katırlı	20295	26226	30244	Öşür	şair	kile	1.5	2.1.1	384.84
R2_SD3_SampPP3__R2_Selection_28	29.2164	40.3643	Gemlik	Katırlı	20304	26228	30247	Öşür	hınta	kile	2	2.1.1	513.12
R2_SD3_SampPP3__R2_Selection_28	29.2164	40.3643	Gemlik	Katırlı	20310	26230	30250	Öşür	hınta	kile	3	2.1.1	769.68
R2_SD3_SampPP3__R2_Selection_28	29.2164	40.3643	Gemlik	Katırlı	20311	26230	30250	Öşür	alef	kile	1.5	2.1.1	384.84
R2_SD3_SampPP3__R2_Selection_28	29.2164	40.3643	Gemlik	Katırlı	20323	26233	30254	Öşür	hınta	kile	0.5	2.1.1	128.28
R2_SD3_SampPP3__R2_Selection_28	29.2164	40.3643	Gemlik	Katırlı	20333	26238	30260	Öşür	hınta	kile	2.5	2.1.1	641.4
R2_SD3_SampPP3__R2_Selection_28	29.2164	40.3643	Gemlik	Katırlı	20334	26238	30260	Öşür	alef	kile	2	2.1.1	513.12
R2_SD3_SampPP3__R2_Selection_28	29.2164	40.3643	Gemlik	Katırlı	20348	26242	30267	Öşür	hınta	kile	1	2.1.1	256.56
R2_SD3_SampPP3__R2_Selection_28	29.2164	40.3643	Gemlik	Katırlı	20349	26242	30267	Öşür	alef	kile	2	2.1.1	513.12
R2_SD3_SampPP3__R2_Selection_28	29.2164	40.3643	Gemlik	Katırlı	20370	26247	30278	Öşür	hınta	kile	4	2.1.1	1026.24
R2_SD3_SampPP3__R2_Selection_28	29.2164	40.3643	Gemlik	Katırlı	20373	26247	30278	Öşür	şair	kile	2	2.1.1	513.12
R2_SD3_SampPP3__R2_Selection_28	29.2164	40.3643	Gemlik	Katırlı	20375	26247	30278	Öşür	alef	kile	2	2.1.1	513.12
R2_SD3_SampPP3__R2_Selection_28	29.2164	40.3643	Gemlik	Katırlı	20386	26252	30283	Öşür	hınta	kile	2	2.1.1	513.12
R2_SD3_SampPP3__R2_Selection_28	29.2164	40.3643	Gemlik	Katırlı	20387	26252	30283	Öşür	şair	kile	1.5	2.1.1	384.84
R2_SD3_SampPP3__R2_Selection_28	29.2164	40.3643	Gemlik	Katırlı	20401	26256	30287	Öşür	hınta	kile	7	2.1.1	1795.92
R2_SD3_SampPP3__R2_Selection_28	29.2164	40.3643	Gemlik	Katırlı	20402	26256	30287	Öşür	şair	kile	1	2.1.1	256.56
R2_SD3_SampPP3__R2_Selection_28	29.2164	40.3643	Gemlik	Katırlı	20403	26256	30287	Öşür	alef	kile	5	2.1.1	1282.8
R2_SD3_SampPP3__R2_Selection_28	29.2164	40.3643	Gemlik	Katırlı	20404	26256	30287	Öşür	nohut	kile	0.5	2.1.1	128.28
R2_SD3_SampPP3__R2_Selection_28	29.2164	40.3643	Gemlik	Katırlı	20412	26259	30290	Öşür	hınta	kile	2	2.1.1	513.12
R2_SD3_SampPP3__R2_Selection_28	29.2164	40.3643	Gemlik	Katırlı	20413	26259	30290	Öşür	alef	kile	2	2.1.1	513.12
R2_SD3_SampPP3__R2_Selection_28	29.2164	40.3643	Gemlik	Katırlı	20414	26259	30290	Öşür	nohut	kile	0.25	2.1.1	64.14
R2_SD3_SampPP3__R2_Selection_28	29.2164	40.3643	Gemlik	Katırlı	20433	26267	30302	Öşür	hınta	kile	4	2.1.1	1026.24
R2_SD3_SampPP3__R2_Selection_28	29.2164	40.3643	Gemlik	Katırlı	20434	26267	30302	Öşür	alef	kile	3	2.1.1	769.68
R2_SD3_SampPP3__R2_Selection_28	29.2164	40.3643	Gemlik	Katırlı	20441	26271	30306	Öşür	hınta	kile	2	2.1.1	513.12
R2_SD3_SampPP3__R2_Selection_28	29.2164	40.3643	Gemlik	Katırlı	20444	26272	30308	Öşür	hınta	kile	6	2.1.1	1539.36
R2_SD3_SampPP3__R2_Selection_28	29.2164	40.3643	Gemlik	Katırlı	20445	26272	30308	Öşür	şair	kile	1	2.1.1	256.56
R2_SD3_SampPP3__R2_Selection_28	29.2164	40.3643	Gemlik	Katırlı	20446	26272	30308	Öşür	alef	kile	4	2.1.1	1026.24
R2_SD3_SampPP3__R2_Selection_28	29.2164	40.3643	Gemlik	Katırlı	20447	26272	30308	Öşür	nohut	kile	0.5	2.1.1	128.28
R2_SD3_SampPP3__R2_Selection_28	29.2164	40.3643	Gemlik	Katırlı	20451	26273	30309	Öşür	hınta	kile	2.5	2.1.1	641.4
R2_SD3_SampPP3__R2_Selection_28	29.2164	40.3643	Gemlik	Katırlı	20452	26273	30309	Öşür	alef	kile	2	2.1.1	513.12
R2_SD3_SampPP3__R2_Selection_28	29.2164	40.3643	Gemlik	Katırlı	20453	26273	30309	Öşür	nohut	kile	0.5	2.1.1	128.28
R2_SD3_SampPP3__R2_Selection_28	29.2164	40.3643	Gemlik	Katırlı	20461	26275	30311	Öşür	hınta	kile	0.5	2.1.1	128.28
R2_SD3_SampPP3__R2_Selection_28	29.2164	40.3643	Gemlik	Katırlı	20463	26276	30312	Öşür	hınta	kile	5	2.1.1	1282.8
R2_SD3_SampPP3__R2_Selection_28	29.2164	40.3643	Gemlik	Katırlı	20464	26276	30312	Öşür	alef	kile	3	2.1.1	769.68
R2_SD3_SampPP3__R2_Selection_28	29.2164	40.3643	Gemlik	Katırlı	20471	26279	30315	Öşür	hınta	kile	0.5	2.1.1	128.28
R2_SD3_SampPP3__R2_Selection_28	29.2164	40.3643	Gemlik	Katırlı	20477	26282	30317	Öşür	hınta	kile	0.5	2.1.1	128.28
R2_SD3_SampPP3__R2_Selection_28	29.2164	40.3643	Gemlik	Katırlı	20484	26284	30320	Öşür	hınta	kile	1	2.1.1	256.56
R2_SD3_SampPP3__R2_Selection_28	29.2164	40.3643	Gemlik	Katırlı	20490	26287	30323	Öşür	hınta	kile	4.5	2.1.1	1154.52
R2_SD3_SampPP3__R2_Selection_28	29.2164	40.3643	Gemlik	Katırlı	20491	26287	30323	Öşür	alef	kile	2.5	2.1.1	641.4
R2_SD3_SampPP3__R2_Selection_28	29.2164	40.3643	Gemlik	Katırlı	20712	26371	30403	Öşür	hınta	kile	7.5	2.1.1	1924.2
R2_SD3_SampPP3__R2_Selection_28	29.2164	40.3643	Gemlik	Katırlı	20713	26371	30403	Öşür	şair	kile	1	2.1.1	256.56
R2_SD3_SampPP3__R2_Selection_28	29.2164	40.3643	Gemlik	Katırlı	20714	26371	30403	Öşür	alef	kile	5	2.1.1	1282.8
R2_SD3_SampPP3__R2_Selection_28	29.2164	40.3643	Gemlik	Katırlı	20715	26371	30403	Öşür	nohut	kile	0.5	2.1.1	128.28
R2_SD3_SampPP3__R2_Selection_28	29.2164	40.3643	Gemlik	Katırlı	20720	26372	30408	Öşür	hınta	kile	4	2.1.1	1026.24
R2_SD3_SampPP3__R2_Selection_28	29.2164	40.3643	Gemlik	Katırlı	20721	26372	30408	Öşür	alef	kile	3	2.1.1	769.68
R2_SD3_SampPP3__R2_Selection_28	29.2164	40.3643	Gemlik	Katırlı	20732	26376	30413	Öşür	hınta	kile	1	2.1.1	256.56
R2_SD3_SampPP3__R2_Selection_28	29.2164	40.3643	Gemlik	Katırlı	20741	26379	30416	Öşür	hınta	kile	3.5	2.1.1	897.96
R2_SD3_SampPP3__R2_Selection_28	29.2164	40.3643	Gemlik	Katırlı	20742	26379	30416	Öşür	alef	kile	2.5	2.1.1	641.4
R2_SD3_SampPP3__R2_Selection_28	29.2164	40.3643	Gemlik	Katırlı	20753	26382	30419	Öşür	hınta	kile	5	2.1.1	1282.8
R2_SD3_SampPP3__R2_Selection_28	29.2164	40.3643	Gemlik	Katırlı	20754	26382	30419	Öşür	alef	kile	3	2.1.1	769.68
R2_SD3_SampPP3__R2_Selection_28	29.2164	40.3643	Gemlik	Katırlı	20760	26384	30421	Öşür	hınta	kile	2	2.1.1	513.12
R2_SD3_SampPP3__R2_Selection_28	29.2164	40.3643	Gemlik	Katırlı	20761	26384	30421	Öşür	alef	kile	2	2.1.1	513.12
R2_SD3_SampPP3__R2_Selection_28	29.2164	40.3643	Gemlik	Katırlı	20768	26386	30424	Öşür	hınta	kile	1	2.1.1	256.56
R2_SD3_SampPP3__R2_Selection_28	29.2164	40.3643	Gemlik	Katırlı	20769	26386	30424	Öşür	alef	kile	1	2.1.1	256.56
R2_SD3_SampPP3__R2_Selection_28	29.2164	40.3643	Gemlik	Katırlı	20780	26392	30430	Öşür	hınta	kile	1	2.1.1	256.56
R2_Selection_7	28.8895	40.5807	Gemlik	Arnavud	20865	26428	30484	Öşür	hınta	kile	1	2.1.1	256.56
R2_Selection_21	29.76	40.5106	İznik	Gürmüzlü	21011	26499	30581	Öşür	hınta	kile	1	2.1.1	256.56
R2_Selection_21	29.76	40.5106	İznik	Gürmüzlü	21012	26499	30581	Öşür	şair	kile	1.5	2.1.1	384.84
R2_Selection_21	29.76	40.5106	İznik	Gürmüzlü	21018	26501	30583	Öşür	hınta	kile	10	2.1.1	2565.6
R2_Selection_21	29.76	40.5106	İznik	Gürmüzlü	21019	26501	30583	Öşür	şair	kile	2	2.1.1	513.12
R2_Selection_21	29.76	40.5106	İznik	Gürmüzlü	21020	26501	30583	Öşür	alef	kile	2.5	2.1.1	641.4
R2_Selection_21	29.76	40.5106	İznik	Gürmüzlü	21026	26504	30586	Öşür	hınta	kile	6	2.1.1	1539.36
R2_Selection_21	29.76	40.5106	İznik	Gürmüzlü	21027	26504	30586	Öşür	şair	kile	1	2.1.1	256.56
R2_Selection_21	29.76	40.5106	İznik	Gürmüzlü	21028	26504	30586	Öşür	alef	kile	1.5	2.1.1	384.84
R2_Selection_21	29.76	40.5106	İznik	Gürmüzlü	21033	26506	30588	Öşür	hınta	kile	15	2.1.1	3848.4
R2_Selection_21	29.76	40.5106	İznik	Gürmüzlü	21037	26506	30588	Öşür	alef	kile	3	2.1.1	769.68
R2_Selection_21	29.76	40.5106	İznik	Gürmüzlü	21042	26509	30591	Öşür	hınta	kile	3	2.1.1	769.68
R2_Selection_21	29.76	40.5106	İznik	Gürmüzlü	21043	26509	30591	Öşür	şair	kile	0.5	2.1.1	128.28
R2_Selection_21	29.76	40.5106	İznik	Gürmüzlü	21044	26509	30591	Öşür	alef	kile	0.5	2.1.1	128.28
R2_Selection_21	29.76	40.5106	İznik	Gürmüzlü	21047	26511	30595	Öşür	hınta	kile	1	2.1.1	256.56
R2_Selection_21	29.76	40.5106	İznik	Gürmüzlü	21048	26511	30595	Öşür	şair	kile	1.5	2.1.1	384.84
R2_Selection_21	29.76	40.5106	İznik	Gürmüzlü	21051	26511	30595	Öşür	alef	kile	1	2.1.1	256.56
R2_Selection_21	29.76	40.5106	İznik	Gürmüzlü	21054	26513	30597	Öşür	hınta	kile	1.5	2.1.1	384.84
R2_Selection_21	29.76	40.5106	İznik	Gürmüzlü	21055	26513	30597	Öşür	şair	kile	1	2.1.1	256.56
R2_Selection_21	29.76	40.5106	İznik	Gürmüzlü	21056	26513	30597	Öşür	alef	kile	1.5	2.1.1	384.84
R2_Selection_21	29.76	40.5106	İznik	Gürmüzlü	21062	26515	30600	Öşür	hınta	kile	2	2.1.1	513.12
R2_Selection_21	29.76	40.5106	İznik	Gürmüzlü	21063	26515	30600	Öşür	şair	kile	1.5	2.1.1	384.84
R2_Selection_21	29.76	40.5106	İznik	Gürmüzlü	21064	26515	30600	Öşür	alef	kile	1.5	2.1.1	384.84
R2_Selection_21	29.76	40.5106	İznik	Gürmüzlü	21066	26516	30601	Öşür	hınta	kile	3	2.1.1	769.68
R2_Selection_21	29.76	40.5106	İznik	Gürmüzlü	21067	26516	30601	Öşür	şair	kile	0.5	2.1.1	128.28
R2_Selection_21	29.76	40.5106	İznik	Gürmüzlü	21068	26516	30601	Öşür	alef	kile	2	2.1.1	513.12
R2_Selection_21	29.76	40.5106	İznik	Gürmüzlü	21074	26520	30604	Öşür	hınta	kile	6	2.1.1	1539.36
R2_Selection_21	29.76	40.5106	İznik	Gürmüzlü	21075	26520	30604	Öşür	şair	kile	2	2.1.1	513.12
R2_Selection_21	29.76	40.5106	İznik	Gürmüzlü	21076	26520	30604	Öşür	alef	kile	5	2.1.1	1282.8
R2_Selection_21	29.76	40.5106	İznik	Gürmüzlü	21084	26522	30607	Öşür	hınta	kile	4	2.1.1	1026.24
R2_Selection_21	29.76	40.5106	İznik	Gürmüzlü	21091	26524	30609	Öşür	hınta	kile	3	2.1.1	769.68
R2_Selection_21	29.76	40.5106	İznik	Gürmüzlü	21092	26524	30609	Öşür	şair	kile	1	2.1.1	256.56
R2_Selection_21	29.76	40.5106	İznik	Gürmüzlü	21095	26526	30610	Öşür	hınta	kile	1	2.1.1	256.56
R2_Selection_21	29.76	40.5106	İznik	Gürmüzlü	21096	26526	30610	Öşür	şair	kile	1	2.1.1	256.56
R2_Selection_21	29.76	40.5106	İznik	Gürmüzlü	21103	26527	30612	Öşür	hınta	kile	2.5	2.1.1	641.4
R2_Selection_21	29.76	40.5106	İznik	Gürmüzlü	21104	26527	30612	Öşür	şair	kile	0.5	2.1.1	128.28
R2_Selection_21	29.76	40.5106	İznik	Gürmüzlü	21105	26527	30612	Öşür	alef	kile	1	2.1.1	256.56
R2_Selection_21	29.76	40.5106	İznik	Gürmüzlü	21107	26528	30613	Öşür	hınta	kile	6	2.1.1	1539.36
R2_Selection_21	29.76	40.5106	İznik	Gürmüzlü	21108	26528	30613	Öşür	şair	kile	2	2.1.1	513.12
R2_Selection_21	29.76	40.5106	İznik	Gürmüzlü	21109	26528	30613	Öşür	alef	kile	3	2.1.1	769.68
R2_Selection_21	29.76	40.5106	İznik	Gürmüzlü	21118	26533	30617	Öşür	hınta	kile	2	2.1.1	513.12
R2_Selection_21	29.76	40.5106	İznik	Gürmüzlü	21121	26533	30617	Öşür	şair	kile	2.5	2.1.1	641.4
R2_Selection_21	29.76	40.5106	İznik	Gürmüzlü	21123	26533	30617	Öşür	alef	kile	1	2.1.1	256.56
R2_Selection_21	29.76	40.5106	İznik	Gürmüzlü	21126	26534	30619	Öşür	hınta	kile	2.5	2.1.1	641.4
R2_Selection_21	29.76	40.5106	İznik	Gürmüzlü	21127	26534	30619	Öşür	şair	kile	1	2.1.1	256.56
R2_Selection_21	29.76	40.5106	İznik	Gürmüzlü	21133	26536	30621	Öşür	hınta	kile	2	2.1.1	513.12
R2_Selection_21	29.76	40.5106	İznik	Gürmüzlü	21134	26536	30621	Öşür	şair	kile	1	2.1.1	256.56
R2_Selection_21	29.76	40.5106	İznik	Gürmüzlü	21135	26536	30621	Öşür	alef	kile	1.5	2.1.1	384.84
R2_Selection_21	29.76	40.5106	İznik	Gürmüzlü	21142	26538	30625	Öşür	hınta	kile	1.5	2.1.1	384.84
R2_Selection_21	29.76	40.5106	İznik	Gürmüzlü	21146	26540	30627	Öşür	hınta	kile	3	2.1.1	769.68
R2_Selection_21	29.76	40.5106	İznik	Gürmüzlü	21147	26540	30627	Öşür	şair	kile	1.5	2.1.1	384.84
R2_Selection_21	29.76	40.5106	İznik	Gürmüzlü	21148	26540	30627	Öşür	alef	kile	1.5	2.1.1	384.84
R2_Selection_21	29.76	40.5106	İznik	Gürmüzlü	21153	26542	30630	Öşür	hınta	kile	1.5	2.1.1	384.84
R2_Selection_21	29.76	40.5106	İznik	Gürmüzlü	21154	26542	30630	Öşür	şair	kile	1.5	2.1.1	384.84
R2_Selection_21	29.76	40.5106	İznik	Gürmüzlü	21155	26542	30630	Öşür	alef	kile	0.5	2.1.1	128.28
R2_Selection_21	29.76	40.5106	İznik	Gürmüzlü	21161	26544	30632	Öşür	hınta	kile	1	2.1.1	256.56
R2_Selection_21	29.76	40.5106	İznik	Gürmüzlü	21162	26544	30632	Öşür	şair	kile	1	2.1.1	256.56
R2_Selection_21	29.76	40.5106	İznik	Gürmüzlü	21170	26548	30639	Öşür	hınta	kile	4	2.1.1	1026.24
R2_Selection_21	29.76	40.5106	İznik	Gürmüzlü	21171	26548	30639	Öşür	şair	kile	1	2.1.1	256.56
R2_Selection_21	29.76	40.5106	İznik	Gürmüzlü	21179	26551	30643	Öşür	hınta	kile	4	2.1.1	1026.24
R2_Selection_21	29.76	40.5106	İznik	Gürmüzlü	21180	26551	30643	Öşür	şair	kile	1.5	2.1.1	384.84
R2_Selection_21	29.76	40.5106	İznik	Gürmüzlü	21187	26553	30645	Öşür	hınta	kile	0.5	2.1.1	128.28
R2_Selection_21	29.76	40.5106	İznik	Gürmüzlü	21193	26555	30648	Öşür	hınta	kile	1	2.1.1	256.56
R2_Selection_21	29.76	40.5106	İznik	Gürmüzlü	21194	26555	30648	Öşür	şair	kile	0.5	2.1.1	128.28
R2_Selection_21	29.76	40.5106	İznik	Gürmüzlü	21195	26555	30648	Öşür	alef	kile	1	2.1.1	256.56
R2_Selection_3	29.8429	40.4306	İznik	Alakya	22502	26559	30652	Öşür	hınta	kile	4	2.1.1	1026.24
R2_Selection_3	29.8429	40.4306	İznik	Alakya	22503	26559	30652	Öşür	şair	kile	1	2.1.1	256.56
R2_Selection_3	29.8429	40.4306	İznik	Alakya	22504	26559	30652	Öşür	alef	kile	1	2.1.1	256.56
R2_Selection_3	29.8429	40.4306	İznik	Alakya	21211	26560	30653	Öşür	hınta	kile	4	2.1.1	1026.24
R2_Selection_3	29.8429	40.4306	İznik	Alakya	21212	26560	30653	Öşür	şair	kile	4	2.1.1	1026.24
R2_Selection_3	29.8429	40.4306	İznik	Alakya	21218	26561	30654	Öşür	hınta	kile	4	2.1.1	1026.24
R2_Selection_3	29.8429	40.4306	İznik	Alakya	21249	26562	30655	Öşür	hınta	kile	0.5	2.1.1	128.28
R2_Selection_3	29.8429	40.4306	İznik	Alakya	21250	26562	30655	Öşür	şair	kile	0.5	2.1.1	128.28
R2_Selection_3	29.8429	40.4306	İznik	Alakya	21251	26562	30655	Öşür	alef	kile	0.5	2.1.1	128.28
R2_Selection_3	29.8429	40.4306	İznik	Alakya	21252	26562	30655	Öşür	çavdar	kile	1	2.1.1	256.56
R2_Selection_3	29.8429	40.4306	İznik	Alakya	21261	26573	30666	Öşür	hınta	kile	4	2.1.1	1026.24
R2_Selection_3	29.8429	40.4306	İznik	Alakya	21271	26575	30668	Öşür	hınta	kile	8	2.1.1	2052.48
R2_Selection_3	29.8429	40.4306	İznik	Alakya	21272	26575	30668	Öşür	şair	kile	7	2.1.1	1795.92
R2_SD6_SampPP2__R2_Selection_10	29.5597	40.4819	İznik	Boyalıca	21280	26578	30671	Öşür	hınta	kile	15	2.1.1	3848.4
R2_SD6_SampPP2__R2_Selection_10	29.5597	40.4819	İznik	Boyalıca	21281	26578	30671	Öşür	şair	kile	12	2.1.1	3078.72
R2_SD6_SampPP2__R2_Selection_10	29.5597	40.4819	İznik	Boyalıca	21282	26578	30671	Öşür	alef	kile	10	2.1.1	2565.6
R2_SD6_SampPP2__R2_Selection_10	29.5597	40.4819	İznik	Boyalıca	21294	26582	30675	Öşür	hınta	kile	4	2.1.1	1026.24
R2_SD6_SampPP2__R2_Selection_10	29.5597	40.4819	İznik	Boyalıca	21295	26582	30675	Öşür	şair	kile	4	2.1.1	1026.24
R2_SD6_SampPP2__R2_Selection_10	29.5597	40.4819	İznik	Boyalıca	21296	26582	30675	Öşür	alef	kile	2.5	2.1.1	641.4
R2_Selection_23	29.7749	40.4613	İznik	Hisardere	21300	26583	30676	Öşür	hınta	kile	5	2.1.1	1282.8
R2_Selection_23	29.7749	40.4613	İznik	Hisardere	21301	26583	30676	Öşür	alef	kile	3	2.1.1	769.68
R2_Selection_23	29.7749	40.4613	İznik	Hisardere	21304	26585	30677	Öşür	hınta	kile	2.5	2.1.1	641.4
R2_Selection_23	29.7749	40.4613	İznik	Hisardere	21307	26585	30677	Öşür	şair	kile	3	2.1.1	769.68
R2_Selection_23	29.7749	40.4613	İznik	Hisardere	21310	26585	30677	Öşür	alef	kile	3	2.1.1	769.68
R2_SD6_SampPP2__R2_Selection_10	29.5597	40.4819	İznik	Boyalıca	21314	26586	30679	Öşür	hınta	kile	2	2.1.1	513.12
R2_SD6_SampPP2__R2_Selection_10	29.5597	40.4819	İznik	Boyalıca	21315	26586	30679	Öşür	şair	kile	1	2.1.1	256.56
R2_SD6_SampPP2__R2_Selection_10	29.5597	40.4819	İznik	Boyalıca	21316	26586	30679	Öşür	alef	kile	1	2.1.1	256.56
R2_SD6_SampPP2__R2_Selection_10	29.5597	40.4819	İznik	Boyalıca	21324	26587	30680	Öşür	hınta	kile	3.5	2.1.1	897.96
R2_SD6_SampPP2__R2_Selection_10	29.5597	40.4819	İznik	Boyalıca	21325	26587	30680	Öşür	şair	kile	2	2.1.1	513.12
R2_SD6_SampPP2__R2_Selection_10	29.5597	40.4819	İznik	Boyalıca	21326	26587	30680	Öşür	alef	kile	3	2.1.1	769.68
R2_SD6_SampPP2__R2_Selection_10	29.5597	40.4819	İznik	Boyalıca	21330	26589	30682	Öşür	hınta	kile	5	2.1.1	1282.8
R2_SD6_SampPP2__R2_Selection_10	29.5597	40.4819	İznik	Boyalıca	21331	26589	30682	Öşür	şair	kile	2	2.1.1	513.12
R2_SD6_SampPP2__R2_Selection_10	29.5597	40.4819	İznik	Boyalıca	21332	26589	30682	Öşür	alef	kile	3	2.1.1	769.68
R2_SD6_SampPP2__R2_Selection_10	29.5597	40.4819	İznik	Boyalıca	21336	26590	30683	Öşür	hınta	kile	4	2.1.1	1026.24
R2_SD6_SampPP2__R2_Selection_10	29.5597	40.4819	İznik	Boyalıca	21337	26590	30683	Öşür	şair	kile	3	2.1.1	769.68
R2_SD6_SampPP2__R2_Selection_10	29.5597	40.4819	İznik	Boyalıca	21338	26590	30683	Öşür	alef	kile	5	2.1.1	1282.8
R2_SD6_SampPP2__R2_Selection_10	29.5597	40.4819	İznik	Boyalıca	21342	26591	30684	Öşür	hınta	kile	10	2.1.1	2565.6
R2_SD6_SampPP2__R2_Selection_10	29.5597	40.4819	İznik	Boyalıca	21343	26591	30684	Öşür	şair	kile	4	2.1.1	1026.24
R2_SD6_SampPP2__R2_Selection_10	29.5597	40.4819	İznik	Boyalıca	21344	26591	30684	Öşür	alef	kile	3	2.1.1	769.68
R2_SD6_SampPP2__R2_Selection_10	29.5597	40.4819	İznik	Boyalıca	21373	26600	30693	Öşür	hınta	kile	4	2.1.1	1026.24
R2_SD6_SampPP2__R2_Selection_10	29.5597	40.4819	İznik	Boyalıca	21374	26600	30693	Öşür	şair	kile	2	2.1.1	513.12
R2_SD6_SampPP2__R2_Selection_10	29.5597	40.4819	İznik	Boyalıca	21375	26600	30693	Öşür	alef	kile	4	2.1.1	1026.24
R2_SD6_SampPP2__R2_Selection_10	29.5597	40.4819	İznik	Boyalıca	21388	26604	30698	Öşür	hınta	kile	3	2.1.1	769.68
R2_SD6_SampPP2__R2_Selection_10	29.5597	40.4819	İznik	Boyalıca	21389	26604	30698	Öşür	şair	kile	2.5	2.1.1	641.4
R2_SD6_SampPP2__R2_Selection_10	29.5597	40.4819	İznik	Boyalıca	21390	26604	30698	Öşür	alef	kile	3	2.1.1	769.68
R2_SD6_SampPP2__R2_Selection_10	29.5597	40.4819	İznik	Boyalıca	21416	26613	30707	Öşür	hınta	kile	0.5	2.1.1	128.28
R2_SD6_SampPP2__R2_Selection_10	29.5597	40.4819	İznik	Boyalıca	21420	26614	30708	Öşür	hınta	kile	1.5	2.1.1	384.84
R2_SD6_SampPP2__R2_Selection_10	29.5597	40.4819	İznik	Boyalıca	21427	26616	30710	Öşür	hınta	kile	3	2.1.1	769.68
R2_SD6_SampPP2__R2_Selection_10	29.5597	40.4819	İznik	Boyalıca	21428	26616	30710	Öşür	şair	kile	2	2.1.1	513.12
R2_SD6_SampPP2__R2_Selection_10	29.5597	40.4819	İznik	Boyalıca	21429	26616	30710	Öşür	alef	kile	4	2.1.1	1026.24
R2_SD6_SampPP2__R2_Selection_10	29.5597	40.4819	İznik	Boyalıca	21434	26617	30711	Öşür	hınta	kile	5	2.1.1	1282.8
R2_SD6_SampPP2__R2_Selection_10	29.5597	40.4819	İznik	Boyalıca	21435	26617	30711	Öşür	şair	kile	2	2.1.1	513.12
R2_SD6_SampPP2__R2_Selection_10	29.5597	40.4819	İznik	Boyalıca	21436	26617	30711	Öşür	alef	kile	5	2.1.1	1282.8
R2_SD6_SampPP2__R2_Selection_10	29.5597	40.4819	İznik	Boyalıca	21440	26618	30712	Öşür	hınta	kile	1.5	2.1.1	384.84
R2_SD6_SampPP2__R2_Selection_10	29.5597	40.4819	İznik	Boyalıca	21444	26619	30713	Öşür	hınta	kile	4	2.1.1	1026.24
R2_SD6_SampPP2__R2_Selection_10	29.5597	40.4819	İznik	Boyalıca	21445	26619	30713	Öşür	şair	kile	3	2.1.1	769.68
R2_SD6_SampPP2__R2_Selection_10	29.5597	40.4819	İznik	Boyalıca	21446	26619	30713	Öşür	alef	kile	2.5	2.1.1	641.4
R2_SD6_SampPP2__R2_Selection_10	29.5597	40.4819	İznik	Boyalıca	21450	26620	30714	Öşür	hınta	kile	2	2.1.1	513.12
R2_SD6_SampPP2__R2_Selection_10	29.5597	40.4819	İznik	Boyalıca	21451	26620	30714	Öşür	şair	kile	1	2.1.1	256.56
R2_SD6_SampPP2__R2_Selection_10	29.5597	40.4819	İznik	Boyalıca	21452	26620	30714	Öşür	alef	kile	1	2.1.1	256.56
R2_SD6_SampPP2__R2_Selection_10	29.5597	40.4819	İznik	Boyalıca	21456	26621	30715	Öşür	hınta	kile	2.5	2.1.1	641.4
R2_SD6_SampPP2__R2_Selection_10	29.5597	40.4819	İznik	Boyalıca	21457	26621	30715	Öşür	şair	kile	2	2.1.1	513.12
R2_SD6_SampPP2__R2_Selection_10	29.5597	40.4819	İznik	Boyalıca	21458	26621	30715	Öşür	alef	kile	1.5	2.1.1	384.84
R2_SD6_SampPP2__R2_Selection_10	29.5597	40.4819	İznik	Boyalıca	21462	26622	30716	Öşür	hınta	kile	4	2.1.1	1026.24
R2_SD6_SampPP2__R2_Selection_10	29.5597	40.4819	İznik	Boyalıca	21463	26622	30716	Öşür	şair	kile	2	2.1.1	513.12
R2_SD6_SampPP2__R2_Selection_10	29.5597	40.4819	İznik	Boyalıca	21464	26622	30716	Öşür	alef	kile	5	2.1.1	1282.8
R2_SD6_SampPP2__R2_Selection_10	29.5597	40.4819	İznik	Boyalıca	21475	26625	30719	Öşür	hınta	kile	4	2.1.1	1026.24
R2_SD6_SampPP2__R2_Selection_10	29.5597	40.4819	İznik	Boyalıca	21476	26625	30719	Öşür	şair	kile	2	2.1.1	513.12
R2_SD6_SampPP2__R2_Selection_10	29.5597	40.4819	İznik	Boyalıca	21477	26625	30719	Öşür	alef	kile	3	2.1.1	769.68
R2_SD6_SampPP2__R2_Selection_10	29.5597	40.4819	İznik	Boyalıca	21486	26627	30721	Öşür	hınta	kile	3	2.1.1	769.68
R2_SD6_SampPP2__R2_Selection_10	29.5597	40.4819	İznik	Boyalıca	21487	26627	30721	Öşür	şair	kile	2	2.1.1	513.12
R2_SD6_SampPP2__R2_Selection_10	29.5597	40.4819	İznik	Boyalıca	21488	26627	30721	Öşür	alef	kile	2.5	2.1.1	641.4
R2_SD6_SampPP2__R2_Selection_10	29.5597	40.4819	İznik	Boyalıca	21495	26629	30723	Öşür	hınta	kile	3	2.1.1	769.68
R2_SD6_SampPP2__R2_Selection_10	29.5597	40.4819	İznik	Boyalıca	21496	26629	30723	Öşür	şair	kile	2.5	2.1.1	641.4
R2_SD6_SampPP2__R2_Selection_10	29.5597	40.4819	İznik	Boyalıca	21497	26629	30723	Öşür	alef	kile	3	2.1.1	769.68
R2_SD6_SampPP2__R2_Selection_10	29.5597	40.4819	İznik	Boyalıca	21501	26630	30724	Öşür	hınta	kile	4	2.1.1	1026.24
R2_SD6_SampPP2__R2_Selection_10	29.5597	40.4819	İznik	Boyalıca	21502	26630	30724	Öşür	şair	kile	3	2.1.1	769.68
R2_SD6_SampPP2__R2_Selection_10	29.5597	40.4819	İznik	Boyalıca	21503	26630	30724	Öşür	alef	kile	2	2.1.1	513.12
R2_SD6_SampPP2__R2_Selection_10	29.5597	40.4819	İznik	Boyalıca	21513	26633	30727	Öşür	hınta	kile	3	2.1.1	769.68
R2_SD6_SampPP2__R2_Selection_10	29.5597	40.4819	İznik	Boyalıca	21514	26633	30727	Öşür	şair	kile	2.5	2.1.1	641.4
R2_SD6_SampPP2__R2_Selection_10	29.5597	40.4819	İznik	Boyalıca	21515	26633	30727	Öşür	alef	kile	2	2.1.1	513.12
R2_SD6_SampPP2__R2_Selection_10	29.5597	40.4819	İznik	Boyalıca	21522	26635	30729	Öşür	hınta	kile	4	2.1.1	1026.24
R2_SD6_SampPP2__R2_Selection_10	29.5597	40.4819	İznik	Boyalıca	21523	26635	30729	Öşür	şair	kile	2	2.1.1	513.12
R2_SD6_SampPP2__R2_Selection_10	29.5597	40.4819	İznik	Boyalıca	21524	26635	30729	Öşür	alef	kile	3	2.1.1	769.68
R2_SD6_SampPP2__R2_Selection_10	29.5597	40.4819	İznik	Boyalıca	21528	26636	30730	Öşür	hınta	kile	4.5	2.1.1	1154.52
R2_SD6_SampPP2__R2_Selection_10	29.5597	40.4819	İznik	Boyalıca	21529	26636	30730	Öşür	şair	kile	2.5	2.1.1	641.4
R2_SD6_SampPP2__R2_Selection_10	29.5597	40.4819	İznik	Boyalıca	21530	26636	30730	Öşür	alef	kile	3	2.1.1	769.68
R2_SD6_SampPP2__R2_Selection_10	29.5597	40.4819	İznik	Boyalıca	21538	26639	30733	Öşür	hınta	kile	5	2.1.1	1282.8
R2_SD6_SampPP2__R2_Selection_10	29.5597	40.4819	İznik	Boyalıca	21539	26639	30733	Öşür	şair	kile	2.5	2.1.1	641.4
R2_SD6_SampPP2__R2_Selection_10	29.5597	40.4819	İznik	Boyalıca	21540	26639	30733	Öşür	alef	kile	3	2.1.1	769.68
R2_SD6_SampPP2__R2_Selection_10	29.5597	40.4819	İznik	Boyalıca	21562	26646	30740	Öşür	hınta	kile	3	2.1.1	769.68
R2_SD6_SampPP2__R2_Selection_10	29.5597	40.4819	İznik	Boyalıca	21563	26646	30740	Öşür	şair	kile	3	2.1.1	769.68
R2_SD6_SampPP2__R2_Selection_10	29.5597	40.4819	İznik	Boyalıca	21564	26646	30740	Öşür	alef	kile	3.5	2.1.1	897.96
R2_SD6_SampPP2__R2_Selection_10	29.5597	40.4819	İznik	Boyalıca	21577	26650	30744	Öşür	hınta	kile	4	2.1.1	1026.24
R2_SD6_SampPP2__R2_Selection_10	29.5597	40.4819	İznik	Boyalıca	21578	26650	30744	Öşür	alef	kile	5	2.1.1	1282.8
R2_Selection_34	29.4149	40.3955	İznik	Sölöz	21593	26657	30751	Öşür	hınta	kile	3	2.1.1	769.68
R2_Selection_34	29.4149	40.3955	İznik	Sölöz	21594	26657	30751	Öşür	hınta	kile	1	2.1.1	256.56
R2_Selection_34	29.4149	40.3955	İznik	Sölöz	21595	26657	30751	Öşür	şair	kile	1.5	2.1.1	384.84
R2_Selection_34	29.4149	40.3955	İznik	Sölöz	21596	26657	30751	Öşür	şair	kile	1	2.1.1	256.56
R2_Selection_34	29.4149	40.3955	İznik	Sölöz	21597	26657	30751	Öşür	alef	kile	1	2.1.1	256.56
R2_Selection_34	29.4149	40.3955	İznik	Sölöz	21603	26658	30752	Öşür	hınta	kile	0.5	2.1.1	128.28
R2_Selection_34	29.4149	40.3955	İznik	Sölöz	21604	26658	30752	Öşür	şair	kile	2	2.1.1	513.12
R2_Selection_34	29.4149	40.3955	İznik	Sölöz	21605	26658	30752	Öşür	alef	kile	2	2.1.1	513.12
R2_Selection_34	29.4149	40.3955	İznik	Sölöz	21624	26663	30757	Öşür	hınta	kile	7	2.1.1	1795.92
R2_Selection_34	29.4149	40.3955	İznik	Sölöz	21625	26663	30757	Öşür	şair	kile	2	2.1.1	513.12
R2_Selection_34	29.4149	40.3955	İznik	Sölöz	21626	26663	30757	Öşür	alef	kile	1	2.1.1	256.56
R2_Selection_34	29.4149	40.3955	İznik	Sölöz	21656	26672	30766	Öşür	hınta	kile	10	2.1.1	2565.6
R2_Selection_34	29.4149	40.3955	İznik	Sölöz	21657	26672	30766	Öşür	şair	kile	2	2.1.1	513.12
R2_Selection_34	29.4149	40.3955	İznik	Sölöz	21658	26672	30766	Öşür	alef	kile	0.5	2.1.1	128.28
R2_Selection_34	29.4149	40.3955	İznik	Sölöz	21789	26709	30803	Öşür	hınta	kile	2.5	2.1.1	641.4
R2_Selection_34	29.4149	40.3955	İznik	Sölöz	21790	26709	30803	Öşür	şair	kile	2	2.1.1	513.12
R2_Selection_34	29.4149	40.3955	İznik	Sölöz	21791	26709	30803	Öşür	alef	kile	2	2.1.1	513.12
R2_Selection_34	29.4149	40.3955	İznik	Sölöz	21887	26733	30827	Öşür	hınta	kile	4	2.1.1	1026.24
R2_Selection_23	29.7749	40.4613	İznik	Hisardere	21914	26741	30835	Öşür	hınta	kile	5	2.1.1	1282.8
R2_Selection_23	29.7749	40.4613	İznik	Hisardere	21915	26741	30835	Öşür	şair	kile	6	2.1.1	1539.36
R2_Selection_23	29.7749	40.4613	İznik	Hisardere	21916	26741	30835	Öşür	alef	kile	6	2.1.1	1539.36
R2_Selection_26	29.8792	40.4384	İznik	Karadebin	21927	26745	30839	Öşür	hınta	kile	8	2.1.1	2052.48
R2_Selection_26	29.8792	40.4384	İznik	Karadebin	21930	26745	30839	Öşür	şair	kile	11	2.1.1	2822.16
R2_Selection_26	29.8792	40.4384	İznik	Karadebin	21931	26745	30839	Öşür	alef	kile	4	2.1.1	1026.24
R2_Selection_34	29.4149	40.3955	İznik	Sölöz	21936	26748	30841	Öşür	hınta	kile	5.5	2.1.1	1411.08
R2_Selection_34	29.4149	40.3955	İznik	Sölöz	21937	26748	30841	Öşür	şair	kile	6	2.1.1	1539.36
R2_Selection_34	29.4149	40.3955	İznik	Sölöz	21938	26748	30841	Öşür	alef	kile	6	2.1.1	1539.36
R2_Selection_23	29.7749	40.4613	İznik	Hisardere	21940	26749	30843	Öşür	hınta	kile	5	2.1.1	1282.8
R2_Selection_23	29.7749	40.4613	İznik	Hisardere	21941	26749	30843	Öşür	şair	kile	6	2.1.1	1539.36
R2_Selection_23	29.7749	40.4613	İznik	Hisardere	21942	26749	30843	Öşür	alef	kile	6	2.1.1	1539.36
R2_Selection_23	29.7749	40.4613	İznik	Hisardere	21952	26755	30849	Öşür	hınta	kile	4	2.1.1	1026.24
R2_Selection_23	29.7749	40.4613	İznik	Hisardere	21953	26755	30849	Öşür	şair	kile	5	2.1.1	1282.8
R2_Selection_23	29.7749	40.4613	İznik	Hisardere	21954	26755	30849	Öşür	alef	kile	5	2.1.1	1282.8
R2_Selection_26	29.8792	40.4384	İznik	Karadebin	21961	26758	30852	Öşür	hınta	kile	4	2.1.1	1026.24
R2_Selection_26	29.8792	40.4384	İznik	Karadebin	21962	26758	30852	Öşür	şair	kile	2	2.1.1	513.12
R2_Selection_26	29.8792	40.4384	İznik	Karadebin	21963	26758	30852	Öşür	alef	kile	2	2.1.1	513.12
R2_Selection_23	29.7749	40.4613	İznik	Hisardere	21973	26762	30856	Öşür	hınta	kile	2	2.1.1	513.12
R2_Selection_23	29.7749	40.4613	İznik	Hisardere	21974	26762	30856	Öşür	şair	kile	3	2.1.1	769.68
R2_Selection_23	29.7749	40.4613	İznik	Hisardere	21975	26762	30856	Öşür	alef	kile	3	2.1.1	769.68
R2_Selection_26	29.8792	40.4384	İznik	Karadebin	21982	26766	30860	Öşür	hınta	kile	10	2.1.1	2565.6
R2_Selection_26	29.8792	40.4384	İznik	Karadebin	21983	26766	30860	Öşür	şair	kile	2	2.1.1	513.12
R2_Selection_26	29.8792	40.4384	İznik	Karadebin	21984	26766	30860	Öşür	alef	kile	2	2.1.1	513.12
R2_Selection_23	29.7749	40.4613	İznik	Hisardere	21995	26771	30866	Öşür	hınta	kile	2.5	2.1.1	641.4
R2_Selection_23	29.7749	40.4613	İznik	Hisardere	21996	26771	30866	Öşür	şair	kile	1	2.1.1	256.56
R2_Selection_23	29.7749	40.4613	İznik	Hisardere	21997	26771	30866	Öşür	alef	kile	1.5	2.1.1	384.84
R2_Selection_26	29.8792	40.4384	İznik	Karadebin	22002	26773	30867	Öşür	hınta	kile	10	2.1.1	2565.6
R2_Selection_26	29.8792	40.4384	İznik	Karadebin	22003	26773	30867	Öşür	şair	kile	2	2.1.1	513.12
R2_Selection_26	29.8792	40.4384	İznik	Karadebin	22004	26773	30867	Öşür	alef	kile	2	2.1.1	513.12
R2_Selection_34	29.4149	40.3955	İznik	Sölöz	22014	26776	30869	Öşür	hınta	kile	3	2.1.1	769.68
R2_Selection_34	29.4149	40.3955	İznik	Sölöz	22015	26776	30869	Öşür	şair	kile	2	2.1.1	513.12
R2_Selection_23	29.7749	40.4613	İznik	Hisardere	22020	26778	30872	Öşür	hınta	kile	2	2.1.1	513.12
R2_Selection_23	29.7749	40.4613	İznik	Hisardere	22021	26778	30872	Öşür	şair	kile	1	2.1.1	256.56
R2_Selection_23	29.7749	40.4613	İznik	Hisardere	22022	26778	30872	Öşür	alef	kile	1	2.1.1	256.56
R2_Selection_26	29.8792	40.4384	İznik	Karadebin	22028	26779	30875	Öşür	hınta	kile	5	2.1.1	1282.8
R2_Selection_26	29.8792	40.4384	İznik	Karadebin	22029	26779	30875	Öşür	şair	kile	4	2.1.1	1026.24
R2_Selection_26	29.8792	40.4384	İznik	Karadebin	22030	26779	30875	Öşür	alef	kile	4	2.1.1	1026.24
R2_Selection_23	29.7749	40.4613	İznik	Hisardere	22032	26782	30877	Öşür	hınta	kile	2	2.1.1	513.12
R2_Selection_23	29.7749	40.4613	İznik	Hisardere	22033	26782	30877	Öşür	şair	kile	1	2.1.1	256.56
R2_Selection_23	29.7749	40.4613	İznik	Hisardere	22034	26782	30877	Öşür	alef	kile	1	2.1.1	256.56
R2_Selection_22	29.9203	40.4649	İznik	Hisarcık	22042	26784	30879	Öşür	hınta	kile	6	2.1.1	1539.36
R2_Selection_22	29.9203	40.4649	İznik	Hisarcık	22044	26784	30879	Öşür	şair	kile	2.5	2.1.1	641.4
R2_Selection_23	29.7749	40.4613	İznik	Hisardere	22039	26786	30880	Öşür	hınta	kile	6	2.1.1	1539.36
R2_Selection_23	29.7749	40.4613	İznik	Hisardere	22040	26786	30880	Öşür	şair	kile	4	2.1.1	1026.24
R2_Selection_23	29.7749	40.4613	İznik	Hisardere	22041	26786	30880	Öşür	alef	kile	5	2.1.1	1282.8
R2_Selection_26	29.8792	40.4384	İznik	Karadebin	22048	26787	30883	Öşür	hınta	kile	1.5	2.1.1	384.84
R2_Selection_26	29.8792	40.4384	İznik	Karadebin	22051	26787	30883	Öşür	şair	kile	1	2.1.1	256.56
R2_Selection_23	29.7749	40.4613	İznik	Hisardere	22052	26789	30882	Öşür	alef	kile	1.5	2.1.1	384.84
R2_Selection_23	29.7749	40.4613	İznik	Hisardere	22049	26789	30882	Öşür	hınta	kile	1	2.1.1	256.56
R2_Selection_23	29.7749	40.4613	İznik	Hisardere	22050	26789	30882	Öşür	şair	kile	1	2.1.1	256.56
R2_Selection_22	29.9203	40.4649	İznik	Hisarcık	22056	26791	30885	Öşür	hınta	kile	1.5	2.1.1	384.84
R2_Selection_22	29.9203	40.4649	İznik	Hisarcık	22058	26792	30886	Öşür	hınta	kile	7	2.1.1	1795.92
R2_Selection_22	29.9203	40.4649	İznik	Hisarcık	22060	26792	30886	Öşür	şair	kile	3	2.1.1	769.68
R2_Selection_22	29.9203	40.4649	İznik	Hisarcık	22062	26792	30886	Öşür	alef	kile	1	2.1.1	256.56
R2_Selection_23	29.7749	40.4613	İznik	Hisardere	22063	26793	30887	Öşür	alef	kile	2	2.1.1	513.12
R2_Selection_23	29.7749	40.4613	İznik	Hisardere	22061	26793	30887	Öşür	alef	kile	3	2.1.1	769.68
R2_Selection_23	29.7749	40.4613	İznik	Hisardere	22059	26793	30887	Öşür	hınta	kile	4	2.1.1	1026.24
R2_Selection_26	29.8792	40.4384	İznik	Karadebin	22085	26795	30891	Öşür	hınta	kile	5	2.1.1	1282.8
R2_Selection_26	29.8792	40.4384	İznik	Karadebin	22086	26795	30891	Öşür	şair	kile	4	2.1.1	1026.24
R2_Selection_26	29.8792	40.4384	İznik	Karadebin	22089	26795	30891	Öşür	alef	kile	4	2.1.1	1026.24
R2_Selection_23	29.7749	40.4613	İznik	Hisardere	22072	26796	30889	Öşür	hınta	kile	8	2.1.1	2052.48
R2_Selection_23	29.7749	40.4613	İznik	Hisardere	22074	26796	30889	Öşür	şair	kile	5	2.1.1	1282.8
R2_Selection_23	29.7749	40.4613	İznik	Hisardere	22076	26796	30889	Öşür	alef	kile	5	2.1.1	1282.8
R2_Selection_22	29.9203	40.4649	İznik	Hisarcık	22070	26797	30890	Öşür	hınta	kile	5	2.1.1	1282.8
R2_Selection_22	29.9203	40.4649	İznik	Hisarcık	22071	26797	30890	Öşür	şair	kile	5	2.1.1	1282.8
R2_Selection_33	29.8292	40.4892	İznik	Sarıkısrak	22087	26798	30892	Öşür	hınta	kile	5	2.1.1	1282.8
R2_Selection_33	29.8292	40.4892	İznik	Sarıkısrak	22092	26798	30892	Öşür	şair	kile	2	2.1.1	513.12
R2_Selection_33	29.8292	40.4892	İznik	Sarıkısrak	22094	26798	30892	Öşür	alef	kile	1	2.1.1	256.56
R2_Selection_22	29.9203	40.4649	İznik	Hisarcık	22081	26799	30893	Öşür	şair	kile	2	2.1.1	513.12
R2_Selection_22	29.9203	40.4649	İznik	Hisarcık	22082	26799	30893	Öşür	alef	kile	1	2.1.1	256.56
R2_Selection_23	29.7749	40.4613	İznik	Hisardere	22088	26800	30894	Öşür	hınta	kile	2	2.1.1	513.12
R2_Selection_23	29.7749	40.4613	İznik	Hisardere	22090	26800	30894	Öşür	şair	kile	1.5	2.1.1	384.84
R2_Selection_23	29.7749	40.4613	İznik	Hisardere	22091	26800	30894	Öşür	alef	kile	2.5	2.1.1	641.4
R2_Selection_22	29.9203	40.4649	İznik	Hisarcık	22101	26801	30895	Öşür	şair	kile	2.5	2.1.1	641.4
R2_Selection_22	29.9203	40.4649	İznik	Hisarcık	22103	26802	30896	Öşür	hınta	kile	9	2.1.1	2309.04
R2_Selection_22	29.9203	40.4649	İznik	Hisarcık	22104	26802	30896	Öşür	şair	kile	4	2.1.1	1026.24
R2_Selection_22	29.9203	40.4649	İznik	Hisarcık	22105	26802	30896	Öşür	alef	kile	1	2.1.1	256.56
R2_Selection_22	29.9203	40.4649	İznik	Hisarcık	22106	26802	30896	Öşür	çavdar	kile	1	2.1.1	256.56
R2_Selection_26	29.8792	40.4384	İznik	Karadebin	22109	26804	30898	Öşür	hınta	kile	2	2.1.1	513.12
R2_Selection_26	29.8792	40.4384	İznik	Karadebin	22110	26804	30898	Öşür	şair	kile	1	2.1.1	256.56
R2_Selection_26	29.8792	40.4384	İznik	Karadebin	22111	26804	30898	Öşür	alef	kile	1	2.1.1	256.56
R2_Selection_23	29.7749	40.4613	İznik	Hisardere	22112	26805	30899	Öşür	hınta	kile	3	2.1.1	769.68
R2_Selection_23	29.7749	40.4613	İznik	Hisardere	22115	26805	30899	Öşür	şair	kile	3	2.1.1	769.68
R2_Selection_23	29.7749	40.4613	İznik	Hisardere	22118	26805	30899	Öşür	alef	kile	3	2.1.1	769.68
R2_Selection_22	29.9203	40.4649	İznik	Hisarcık	22116	26806	30900	Öşür	alef	kile	2	2.1.1	513.12
R2_Selection_22	29.9203	40.4649	İznik	Hisarcık	22113	26806	30900	Öşür	hınta	kile	5	2.1.1	1282.8
R2_Selection_22	29.9203	40.4649	İznik	Hisarcık	22114	26806	30900	Öşür	şair	kile	2	2.1.1	513.12
R2_Selection_33	29.8292	40.4892	İznik	Sarıkısrak	22123	26807	30901	Öşür	hınta	kile	8	2.1.1	2052.48
R2_Selection_33	29.8292	40.4892	İznik	Sarıkısrak	22125	26807	30901	Öşür	şair	kile	1.5	2.1.1	384.84
R2_Selection_22	29.9203	40.4649	İznik	Hisarcık	22126	26808	30902	Öşür	şair	kile	5	2.1.1	1282.8
R2_Selection_22	29.9203	40.4649	İznik	Hisarcık	22127	26808	30902	Öşür	çavdar	kile	0.5	2.1.1	128.28
R2_Selection_22	29.9203	40.4649	İznik	Hisarcık	22124	26808	30902	Öşür	hınta	kile	4	2.1.1	1026.24
R2_Selection_23	29.7749	40.4613	İznik	Hisardere	22132	26809	30904	Öşür	hınta	kile	3	2.1.1	769.68
R2_Selection_23	29.7749	40.4613	İznik	Hisardere	22133	26809	30904	Öşür	şair	kile	3	2.1.1	769.68
R2_Selection_23	29.7749	40.4613	İznik	Hisardere	22135	26809	30904	Öşür	alef	kile	3	2.1.1	769.68
R2_Selection_22	29.9203	40.4649	İznik	Hisarcık	22134	26810	30903	Öşür	alef	kile	1	2.1.1	256.56
R2_Selection_22	29.9203	40.4649	İznik	Hisarcık	22130	26810	30903	Öşür	hınta	kile	5	2.1.1	1282.8
R2_Selection_22	29.9203	40.4649	İznik	Hisarcık	22131	26810	30903	Öşür	şair	kile	6	2.1.1	1539.36
R2_Selection_26	29.8792	40.4384	İznik	Karadebin	22138	26811	30905	Öşür	hınta	kile	4	2.1.1	1026.24
R2_Selection_26	29.8792	40.4384	İznik	Karadebin	22139	26811	30905	Öşür	şair	kile	2	2.1.1	513.12
R2_Selection_26	29.8792	40.4384	İznik	Karadebin	22141	26811	30905	Öşür	alef	kile	2	2.1.1	513.12
R2_Selection_22	29.9203	40.4649	İznik	Hisarcık	22144	26812	30906	Öşür	hınta	kile	3	2.1.1	769.68
R2_Selection_22	29.9203	40.4649	İznik	Hisarcık	22145	26812	30906	Öşür	şair	kile	3	2.1.1	769.68
R2_Selection_22	29.9203	40.4649	İznik	Hisarcık	22146	26812	30906	Öşür	alef	kile	2.5	2.1.1	641.4
R2_Selection_33	29.8292	40.4892	İznik	Sarıkısrak	22148	26813	30907	Öşür	hınta	kile	6	2.1.1	1539.36
R2_Selection_33	29.8292	40.4892	İznik	Sarıkısrak	22149	26813	30907	Öşür	şair	kile	2.5	2.1.1	641.4
R2_Selection_22	29.9203	40.4649	İznik	Hisarcık	22150	26814	30908	Öşür	hınta	kile	2	2.1.1	513.12
R2_Selection_23	29.7749	40.4613	İznik	Hisardere	22154	26815	30909	Öşür	hınta	kile	4	2.1.1	1026.24
R2_Selection_23	29.7749	40.4613	İznik	Hisardere	22155	26815	30909	Öşür	şair	kile	4	2.1.1	1026.24
R2_Selection_23	29.7749	40.4613	İznik	Hisardere	22156	26815	30909	Öşür	alef	kile	4.5	2.1.1	1154.52
R2_Selection_22	29.9203	40.4649	İznik	Hisarcık	22162	26817	30911	Öşür	hınta	kile	3.5	2.1.1	897.96
R2_Selection_22	29.9203	40.4649	İznik	Hisarcık	22163	26817	30911	Öşür	şair	kile	2	2.1.1	513.12
R2_Selection_22	29.9203	40.4649	İznik	Hisarcık	22164	26817	30911	Öşür	alef	kile	2	2.1.1	513.12
R2_Selection_26	29.8792	40.4384	İznik	Karadebin	22166	26818	30912	Öşür	hınta	kile	2.5	2.1.1	641.4
R2_Selection_26	29.8792	40.4384	İznik	Karadebin	22171	26818	30912	Öşür	alef	kile	1.5	2.1.1	384.84
R2_Selection_26	29.8792	40.4384	İznik	Karadebin	22169	26818	30912	Öşür	şair	kile	2.5	2.1.1	641.4
R2_Selection_23	29.7749	40.4613	İznik	Hisardere	22170	26819	30913	Öşür	alef	kile	5	2.1.1	1282.8
R2_Selection_23	29.7749	40.4613	İznik	Hisardere	22167	26819	30913	Öşür	hınta	kile	5	2.1.1	1282.8
R2_Selection_23	29.7749	40.4613	İznik	Hisardere	22168	26819	30913	Öşür	şair	kile	6	2.1.1	1539.36
R2_Selection_22	29.9203	40.4649	İznik	Hisarcık	22174	26820	30914	Öşür	hınta	kile	2	2.1.1	513.12
R2_Selection_22	29.9203	40.4649	İznik	Hisarcık	22176	26820	30914	Öşür	şair	kile	3	2.1.1	769.68
R2_Selection_22	29.9203	40.4649	İznik	Hisarcık	22178	26820	30914	Öşür	alef	kile	3	2.1.1	769.68
R2_Selection_33	29.8292	40.4892	İznik	Sarıkısrak	22182	26821	30915	Öşür	hınta	kile	2	2.1.1	513.12
R2_Selection_22	29.9203	40.4649	İznik	Hisarcık	22185	26823	30917	Öşür	hınta	kile	4	2.1.1	1026.24
R2_Selection_22	29.9203	40.4649	İznik	Hisarcık	22186	26823	30917	Öşür	şair	kile	3	2.1.1	769.68
R2_Selection_22	29.9203	40.4649	İznik	Hisarcık	22190	26824	30919	Öşür	hınta	kile	1	2.1.1	256.56
R2_Selection_23	29.7749	40.4613	İznik	Hisardere	22191	26825	30918	Öşür	şair	kile	1.5	2.1.1	384.84
R2_Selection_23	29.7749	40.4613	İznik	Hisardere	22193	26825	30918	Öşür	alef	kile	3	2.1.1	769.68
R2_Selection_23	29.7749	40.4613	İznik	Hisardere	22189	26825	30918	Öşür	hınta	kile	2	2.1.1	513.12
R2_Selection_33	29.8292	40.4892	İznik	Sarıkısrak	22197	26827	30921	Öşür	hınta	kile	4	2.1.1	1026.24
R2_Selection_33	29.8292	40.4892	İznik	Sarıkısrak	22205	26827	30921	Öşür	şair	kile	1.5	2.1.1	384.84
R2_Selection_22	29.9203	40.4649	İznik	Hisarcık	22200	26828	30922	Öşür	hınta	kile	2.5	2.1.1	641.4
R2_Selection_22	29.9203	40.4649	İznik	Hisarcık	22201	26828	30922	Öşür	şair	kile	2	2.1.1	513.12
R2_Selection_22	29.9203	40.4649	İznik	Hisarcık	22202	26828	30922	Öşür	alef	kile	2	2.1.1	513.12
R2_Selection_22	29.9203	40.4649	İznik	Hisarcık	22208	26829	30923	Öşür	şair	kile	2.5	2.1.1	641.4
R2_Selection_22	29.9203	40.4649	İznik	Hisarcık	22209	26829	30923	Öşür	alef	kile	2.5	2.1.1	641.4
R2_Selection_26	29.8792	40.4384	İznik	Karadebin	22217	26830	30926	Öşür	hınta	kile	1	2.1.1	256.56
R2_Selection_26	29.8792	40.4384	İznik	Karadebin	22219	26830	30926	Öşür	şair	kile	1	2.1.1	256.56
R2_Selection_26	29.8792	40.4384	İznik	Karadebin	22220	26830	30926	Öşür	alef	kile	0.5	2.1.1	128.28
R2_Selection_22	29.9203	40.4649	İznik	Hisarcık	22214	26832	30925	Öşür	hınta	kile	2.5	2.1.1	641.4
R2_Selection_22	29.9203	40.4649	İznik	Hisarcık	22216	26832	30925	Öşür	alef	kile	2.5	2.1.1	641.4
R2_Selection_33	29.8292	40.4892	İznik	Sarıkısrak	22221	26833	30927	Öşür	hınta	kile	2.5	2.1.1	641.4
R2_Selection_22	29.9203	40.4649	İznik	Hisarcık	22224	26834	30928	Öşür	hınta	kile	2	2.1.1	513.12
R2_Selection_22	29.9203	40.4649	İznik	Hisarcık	22225	26834	30928	Öşür	şair	kile	1.5	2.1.1	384.84
R2_Selection_22	29.9203	40.4649	İznik	Hisarcık	22226	26834	30928	Öşür	alef	kile	1.5	2.1.1	384.84
R2_Selection_22	29.9203	40.4649	İznik	Hisarcık	22230	26836	30929	Öşür	hınta	kile	3.5	2.1.1	897.96
R2_Selection_22	29.9203	40.4649	İznik	Hisarcık	22232	26836	30929	Öşür	şair	kile	4	2.1.1	1026.24
R2_Selection_22	29.9203	40.4649	İznik	Hisarcık	22233	26836	30929	Öşür	alef	kile	4	2.1.1	1026.24
R2_Selection_33	29.8292	40.4892	İznik	Sarıkısrak	22236	26837	30931	Öşür	hınta	kile	1	2.1.1	256.56
R2_Selection_33	29.8292	40.4892	İznik	Sarıkısrak	22237	26837	30931	Öşür	şair	kile	2	2.1.1	513.12
R2_Selection_22	29.9203	40.4649	İznik	Hisarcık	22239	26838	30932	Öşür	hınta	kile	2	2.1.1	513.12
R2_Selection_22	29.9203	40.4649	İznik	Hisarcık	22240	26838	30932	Öşür	şair	kile	1.5	2.1.1	384.84
R2_Selection_22	29.9203	40.4649	İznik	Hisarcık	22241	26838	30932	Öşür	alef	kile	1.5	2.1.1	384.84
R2_Selection_33	29.8292	40.4892	İznik	Sarıkısrak	22243	26839	30933	Öşür	hınta	kile	3	2.1.1	769.68
R2_Selection_33	29.8292	40.4892	İznik	Sarıkısrak	22244	26839	30933	Öşür	şair	kile	2	2.1.1	513.12
R2_Selection_33	29.8292	40.4892	İznik	Sarıkısrak	22245	26839	30933	Öşür	alef	kile	2	2.1.1	513.12
R2_Selection_33	29.8292	40.4892	İznik	Sarıkısrak	22247	26840	30934	Öşür	hınta	kile	2.5	2.1.1	641.4
R2_Selection_33	29.8292	40.4892	İznik	Sarıkısrak	22248	26840	30934	Öşür	şair	kile	2	2.1.1	513.12
R2_Selection_22	29.9203	40.4649	İznik	Hisarcık	22249	26841	30935	Öşür	hınta	kile	2	2.1.1	513.12
R2_Selection_22	29.9203	40.4649	İznik	Hisarcık	22251	26841	30935	Öşür	şair	kile	1.5	2.1.1	384.84
R2_Selection_22	29.9203	40.4649	İznik	Hisarcık	22252	26841	30935	Öşür	alef	kile	1.5	2.1.1	384.84
R2_Selection_22	29.9203	40.4649	İznik	Hisarcık	22253	26842	30936	Öşür	şair	kile	2.5	2.1.1	641.4
R2_Selection_22	29.9203	40.4649	İznik	Hisarcık	22250	26842	30936	Öşür	hınta	kile	6	2.1.1	1539.36
R2_Selection_33	29.8292	40.4892	İznik	Sarıkısrak	22262	26843	30938	Öşür	hınta	kile	6	2.1.1	1539.36
R2_Selection_33	29.8292	40.4892	İznik	Sarıkısrak	22263	26843	30938	Öşür	şair	kile	1.5	2.1.1	384.84
R2_Selection_22	29.9203	40.4649	İznik	Hisarcık	22259	26844	30937	Öşür	hınta	kile	1	2.1.1	256.56
R2_Selection_22	29.9203	40.4649	İznik	Hisarcık	22260	26844	30937	Öşür	şair	kile	0.5	2.1.1	128.28
R2_Selection_22	29.9203	40.4649	İznik	Hisarcık	22265	26845	30939	Öşür	hınta	kile	3.5	2.1.1	897.96
R2_Selection_22	29.9203	40.4649	İznik	Hisarcık	22266	26845	30939	Öşür	şair	kile	2	2.1.1	513.12
R2_Selection_22	29.9203	40.4649	İznik	Hisarcık	22267	26845	30939	Öşür	alef	kile	0.5	2.1.1	128.28
R2_Selection_22	29.9203	40.4649	İznik	Hisarcık	22270	26846	30940	Öşür	hınta	kile	6	2.1.1	1539.36
R2_Selection_22	29.9203	40.4649	İznik	Hisarcık	22271	26846	30940	Öşür	şair	kile	2.5	2.1.1	641.4
R2_Selection_33	29.8292	40.4892	İznik	Sarıkısrak	22274	26847	30941	Öşür	hınta	kile	3	2.1.1	769.68
R2_Selection_33	29.8292	40.4892	İznik	Sarıkısrak	22275	26847	30941	Öşür	şair	kile	1	2.1.1	256.56
R2_Selection_22	29.9203	40.4649	İznik	Hisarcık	22277	26848	30942	Öşür	hınta	kile	2	2.1.1	513.12
R2_Selection_22	29.9203	40.4649	İznik	Hisarcık	22278	26848	30942	Öşür	şair	kile	1.5	2.1.1	384.84
R2_Selection_22	29.9203	40.4649	İznik	Hisarcık	22279	26848	30942	Öşür	alef	kile	1.5	2.1.1	384.84
R2_Selection_22	29.9203	40.4649	İznik	Hisarcık	22281	26849	30943	Öşür	hınta	kile	4	2.1.1	1026.24
R2_Selection_22	29.9203	40.4649	İznik	Hisarcık	22283	26849	30943	Öşür	şair	kile	5	2.1.1	1282.8
R2_Selection_22	29.9203	40.4649	İznik	Hisarcık	22285	26849	30943	Öşür	alef	kile	2	2.1.1	513.12
R2_Selection_22	29.9203	40.4649	İznik	Hisarcık	22284	26850	30944	Öşür	şair	kile	2	2.1.1	513.12
R2_Selection_22	29.9203	40.4649	İznik	Hisarcık	22282	26850	30944	Öşür	hınta	kile	2	2.1.1	513.12
R2_Selection_33	29.8292	40.4892	İznik	Sarıkısrak	22290	26851	30945	Öşür	hınta	kile	3	2.1.1	769.68
R2_Selection_33	29.8292	40.4892	İznik	Sarıkısrak	22299	26851	30945	Öşür	alef	kile	1	2.1.1	256.56
R2_Selection_33	29.8292	40.4892	İznik	Sarıkısrak	22296	26851	30945	Öşür	şair	kile	1	2.1.1	256.56
R2_Selection_33	29.8292	40.4892	İznik	Sarıkısrak	22297	26858	30952	Öşür	şair	kile	0.5	2.1.1	128.28
R2_Selection_33	29.8292	40.4892	İznik	Sarıkısrak	22294	26858	30952	Öşür	hınta	kile	2	2.1.1	513.12
R2_Selection_22	29.9203	40.4649	İznik	Hisarcık	22295	26859	30953	Öşür	şair	kile	2	2.1.1	513.12
R2_Selection_22	29.9203	40.4649	İznik	Hisarcık	22293	26859	30953	Öşür	hınta	kile	2	2.1.1	513.12
R2_Selection_33	29.8292	40.4892	İznik	Sarıkısrak	22301	26860	30954	Öşür	hınta	kile	5	2.1.1	1282.8
R2_Selection_33	29.8292	40.4892	İznik	Sarıkısrak	22302	26860	30954	Öşür	şair	kile	1	2.1.1	256.56
R2_Selection_33	29.8292	40.4892	İznik	Sarıkısrak	22303	26860	30954	Öşür	alef	kile	1	2.1.1	256.56
R2_Selection_33	29.8292	40.4892	İznik	Sarıkısrak	22307	26862	30957	Öşür	hınta	kile	3	2.1.1	769.68
R2_Selection_33	29.8292	40.4892	İznik	Sarıkısrak	22309	26862	30957	Öşür	şair	kile	1.5	2.1.1	384.84
R2_Selection_33	29.8292	40.4892	İznik	Sarıkısrak	22305	26863	30956	Öşür	hınta	kile	4	2.1.1	1026.24
R2_Selection_33	29.8292	40.4892	İznik	Sarıkısrak	22306	26863	30956	Öşür	şair	kile	2	2.1.1	513.12
R2_Selection_33	29.8292	40.4892	İznik	Sarıkısrak	22310	26864	30958	Öşür	hınta	kile	4	2.1.1	1026.24
R2_Selection_33	29.8292	40.4892	İznik	Sarıkısrak	22311	26864	30958	Öşür	şair	kile	1	2.1.1	256.56
R2_Selection_33	29.8292	40.4892	İznik	Sarıkısrak	22313	26865	30959	Öşür	hınta	kile	3	2.1.1	769.68
R2_Selection_33	29.8292	40.4892	İznik	Sarıkısrak	22314	26865	30959	Öşür	şair	kile	2	2.1.1	513.12
R2_Selection_33	29.8292	40.4892	İznik	Sarıkısrak	22315	26866	30960	Öşür	hınta	kile	5	2.1.1	1282.8
R2_Selection_33	29.8292	40.4892	İznik	Sarıkısrak	22316	26866	30960	Öşür	şair	kile	2	2.1.1	513.12
R2_Selection_33	29.8292	40.4892	İznik	Sarıkısrak	22318	26866	30960	Öşür	alef	kile	2	2.1.1	513.12
R2_Selection_33	29.8292	40.4892	İznik	Sarıkısrak	22319	26867	30961	Öşür	şair	kile	1.5	2.1.1	384.84
R2_Selection_33	29.8292	40.4892	İznik	Sarıkısrak	22317	26867	30961	Öşür	hınta	kile	2.5	2.1.1	641.4
R2_Selection_33	29.8292	40.4892	İznik	Sarıkısrak	22323	26868	30962	Öşür	hınta	kile	3	2.1.1	769.68
R2_Selection_33	29.8292	40.4892	İznik	Sarıkısrak	22325	26868	30962	Öşür	şair	kile	1	2.1.1	256.56
R2_Selection_33	29.8292	40.4892	İznik	Sarıkısrak	22326	26868	30962	Öşür	alef	kile	1	2.1.1	256.56
R2_Selection_33	29.8292	40.4892	İznik	Sarıkısrak	22328	26869	30963	Öşür	hınta	kile	3	2.1.1	769.68
R2_Selection_33	29.8292	40.4892	İznik	Sarıkısrak	22330	26869	30963	Öşür	şair	kile	1	2.1.1	256.56
R2_Selection_33	29.8292	40.4892	İznik	Sarıkısrak	22333	26870	30964	Öşür	hınta	kile	4	2.1.1	1026.24
R2_Selection_33	29.8292	40.4892	İznik	Sarıkısrak	22334	26870	30964	Öşür	şair	kile	2	2.1.1	513.12
R2_Selection_33	29.8292	40.4892	İznik	Sarıkısrak	22335	26870	30964	Öşür	alef	kile	2	2.1.1	513.12
R2_Selection_33	29.8292	40.4892	İznik	Sarıkısrak	22337	26871	30965	Öşür	hınta	kile	2.5	2.1.1	641.4
R2_Selection_33	29.8292	40.4892	İznik	Sarıkısrak	22338	26871	30965	Öşür	şair	kile	1.5	2.1.1	384.84
R2_Selection_33	29.8292	40.4892	İznik	Sarıkısrak	22339	26872	30966	Öşür	hınta	kile	1.5	2.1.1	384.84
R2_Selection_33	29.8292	40.4892	İznik	Sarıkısrak	22341	26872	30966	Öşür	şair	kile	1	2.1.1	256.56
R2_Selection_33	29.8292	40.4892	İznik	Sarıkısrak	22343	26873	30967	Öşür	hınta	kile	4	2.1.1	1026.24
R2_Selection_33	29.8292	40.4892	İznik	Sarıkısrak	22344	26873	30967	Öşür	şair	kile	3	2.1.1	769.68
R2_Selection_33	29.8292	40.4892	İznik	Sarıkısrak	22345	26873	30967	Öşür	alef	kile	1	2.1.1	256.56
R2_Selection_33	29.8292	40.4892	İznik	Sarıkısrak	22346	26874	30968	Öşür	hınta	kile	4.5	2.1.1	1154.52
R2_Selection_33	29.8292	40.4892	İznik	Sarıkısrak	22348	26874	30968	Öşür	şair	kile	1	2.1.1	256.56
R2_Selection_33	29.8292	40.4892	İznik	Sarıkısrak	22349	26874	30968	Öşür	alef	kile	1	2.1.1	256.56
R2_Selection_33	29.8292	40.4892	İznik	Sarıkısrak	22352	26875	30969	Öşür	hınta	kile	1.5	2.1.1	384.84
R2_Selection_33	29.8292	40.4892	İznik	Sarıkısrak	22353	26876	30970	Öşür	hınta	kile	2	2.1.1	513.12
R2_Selection_33	29.8292	40.4892	İznik	Sarıkısrak	22354	26876	30970	Öşür	şair	kile	2	2.1.1	513.12
R2_Selection_33	29.8292	40.4892	İznik	Sarıkısrak	22355	26878	30971	Öşür	hınta	kile	4	2.1.1	1026.24
R2_Selection_33	29.8292	40.4892	İznik	Sarıkısrak	22356	26878	30971	Öşür	şair	kile	1.5	2.1.1	384.84
R2_Selection_33	29.8292	40.4892	İznik	Sarıkısrak	22357	26880	30974	Öşür	hınta	kile	3	2.1.1	769.68
R2_Selection_33	29.8292	40.4892	İznik	Sarıkısrak	22358	26880	30974	Öşür	şair	kile	1	2.1.1	256.56
R2_Selection_33	29.8292	40.4892	İznik	Sarıkısrak	22360	26880	30974	Öşür	alef	kile	1	2.1.1	256.56
R2_Selection_33	29.8292	40.4892	İznik	Sarıkısrak	22361	26881	30975	Öşür	hınta	kile	5	2.1.1	1282.8
R2_Selection_33	29.8292	40.4892	İznik	Sarıkısrak	22363	26881	30975	Öşür	şair	kile	1.5	2.1.1	384.84
R2_Selection_33	29.8292	40.4892	İznik	Sarıkısrak	22364	26881	30975	Öşür	alef	kile	1.5	2.1.1	384.84
R2_Selection_16	29.1991	40.2612	Bursa	Eğdir	22704	26917	39298	Öşür	hınta	kile	10	2.1.1	2565.6
R2_Selection_16	29.1991	40.2612	Bursa	Eğdir	22705	26917	39298	Öşür	şair	kile	4	2.1.1	1026.24
R2_Selection_16	29.1991	40.2612	Bursa	Eğdir	22706	26917	39298	Öşür	alef	kile	5.5	2.1.1	1411.08
R2_Selection_16	29.1991	40.2612	Bursa	Eğdir	22707	26917	39298	Öşür	çavdar	kile	0.75	2.1.1	192.42
R2_Selection_16	29.1991	40.2612	Bursa	Eğdir	22794	32843	39323	Öşür	hınta	kile	2	2.1.1	513.12
R2_Selection_16	29.1991	40.2612	Bursa	Eğdir	22805	32844	39325	Öşür	hınta	kile	7	2.1.1	1795.92
R2_Selection_16	29.1991	40.2612	Bursa	Eğdir	22806	32844	39325	Öşür	çavdar	kile	10	2.1.1	2565.6
R2_Selection_16	29.1991	40.2612	Bursa	Eğdir	22838	32852	39333	Öşür	hınta	kile	2.5	2.1.1	641.4
R2_Selection_16	29.1991	40.2612	Bursa	Eğdir	22839	32852	39333	Öşür	şair	kile	0.75	2.1.1	192.42
R2_Selection_16	29.1991	40.2612	Bursa	Eğdir	22926	32872	39356	Öşür	hınta	kile	8	2.1.1	2052.48
R2_Selection_16	29.1991	40.2612	Bursa	Eğdir	22927	32872	39356	Öşür	şair	kile	4	2.1.1	1026.24
R2_Selection_16	29.1991	40.2612	Bursa	Eğdir	22943	32873	39360	Öşür	hınta	kile	4	2.1.1	1026.24
R2_Selection_16	29.1991	40.2612	Bursa	Eğdir	23044	32899	39398	Öşür	hınta	kile	4	2.1.1	1026.24
R2_Selection_16	29.1991	40.2612	Bursa	Eğdir	23045	32899	39398	Öşür	şair	kile	0.75	2.1.1	192.42
R2_SD1_SampPP2	28.9461	39.9443	Atranos	Çöre	133450	162356	205881	Öşür	çavdar	kile	4	2.1.1	1026.24
R2_SD1_SampPP2	28.9461	39.9443	Atranos	Çöre	133451	162356	205881	Öşür	hınta	kile	1	2.1.1	256.56
R2_SD1_SampPP2	28.9461	39.9443	Atranos	Çöre	133452	162356	205881	Öşür	şair	kile	2	2.1.1	513.12
R2_SD1_SampPP2	28.9461	39.9443	Atranos	Çöre	133462	162358	205883	Öşür	çavdar	kile	3	2.1.1	769.68
R2_SD1_SampPP2	28.9461	39.9443	Atranos	Çöre	133463	162358	205883	Öşür	şair	kile	1	2.1.1	256.56
R2_SD1_SampPP2	28.9461	39.9443	Atranos	Çöre	133469	162359	205884	Öşür	çavdar	kile	1	2.1.1	256.56
R2_SD1_SampPP2	28.9461	39.9443	Atranos	Çöre	133470	162359	205884	Öşür	şair	kile	1	2.1.1	256.56
R2_SD1_SampPP2	28.9461	39.9443	Atranos	Çöre	133474	162360	205885	Öşür	çavdar	kile	5	2.1.1	1282.8
R2_SD1_SampPP2	28.9461	39.9443	Atranos	Çöre	133475	162360	205885	Öşür	şair	kile	2	2.1.1	513.12
R2_SD1_SampPP2	28.9461	39.9443	Atranos	Çöre	133478	162360	205885	Öşür	susam	kile	3	2.1.1	769.68
R2_SD1_SampPP2	28.9461	39.9443	Atranos	Çöre	133483	162361	205886	Öşür	çavdar	kile	1.5	2.1.1	384.84
R2_SD1_SampPP2	28.9461	39.9443	Atranos	Çöre	133484	162361	205886	Öşür	şair	kile	1	2.1.1	256.56
R2_SD1_SampPP2	28.9461	39.9443	Atranos	Çöre	133490	162362	205887	Öşür	çavdar	kile	4	2.1.1	1026.24
R2_SD1_SampPP2	28.9461	39.9443	Atranos	Çöre	133491	162362	205887	Öşür	şair	kile	1	2.1.1	256.56
R2_SD1_SampPP2	28.9461	39.9443	Atranos	Çöre	133498	162363	205888	Öşür	çavdar	kile	1	2.1.1	256.56
R2_SD1_SampPP2	28.9461	39.9443	Atranos	Çöre	133502	162364	205890	Öşür	çavdar	kile	2	2.1.1	513.12
R2_SD1_SampPP2	28.9461	39.9443	Atranos	Çöre	133503	162364	205890	Öşür	şair	kile	1.5	2.1.1	384.84
R2_SD1_SampPP2	28.9461	39.9443	Atranos	Çöre	133509	162365	205891	Öşür	çavdar	kile	2.5	2.1.1	641.4
R2_SD1_SampPP2	28.9461	39.9443	Atranos	Çöre	133510	162365	205891	Öşür	şair	kile	1	2.1.1	256.56
R2_SD1_SampPP2	28.9461	39.9443	Atranos	Çöre	133516	162366	205892	Öşür	çavdar	kile	1.5	2.1.1	384.84
R2_SD1_SampPP2	28.9461	39.9443	Atranos	Çöre	133517	162366	205892	Öşür	şair	kile	1	2.1.1	256.56
R2_SD1_SampPP2	28.9461	39.9443	Atranos	Çöre	133524	162367	205893	Öşür	çavdar	kile	2.5	2.1.1	641.4
R2_SD1_SampPP2	28.9461	39.9443	Atranos	Çöre	133525	162367	205893	Öşür	şair	kile	1.5	2.1.1	384.84
R2_SD1_SampPP2	28.9461	39.9443	Atranos	Çöre	133532	162368	205894	Öşür	çavdar	kile	1	2.1.1	256.56
R2_SD1_SampPP2	28.9461	39.9443	Atranos	Çöre	133533	162368	205894	Öşür	şair	kile	1	2.1.1	256.56
R2_SD1_SampPP2	28.9461	39.9443	Atranos	Çöre	133540	162369	205895	Öşür	çavdar	kile	1	2.1.1	256.56
R2_SD1_SampPP2	28.9461	39.9443	Atranos	Çöre	133543	162369	205895	Öşür	şair	kile	0.5	2.1.1	128.28
R2_SD1_SampPP2	28.9461	39.9443	Atranos	Çöre	133548	162371	205897	Öşür	çavdar	kile	1	2.1.1	256.56
R2_SD1_SampPP2	28.9461	39.9443	Atranos	Çöre	133552	162372	205898	Öşür	çavdar	kile	1.5	2.1.1	384.84
R2_SD1_SampPP2	28.9461	39.9443	Atranos	Çöre	133553	162372	205898	Öşür	şair	kile	1	2.1.1	256.56
R2_SD1_SampPP2	28.9461	39.9443	Atranos	Çöre	133559	162373	205899	Öşür	çavdar	kile	2	2.1.1	513.12
R2_SD1_SampPP2	28.9461	39.9443	Atranos	Çöre	133560	162373	205899	Öşür	şair	kile	2	2.1.1	513.12
R2_SD1_SampPP2	28.9461	39.9443	Atranos	Çöre	133565	162374	205900	Öşür	çavdar	kile	2	2.1.1	513.12
R2_SD1_SampPP2	28.9461	39.9443	Atranos	Çöre	133566	162374	205900	Öşür	şair	kile	1	2.1.1	256.56
R2_SD1_SampPP2	28.9461	39.9443	Atranos	Çöre	133574	162375	205901	Öşür	çavdar	kile	2.5	2.1.1	641.4
R2_SD1_SampPP2	28.9461	39.9443	Atranos	Çöre	133575	162375	205901	Öşür	şair	kile	1	2.1.1	256.56
R2_SD1_SampPP2	28.9461	39.9443	Atranos	Çöre	133583	162376	205902	Öşür	çavdar	kile	4	2.1.1	1026.24
R2_SD1_SampPP2	28.9461	39.9443	Atranos	Çöre	133584	162376	205902	Öşür	şair	kile	1.5	2.1.1	384.84
R2_SD1_SampPP2	28.9461	39.9443	Atranos	Çöre	133594	162378	205904	Öşür	çavdar	kile	1.5	2.1.1	384.84
R2_SD1_SampPP2	28.9461	39.9443	Atranos	Çöre	133595	162378	205904	Öşür	şair	kile	0.5	2.1.1	128.28
R2_SD1_SampPP2	28.9461	39.9443	Atranos	Çöre	133598	162378	205904	Öşür	susam	kile	0.25	2.1.1	64.14
R2_SD1_SampPP2	28.9461	39.9443	Atranos	Çöre	133601	162379	205905	Öşür	çavdar	kile	1.5	2.1.1	384.84
R2_SD1_SampPP2	28.9461	39.9443	Atranos	Çöre	133602	162379	205905	Öşür	şair	kile	1	2.1.1	256.56
R2_SD1_SampPP2	28.9461	39.9443	Atranos	Çöre	133611	162381	205908	Öşür	çavdar	kile	1.5	2.1.1	384.84
R2_SD1_SampPP2	28.9461	39.9443	Atranos	Çöre	133612	162381	205908	Öşür	şair	kile	1	2.1.1	256.56
R2_SD1_SampPP2	28.9461	39.9443	Atranos	Çöre	133621	162384	205911	Öşür	çavdar	kile	1.5	2.1.1	384.84
R2_SD1_SampPP2	28.9461	39.9443	Atranos	Çöre	133622	162384	205911	Öşür	şair	kile	1	2.1.1	256.56
R2_SD1_SampPP2	28.9461	39.9443	Atranos	Çöre	133631	162386	205913	Öşür	çavdar	kile	2	2.1.1	513.12
R2_SD1_SampPP2	28.9461	39.9443	Atranos	Çöre	133632	162386	205913	Öşür	şair	kile	1	2.1.1	256.56
R2_SD1_SampPP2	28.9461	39.9443	Atranos	Çöre	133637	162387	205914	Öşür	çavdar	kile	2	2.1.1	513.12
R2_SD1_SampPP2	28.9461	39.9443	Atranos	Çöre	133638	162387	205914	Öşür	şair	kile	2	2.1.1	513.12
R2_SD1_SampPP2	28.9461	39.9443	Atranos	Çöre	133644	162388	205915	Öşür	çavdar	kile	1	2.1.1	256.56
R2_SD1_SampPP2	28.9461	39.9443	Atranos	Çöre	133645	162388	205915	Öşür	şair	kile	2.5	2.1.1	641.4
R2_SD1_SampPP2	28.9461	39.9443	Atranos	Çöre	133651	162389	205918	Öşür	çavdar	kile	2.5	2.1.1	641.4
R2_SD1_SampPP2	28.9461	39.9443	Atranos	Çöre	133652	162389	205918	Öşür	şair	kile	1	2.1.1	256.56
R2_SD1_SampPP2	28.9461	39.9443	Atranos	Çöre	133657	162391	205919	Öşür	çavdar	kile	1.5	2.1.1	384.84
R2_SD1_SampPP2	28.9461	39.9443	Atranos	Çöre	133658	162391	205919	Öşür	şair	kile	1	2.1.1	256.56
R2_SD1_SampPP2	28.9461	39.9443	Atranos	Çöre	133663	162392	205920	Öşür	çavdar	kile	1	2.1.1	256.56
R2_SD1_SampPP2	28.9461	39.9443	Atranos	Çöre	133667	162393	205921	Öşür	şair	kile	1	2.1.1	256.56
R2_SD1_SampPP2	28.9461	39.9443	Atranos	Çöre	133672	162394	205922	Öşür	çavdar	kile	1	2.1.1	256.56
R2_SD1_SampPP2	28.9461	39.9443	Atranos	Çöre	133675	162394	205922	Öşür	şair	kile	1	2.1.1	256.56
R2_SD1_SampPP2	28.9461	39.9443	Atranos	Çöre	133678	162395	205923	Öşür	çavdar	kile	2	2.1.1	513.12
R2_SD1_SampPP2	28.9461	39.9443	Atranos	Çöre	133679	162395	205923	Öşür	şair	kile	1	2.1.1	256.56
R2_SD1_SampPP2	28.9461	39.9443	Atranos	Çöre	133684	162396	205924	Öşür	çavdar	kile	1.5	2.1.1	384.84
R2_SD1_SampPP2	28.9461	39.9443	Atranos	Çöre	133685	162396	205924	Öşür	şair	kile	1	2.1.1	256.56
R2_SD1_SampPP2	28.9461	39.9443	Atranos	Çöre	133690	162397	205925	Öşür	çavdar	kile	1	2.1.1	256.56
R2_SD1_SampPP2	28.9461	39.9443	Atranos	Çöre	133691	162397	205925	Öşür	şair	kile	1	2.1.1	256.56
R2_SD2_SampPP5	29.1449	40.217	Bursa	Vakıf Susığırı	133695	162399	205927	Öşür	hınta	kile	35	2.1.1	8979.6
R2_SD2_SampPP5	29.1449	40.217	Bursa	Vakıf Susığırı	133696	162399	205927	Öşür	şair	kile	6	2.1.1	1539.36
R2_SD2_SampPP5	29.1449	40.217	Bursa	Vakıf Susığırı	133697	162399	205927	Öşür	alef	kile	3	2.1.1	769.68
R2_SD2_SampPP5	29.1449	40.217	Bursa	Vakıf Susığırı	133704	162400	205929	Öşür	hınta	kile	25	2.1.1	6414
R2_SD2_SampPP5	29.1449	40.217	Bursa	Vakıf Susığırı	133705	162400	205929	Öşür	şair	kile	11	2.1.1	2822.16
R2_SD2_SampPP5	29.1449	40.217	Bursa	Vakıf Susığırı	133706	162400	205929	Öşür	çavdar	kile	2.5	2.1.1	641.4
R2_SD2_SampPP5	29.1449	40.217	Bursa	Vakıf Susığırı	133707	162400	205929	Öşür	alef	kile	3	2.1.1	769.68
R2_SD2_SampPP5	29.1449	40.217	Bursa	Vakıf Susığırı	133722	162404	205934	Öşür	hınta	kile	7.5	2.1.1	1924.2
R2_SD2_SampPP5	29.1449	40.217	Bursa	Vakıf Susığırı	133727	162405	205935	Öşür	hınta	kile	10	2.1.1	2565.6
R2_SD2_SampPP5	29.1449	40.217	Bursa	Vakıf Susığırı	133728	162405	205935	Öşür	şair	kile	2.5	2.1.1	641.4
R2_SD2_SampPP5	29.1449	40.217	Bursa	Vakıf Susığırı	133729	162405	205935	Öşür	alef	kile	1.5	2.1.1	384.84
R2_SD2_SampPP5	29.1449	40.217	Bursa	Vakıf Susığırı	133730	162405	205935	Öşür	çavdar	kile	2	2.1.1	513.12
R2_SD2_SampPP5	29.1449	40.217	Bursa	Vakıf Susığırı	133737	162406	205936	Öşür	hınta	kile	8	2.1.1	2052.48
R2_SD2_SampPP5	29.1449	40.217	Bursa	Vakıf Susığırı	133738	162406	205936	Öşür	şair	kile	1.5	2.1.1	384.84
R2_SD2_SampPP5	29.1449	40.217	Bursa	Vakıf Susığırı	133749	162408	205938	Öşür	hınta	kile	35	2.1.1	8979.6
R2_SD2_SampPP5	29.1449	40.217	Bursa	Vakıf Susığırı	133750	162408	205938	Öşür	şair	kile	6	2.1.1	1539.36
R2_SD2_SampPP5	29.1449	40.217	Bursa	Vakıf Susığırı	133758	162409	205939	Öşür	hınta	kile	35.5	2.1.1	9107.88
R2_SD2_SampPP5	29.1449	40.217	Bursa	Vakıf Susığırı	133759	162409	205939	Öşür	alef	kile	6	2.1.1	1539.36
R2_SD2_SampPP5	29.1449	40.217	Bursa	Vakıf Susığırı	133766	162410	205940	Öşür	hınta	kile	8	2.1.1	2052.48
R2_SD2_SampPP5	29.1449	40.217	Bursa	Vakıf Susığırı	133767	162410	205940	Öşür	şair	kile	7	2.1.1	1795.92
R2_SD2_SampPP5	29.1449	40.217	Bursa	Vakıf Susığırı	133768	162410	205940	Öşür	alef	kile	3	2.1.1	769.68
R2_SD2_SampPP5	29.1449	40.217	Bursa	Vakıf Susığırı	133788	162418	205954	Öşür	hınta	kile	19	2.1.1	4874.64
R2_SD2_SampPP5	29.1449	40.217	Bursa	Vakıf Susığırı	133789	162418	205954	Öşür	şair	kile	3	2.1.1	769.68
R2_SD2_SampPP5	29.1449	40.217	Bursa	Vakıf Susığırı	133790	162418	205954	Öşür	alef	kile	2.5	2.1.1	641.4
R2_SD2_SampPP5	29.1449	40.217	Bursa	Vakıf Susığırı	133791	162418	205954	Öşür	çavdar	kile	2.5	2.1.1	641.4
R2_SD2_SampPP5	29.1449	40.217	Bursa	Vakıf Susığırı	133803	162420	205956	Öşür	hınta	kile	7	2.1.1	1795.92
R2_SD2_SampPP5	29.1449	40.217	Bursa	Vakıf Susığırı	133815	162422	205958	Öşür	hınta	kile	10	2.1.1	2565.6
R2_SD2_SampPP5	29.1449	40.217	Bursa	Vakıf Susığırı	133816	162422	205958	Öşür	şair	kile	3	2.1.1	769.68
R2_SD2_SampPP5	29.1449	40.217	Bursa	Vakıf Susığırı	133817	162422	205958	Öşür	alef	kile	1.5	2.1.1	384.84
R2_SD2_SampPP5	29.1449	40.217	Bursa	Vakıf Susığırı	133830	162424	205961	Öşür	hınta	kile	5	2.1.1	1282.8
R2_SD2_SampPP5	29.1449	40.217	Bursa	Vakıf Susığırı	133866	162433	205971	Öşür	hınta	kile	3.5	2.1.1	897.96
R2_SD2_SampPP5	29.1449	40.217	Bursa	Vakıf Susığırı	133867	162433	205971	Öşür	şair	kile	1	2.1.1	256.56
R2_SD2_SampPP5	29.1449	40.217	Bursa	Vakıf Susığırı	133872	162435	205973	Öşür	hınta	kile	11	2.1.1	2822.16
R2_SD2_SampPP5	29.1449	40.217	Bursa	Vakıf Susığırı	133873	162435	205973	Öşür	şair	kile	1.5	2.1.1	384.84
R2_SD2_SampPP5	29.1449	40.217	Bursa	Vakıf Susığırı	133874	162435	205973	Öşür	alef	kile	3	2.1.1	769.68
R2_SD2_SampPP5	29.1449	40.217	Bursa	Vakıf Susığırı	133878	162437	205975	Öşür	hınta	kile	6	2.1.1	1539.36
R2_SD2_SampPP5	29.1449	40.217	Bursa	Vakıf Susığırı	133879	162437	205975	Öşür	çavdar	kile	2	2.1.1	513.12
R2_SD2_SampPP5	29.1449	40.217	Bursa	Vakıf Susığırı	133881	162438	205976	Öşür	hınta	kile	5	2.1.1	1282.8
R2_SD2_SampPP5	29.1449	40.217	Bursa	Vakıf Susığırı	133882	162438	205976	Öşür	çavdar	kile	2	2.1.1	513.12
R2_SD5_SampPP3	29.6471	40.0485	İnegöl	Yenice-i Müslim	133944	162495	206037	Öşür	hınta	kile	8.5	2.1.1	2180.76
R2_SD5_SampPP3	29.6471	40.0485	İnegöl	Yenice-i Müslim	133945	162495	206037	Öşür	şair	kile	3.5	2.1.1	897.96
R2_SD5_SampPP3	29.6471	40.0485	İnegöl	Yenice-i Müslim	133946	162495	206037	Öşür	çavdar	kile	0.5	2.1.1	128.28
R2_SD5_SampPP3	29.6471	40.0485	İnegöl	Yenice-i Müslim	133948	162495	206037	Öşür	alef	kile	1	2.1.1	256.56
R2_SD5_SampPP3	29.6471	40.0485	İnegöl	Yenice-i Müslim	133952	162496	206038	Öşür	hınta	kile	8	2.1.1	2052.48
R2_SD5_SampPP3	29.6471	40.0485	İnegöl	Yenice-i Müslim	133953	162496	206038	Öşür	şair	kile	5	2.1.1	1282.8
R2_SD5_SampPP3	29.6471	40.0485	İnegöl	Yenice-i Müslim	133954	162496	206038	Öşür	çavdar	kile	1	2.1.1	256.56
R2_SD5_SampPP3	29.6471	40.0485	İnegöl	Yenice-i Müslim	133962	162497	206039	Öşür	hınta	kile	16	2.1.1	4104.96
R2_SD5_SampPP3	29.6471	40.0485	İnegöl	Yenice-i Müslim	133963	162497	206039	Öşür	şair	kile	4	2.1.1	1026.24
R2_SD5_SampPP3	29.6471	40.0485	İnegöl	Yenice-i Müslim	133966	162497	206039	Öşür	çavdar	kile	0.5	2.1.1	128.28
R2_SD5_SampPP3	29.6471	40.0485	İnegöl	Yenice-i Müslim	133972	162499	206041	Öşür	hınta	kile	15	2.1.1	3848.4
R2_SD5_SampPP3	29.6471	40.0485	İnegöl	Yenice-i Müslim	133973	162499	206041	Öşür	şair	kile	3	2.1.1	769.68
R2_SD5_SampPP3	29.6471	40.0485	İnegöl	Yenice-i Müslim	133979	162500	206042	Öşür	hınta	kile	12.5	2.1.1	3207
R2_SD5_SampPP3	29.6471	40.0485	İnegöl	Yenice-i Müslim	133980	162500	206042	Öşür	şair	kile	1.5	2.1.1	384.84
R2_SD5_SampPP3	29.6471	40.0485	İnegöl	Yenice-i Müslim	133985	162501	206043	Öşür	hınta	kile	14	2.1.1	3591.84
R2_SD5_SampPP3	29.6471	40.0485	İnegöl	Yenice-i Müslim	133986	162501	206043	Öşür	şair	kile	3	2.1.1	769.68
R2_SD5_SampPP3	29.6471	40.0485	İnegöl	Yenice-i Müslim	133992	162502	206044	Öşür	hınta	kile	13	2.1.1	3335.28
R2_SD5_SampPP3	29.6471	40.0485	İnegöl	Yenice-i Müslim	133993	162502	206044	Öşür	şair	kile	2	2.1.1	513.12
R2_SD5_SampPP3	29.6471	40.0485	İnegöl	Yenice-i Müslim	133998	162503	206045	Öşür	hınta	kile	3	2.1.1	769.68
R2_SD5_SampPP3	29.6471	40.0485	İnegöl	Yenice-i Müslim	133999	162503	206045	Öşür	şair	kile	2.5	2.1.1	641.4
R2_SD5_SampPP3	29.6471	40.0485	İnegöl	Yenice-i Müslim	134005	162504	206046	Öşür	hınta	kile	3.5	2.1.1	897.96
R2_SD5_SampPP3	29.6471	40.0485	İnegöl	Yenice-i Müslim	134006	162504	206046	Öşür	şair	kile	2	2.1.1	513.12
R2_SD5_SampPP3	29.6471	40.0485	İnegöl	Yenice-i Müslim	134010	162505	206047	Öşür	hınta	kile	2	2.1.1	513.12
R2_SD5_SampPP3	29.6471	40.0485	İnegöl	Yenice-i Müslim	134011	162505	206047	Öşür	şair	kile	1.5	2.1.1	384.84
R2_SD5_SampPP3	29.6471	40.0485	İnegöl	Yenice-i Müslim	134012	162505	206047	Öşür	çavdar	kile	0.5	2.1.1	128.28
R2_SD5_SampPP3	29.6471	40.0485	İnegöl	Yenice-i Müslim	134017	162506	206048	Öşür	hınta	kile	17	2.1.1	4361.52
R2_SD5_SampPP3	29.6471	40.0485	İnegöl	Yenice-i Müslim	134024	162507	206049	Öşür	hınta	kile	5	2.1.1	1282.8
R2_SD5_SampPP3	29.6471	40.0485	İnegöl	Yenice-i Müslim	134025	162507	206049	Öşür	şair	kile	2	2.1.1	513.12
R2_SD5_SampPP3	29.6471	40.0485	İnegöl	Yenice-i Müslim	134031	162508	206050	Öşür	hınta	kile	16	2.1.1	4104.96
R2_SD5_SampPP3	29.6471	40.0485	İnegöl	Yenice-i Müslim	134032	162508	206050	Öşür	şair	kile	3	2.1.1	769.68
R2_SD5_SampPP3	29.6471	40.0485	İnegöl	Yenice-i Müslim	134038	162510	206052	Öşür	hınta	kile	2.5	2.1.1	641.4
R2_SD5_SampPP3	29.6471	40.0485	İnegöl	Yenice-i Müslim	134046	162512	206054	Öşür	hınta	kile	3	2.1.1	769.68
R2_SD5_SampPP3	29.6471	40.0485	İnegöl	Yenice-i Müslim	134047	162512	206054	Öşür	şair	kile	1.5	2.1.1	384.84
R2_SD5_SampPP3	29.6471	40.0485	İnegöl	Yenice-i Müslim	134054	162513	206055	Öşür	hınta	kile	13	2.1.1	3335.28
R2_SD5_SampPP3	29.6471	40.0485	İnegöl	Yenice-i Müslim	134055	162513	206055	Öşür	şair	kile	3	2.1.1	769.68
R2_SD5_SampPP3	29.6471	40.0485	İnegöl	Yenice-i Müslim	134061	162513	206056	Öşür	hınta	kile	3	2.1.1	769.68
R2_SD5_SampPP3	29.6471	40.0485	İnegöl	Yenice-i Müslim	134062	162513	206056	Öşür	şair	kile	1	2.1.1	256.56
R2_SD5_SampPP3	29.6471	40.0485	İnegöl	Yenice-i Müslim	134066	162514	206057	Öşür	hınta	kile	3	2.1.1	769.68
R2_SD5_SampPP3	29.6471	40.0485	İnegöl	Yenice-i Müslim	134067	162514	206057	Öşür	şair	kile	3	2.1.1	769.68
R2_SD5_SampPP3	29.6471	40.0485	İnegöl	Yenice-i Müslim	134073	162515	206058	Öşür	hınta	kile	3	2.1.1	769.68
R2_SD5_SampPP3	29.6471	40.0485	İnegöl	Yenice-i Müslim	134074	162515	206058	Öşür	şair	kile	2.5	2.1.1	641.4
R2_SD5_SampPP3	29.6471	40.0485	İnegöl	Yenice-i Müslim	134079	162516	206059	Öşür	hınta	kile	7	2.1.1	1795.92
R2_SD5_SampPP3	29.6471	40.0485	İnegöl	Yenice-i Müslim	134080	162516	206059	Öşür	şair	kile	4	2.1.1	1026.24
R2_SD5_SampPP3	29.6471	40.0485	İnegöl	Yenice-i Müslim	134081	162516	206059	Öşür	çavdar	kile	0.5	2.1.1	128.28
R2_SD5_SampPP3	29.6471	40.0485	İnegöl	Yenice-i Müslim	134088	162517	206060	Öşür	hınta	kile	0.5	2.1.1	128.28
R2_SD5_SampPP3	29.6471	40.0485	İnegöl	Yenice-i Müslim	134089	162517	206060	Öşür	şair	kile	0.5	2.1.1	128.28
R2_SD5_SampPP3	29.6471	40.0485	İnegöl	Yenice-i Müslim	134092	162518	206061	Öşür	hınta	kile	0.5	2.1.1	128.28
R2_SD5_SampPP3	29.6471	40.0485	İnegöl	Yenice-i Müslim	134093	162518	206061	Öşür	şair	kile	1	2.1.1	256.56
R2_SD5_SampPP3	29.6471	40.0485	İnegöl	Yenice-i Müslim	134098	162519	206062	Öşür	hınta	kile	4	2.1.1	1026.24
R2_SD5_SampPP3	29.6471	40.0485	İnegöl	Yenice-i Müslim	134099	162519	206062	Öşür	şair	kile	1	2.1.1	256.56
R2_SD5_SampPP3	29.6471	40.0485	İnegöl	Yenice-i Müslim	134104	162520	206063	Öşür	hınta	kile	5	2.1.1	1282.8
R2_SD5_SampPP3	29.6471	40.0485	İnegöl	Yenice-i Müslim	134105	162520	206063	Öşür	şair	kile	1.5	2.1.1	384.84
R2_SD5_SampPP3	29.6471	40.0485	İnegöl	Yenice-i Müslim	134112	162521	206064	Öşür	hınta	kile	15	2.1.1	3848.4
R2_SD5_SampPP3	29.6471	40.0485	İnegöl	Yenice-i Müslim	134113	162521	206064	Öşür	şair	kile	3	2.1.1	769.68
R2_SD5_SampPP3	29.6471	40.0485	İnegöl	Yenice-i Müslim	134114	162521	206064	Öşür	çavdar	kile	0.5	2.1.1	128.28
R2_SD5_SampPP3	29.6471	40.0485	İnegöl	Yenice-i Müslim	134120	162522	206065	Öşür	hınta	kile	2	2.1.1	513.12
R2_SD5_SampPP3	29.6471	40.0485	İnegöl	Yenice-i Müslim	134123	162523	206066	Öşür	hınta	kile	2.5	2.1.1	641.4
R2_SD5_SampPP3	29.6471	40.0485	İnegöl	Yenice-i Müslim	134124	162523	206066	Öşür	şair	kile	1.5	2.1.1	384.84
R2_SD5_SampPP3	29.6471	40.0485	İnegöl	Yenice-i Müslim	134126	162523	206066	Öşür	çavdar	kile	0.5	2.1.1	128.28
R2_SD5_SampPP3	29.6471	40.0485	İnegöl	Yenice-i Müslim	134131	162524	206067	Öşür	hınta	kile	20	2.1.1	5131.2
R2_SD5_SampPP3	29.6471	40.0485	İnegöl	Yenice-i Müslim	134132	162524	206067	Öşür	şair	kile	3	2.1.1	769.68
R2_SD5_SampPP3	29.6471	40.0485	İnegöl	Yenice-i Müslim	134140	162525	206068	Öşür	hınta	kile	3	2.1.1	769.68
R2_SD5_SampPP3	29.6471	40.0485	İnegöl	Yenice-i Müslim	134141	162525	206068	Öşür	şair	kile	1.5	2.1.1	384.84
R2_SD5_SampPP3	29.6471	40.0485	İnegöl	Yenice-i Müslim	134146	162526	206069	Öşür	hınta	kile	2.5	2.1.1	641.4
R2_SD5_SampPP3	29.6471	40.0485	İnegöl	Yenice-i Müslim	134147	162526	206069	Öşür	şair	kile	1	2.1.1	256.56
R2_SD5_SampPP3	29.6471	40.0485	İnegöl	Yenice-i Müslim	134156	162528	206071	Öşür	hınta	kile	3	2.1.1	769.68
R2_SD5_SampPP3	29.6471	40.0485	İnegöl	Yenice-i Müslim	134157	162528	206071	Öşür	çavdar	kile	0.5	2.1.1	128.28
R2_SD5_SampPP3	29.6471	40.0485	İnegöl	Yenice-i Müslim	134163	162529	206072	Öşür	hınta	kile	2	2.1.1	513.12
R2_SD5_SampPP3	29.6471	40.0485	İnegöl	Yenice-i Müslim	134164	162529	206072	Öşür	şair	kile	1	2.1.1	256.56
R2_SD5_SampPP3	29.6471	40.0485	İnegöl	Yenice-i Müslim	134170	162529	206073	Öşür	hınta	kile	2	2.1.1	513.12
R2_SD5_SampPP3	29.6471	40.0485	İnegöl	Yenice-i Müslim	134177	162530	206074	Öşür	hınta	kile	15	2.1.1	3848.4
R2_SD5_SampPP3	29.6471	40.0485	İnegöl	Yenice-i Müslim	134178	162530	206074	Öşür	şair	kile	4	2.1.1	1026.24
R2_SD5_SampPP3	29.6471	40.0485	İnegöl	Yenice-i Müslim	134184	162531	206075	Öşür	hınta	kile	14	2.1.1	3591.84
R2_SD5_SampPP3	29.6471	40.0485	İnegöl	Yenice-i Müslim	134185	162531	206075	Öşür	şair	kile	2	2.1.1	513.12
R2_SD5_SampPP3	29.6471	40.0485	İnegöl	Yenice-i Müslim	134191	162532	206076	Öşür	hınta	kile	5	2.1.1	1282.8
R2_SD5_SampPP3	29.6471	40.0485	İnegöl	Yenice-i Müslim	134192	162532	206076	Öşür	şair	kile	2.5	2.1.1	641.4
R2_SD5_SampPP3	29.6471	40.0485	İnegöl	Yenice-i Müslim	134193	162532	206076	Öşür	çavdar	kile	1	2.1.1	256.56
R2_SD5_SampPP3	29.6471	40.0485	İnegöl	Yenice-i Müslim	134197	162535	206079	Öşür	hınta	kile	13	2.1.1	3335.28
R2_SD5_SampPP3	29.6471	40.0485	İnegöl	Yenice-i Müslim	134198	162535	206079	Öşür	şair	kile	2	2.1.1	513.12
R2_SD5_SampPP3	29.6471	40.0485	İnegöl	Yenice-i Müslim	134204	162536	206080	Öşür	hınta	kile	2	2.1.1	513.12
R2_SD5_SampPP3	29.6471	40.0485	İnegöl	Yenice-i Müslim	134205	162536	206080	Öşür	şair	kile	1	2.1.1	256.56
R2_SD5_SampPP3	29.6471	40.0485	İnegöl	Yenice-i Müslim	134211	162537	206081	Öşür	hınta	kile	18	2.1.1	4618.08
R2_SD5_SampPP3	29.6471	40.0485	İnegöl	Yenice-i Müslim	134212	162537	206081	Öşür	şair	kile	4	2.1.1	1026.24
R2_SD5_SampPP3	29.6471	40.0485	İnegöl	Yenice-i Müslim	134218	162538	206082	Öşür	hınta	kile	1	2.1.1	256.56
R2_SD5_SampPP3	29.6471	40.0485	İnegöl	Yenice-i Müslim	134219	162538	206082	Öşür	şair	kile	0.5	2.1.1	128.28
R2_SD5_SampPP3	29.6471	40.0485	İnegöl	Yenice-i Müslim	134225	162539	206083	Öşür	hınta	kile	4	2.1.1	1026.24
R2_SD5_SampPP3	29.6471	40.0485	İnegöl	Yenice-i Müslim	134226	162539	206083	Öşür	şair	kile	2	2.1.1	513.12
R2_SD5_SampPP3	29.6471	40.0485	İnegöl	Yenice-i Müslim	134231	162539	206084	Öşür	hınta	kile	8.75	2.1.1	2244.9
R2_SD5_SampPP3	29.6471	40.0485	İnegöl	Yenice-i Müslim	134232	162539	206084	Öşür	şair	kile	4.5	2.1.1	1154.52
R2_SD5_SampPP3	29.6471	40.0485	İnegöl	Yenice-i Müslim	134239	162540	206085	Öşür	hınta	kile	1.5	2.1.1	384.84
R2_SD5_SampPP3	29.6471	40.0485	İnegöl	Yenice-i Müslim	134240	162540	206085	Öşür	şair	kile	1	2.1.1	256.56
R2_SD5_SampPP3	29.6471	40.0485	İnegöl	Yenice-i Müslim	134253	162542	206087	Öşür	hınta	kile	16.5	2.1.1	4233.24
R2_SD5_SampPP3	29.6471	40.0485	İnegöl	Yenice-i Müslim	134254	162542	206087	Öşür	şair	kile	2	2.1.1	513.12
R2_SD5_SampPP3	29.6471	40.0485	İnegöl	Yenice-i Müslim	134255	162542	206087	Öşür	çavdar	kile	0.5	2.1.1	128.28
R2_SD5_SampPP3	29.6471	40.0485	İnegöl	Yenice-i Müslim	134261	162543	206088	Öşür	hınta	kile	2	2.1.1	513.12
R2_SD5_SampPP3	29.6471	40.0485	İnegöl	Yenice-i Müslim	134262	162543	206088	Öşür	şair	kile	1.5	2.1.1	384.84
R2_SD5_SampPP3	29.6471	40.0485	İnegöl	Yenice-i Müslim	134263	162543	206088	Öşür	çavdar	kile	0.5	2.1.1	128.28
R2_SD5_SampPP3	29.6471	40.0485	İnegöl	Yenice-i Müslim	134269	162544	206089	Öşür	hınta	kile	3	2.1.1	769.68
R2_SD5_SampPP3	29.6471	40.0485	İnegöl	Yenice-i Müslim	134270	162544	206089	Öşür	çavdar	kile	0.5	2.1.1	128.28
R2_SD5_SampPP3	29.6471	40.0485	İnegöl	Yenice-i Müslim	134279	162546	206091	Öşür	hınta	kile	3	2.1.1	769.68
R2_SD5_SampPP3	29.6471	40.0485	İnegöl	Yenice-i Müslim	134285	162547	206092	Öşür	hınta	kile	5	2.1.1	1282.8
R2_SD5_SampPP3	29.6471	40.0485	İnegöl	Yenice-i Müslim	134286	162547	206092	Öşür	şair	kile	5.5	2.1.1	1411.08
R2_SD5_SampPP3	29.6471	40.0485	İnegöl	Yenice-i Müslim	134293	162548	206093	Öşür	hınta	kile	1	2.1.1	256.56
R2_SD5_SampPP3	29.6471	40.0485	İnegöl	Yenice-i Müslim	134294	162548	206093	Öşür	şair	kile	0.75	2.1.1	192.42
R2_SD5_SampPP3	29.6471	40.0485	İnegöl	Yenice-i Müslim	134299	162549	206094	Öşür	hınta	kile	3	2.1.1	769.68
R2_SD5_SampPP3	29.6471	40.0485	İnegöl	Yenice-i Müslim	134300	162549	206094	Öşür	şair	kile	2	2.1.1	513.12
R2_SD5_SampPP3	29.6471	40.0485	İnegöl	Yenice-i Müslim	134306	162550	206096	Öşür	hınta	kile	13	2.1.1	3335.28
R2_SD5_SampPP3	29.6471	40.0485	İnegöl	Yenice-i Müslim	134307	162550	206096	Öşür	şair	kile	2	2.1.1	513.12
R2_SD5_SampPP3	29.6471	40.0485	İnegöl	Yenice-i Müslim	134313	162551	206097	Öşür	hınta	kile	5	2.1.1	1282.8
R2_SD5_SampPP3	29.6471	40.0485	İnegöl	Yenice-i Müslim	134314	162551	206097	Öşür	şair	kile	2	2.1.1	513.12
R2_SD5_SampPP3	29.6471	40.0485	İnegöl	Yenice-i Müslim	134320	162552	206098	Öşür	hınta	kile	5.5	2.1.1	1411.08
R2_SD5_SampPP3	29.6471	40.0485	İnegöl	Yenice-i Müslim	134321	162552	206098	Öşür	şair	kile	3	2.1.1	769.68
R2_SD5_SampPP3	29.6471	40.0485	İnegöl	Yenice-i Müslim	134327	162553	206099	Öşür	hınta	kile	16	2.1.1	4104.96
R2_SD5_SampPP3	29.6471	40.0485	İnegöl	Yenice-i Müslim	134328	162553	206099	Öşür	şair	kile	2	2.1.1	513.12
R2_SD5_SampPP3	29.6471	40.0485	İnegöl	Yenice-i Müslim	134333	162554	206100	Öşür	hınta	kile	8	2.1.1	2052.48
R2_SD5_SampPP3	29.6471	40.0485	İnegöl	Yenice-i Müslim	134334	162554	206100	Öşür	şair	kile	5	2.1.1	1282.8
R2_SD5_SampPP3	29.6471	40.0485	İnegöl	Yenice-i Müslim	134335	162554	206100	Öşür	çavdar	kile	0.5	2.1.1	128.28
R2_SD5_SampPP3	29.6471	40.0485	İnegöl	Yenice-i Müslim	134341	162555	206101	Öşür	hınta	kile	13	2.1.1	3335.28
R2_SD5_SampPP3	29.6471	40.0485	İnegöl	Yenice-i Müslim	134342	162555	206101	Öşür	şair	kile	0.75	2.1.1	192.42
R2_SD5_SampPP3	29.6471	40.0485	İnegöl	Yenice-i Müslim	134348	162556	206102	Öşür	hınta	kile	14	2.1.1	3591.84
R2_SD5_SampPP3	29.6471	40.0485	İnegöl	Yenice-i Müslim	134349	162556	206102	Öşür	şair	kile	2	2.1.1	513.12
R2_SD5_SampPP3	29.6471	40.0485	İnegöl	Yenice-i Müslim	134354	162557	206103	Öşür	şair	kile	0.5	2.1.1	128.28
R2_SD5_SampPP3	29.6471	40.0485	İnegöl	Yenice-i Müslim	134358	162558	206104	Öşür	hınta	kile	2	2.1.1	513.12
R2_SD5_SampPP3	29.6471	40.0485	İnegöl	Yenice-i Müslim	134359	162558	206104	Öşür	şair	kile	1	2.1.1	256.56
R2_SD5_SampPP3	29.6471	40.0485	İnegöl	Yenice-i Müslim	134364	162558	206105	Öşür	hınta	kile	2	2.1.1	513.12
R2_SD5_SampPP3	29.6471	40.0485	İnegöl	Yenice-i Müslim	134365	162558	206105	Öşür	şair	kile	1	2.1.1	256.56
R2_SD5_SampPP3	29.6471	40.0485	İnegöl	Yenice-i Müslim	134370	162559	206106	Öşür	hınta	kile	12.5	2.1.1	3207
R2_SD5_SampPP3	29.6471	40.0485	İnegöl	Yenice-i Müslim	134371	162559	206106	Öşür	şair	kile	1.5	2.1.1	384.84
R2_SD5_SampPP3	29.6471	40.0485	İnegöl	Yenice-i Müslim	134377	162560	206107	Öşür	hınta	kile	5	2.1.1	1282.8
R2_SD5_SampPP3	29.6471	40.0485	İnegöl	Yenice-i Müslim	134383	162561	206108	Öşür	hınta	kile	16	2.1.1	4104.96
R2_SD5_SampPP3	29.6471	40.0485	İnegöl	Yenice-i Müslim	134384	162561	206108	Öşür	şair	kile	3	2.1.1	769.68
R2_SD5_SampPP3	29.6471	40.0485	İnegöl	Yenice-i Müslim	134388	162562	206109	Öşür	hınta	kile	13	2.1.1	3335.28
R2_SD5_SampPP3	29.6471	40.0485	İnegöl	Yenice-i Müslim	134389	162562	206109	Öşür	şair	kile	4	2.1.1	1026.24
R2_SD5_SampPP3	29.6471	40.0485	İnegöl	Yenice-i Müslim	134398	162564	206111	Öşür	hınta	kile	15	2.1.1	3848.4
R2_SD5_SampPP3	29.6471	40.0485	İnegöl	Yenice-i Müslim	134399	162564	206111	Öşür	şair	kile	4	2.1.1	1026.24
R2_SD5_SampPP3	29.6471	40.0485	İnegöl	Yenice-i Müslim	134409	162566	206115	Öşür	hınta	kile	3	2.1.1	769.68
R2_SD5_SampPP3	29.6471	40.0485	İnegöl	Yenice-i Müslim	134410	162566	206115	Öşür	şair	kile	3.5	2.1.1	897.96
R2_SD5_SampPP3	29.6471	40.0485	İnegöl	Yenice-i Müslim	134419	162568	206117	Öşür	hınta	kile	5	2.1.1	1282.8
R2_SD5_SampPP3	29.6471	40.0485	İnegöl	Yenice-i Müslim	134424	162569	206118	Öşür	hınta	kile	15	2.1.1	3848.4
R2_SD5_SampPP3	29.6471	40.0485	İnegöl	Yenice-i Müslim	134425	162569	206118	Öşür	şair	kile	2	2.1.1	513.12
R2_SD5_SampPP3	29.6471	40.0485	İnegöl	Yenice-i Müslim	134430	162570	206119	Öşür	hınta	kile	1	2.1.1	256.56
R2_SD5_SampPP3	29.6471	40.0485	İnegöl	Yenice-i Müslim	134431	162570	206119	Öşür	şair	kile	0.5	2.1.1	128.28
R2_SD5_SampPP3	29.6471	40.0485	İnegöl	Yenice-i Müslim	134437	162573	206122	Öşür	hınta	kile	1	2.1.1	256.56
R2_SD5_SampPP3	29.6471	40.0485	İnegöl	Yenice-i Müslim	134442	162573	206123	Öşür	hınta	kile	0.75	2.1.1	192.42
R2_SD5_SampPP3	29.6471	40.0485	İnegöl	Yenice-i Müslim	134446	162574	206124	Öşür	hınta	kile	2	2.1.1	513.12
R2_SD5_SampPP1	29.4753	40.112	İnegöl	Akhisar	134451	162580	206130	Öşür	hınta	kile	16	2.1.1	4104.96
R2_SD5_SampPP1	29.4753	40.112	İnegöl	Akhisar	134452	162580	206130	Öşür	şair	kile	8	2.1.1	2052.48
R2_SD5_SampPP1	29.4753	40.112	İnegöl	Akhisar	134457	162581	206132	Öşür	hınta	kile	23	2.1.1	5900.88
R2_SD5_SampPP1	29.4753	40.112	İnegöl	Akhisar	134458	162581	206132	Öşür	şair	kile	25	2.1.1	6414
R2_SD5_SampPP1	29.4753	40.112	İnegöl	Akhisar	134461	162581	206132	Öşür	alef	kile	2	2.1.1	513.12
R2_SD5_SampPP1	29.4753	40.112	İnegöl	Akhisar	134468	162582	206133	Öşür	hınta	kile	20	2.1.1	5131.2
R2_SD5_SampPP1	29.4753	40.112	İnegöl	Akhisar	134469	162582	206133	Öşür	şair	kile	25	2.1.1	6414
R2_SD5_SampPP1	29.4753	40.112	İnegöl	Akhisar	134471	162582	206133	Öşür	alef	kile	1.75	2.1.1	448.98
R2_SD5_SampPP1	29.4753	40.112	İnegöl	Akhisar	134475	162583	206134	Öşür	hınta	kile	35	2.1.1	8979.6
R2_SD5_SampPP1	29.4753	40.112	İnegöl	Akhisar	134476	162583	206134	Öşür	şair	kile	16	2.1.1	4104.96
R2_SD5_SampPP1	29.4753	40.112	İnegöl	Akhisar	134478	162583	206134	Öşür	alef	kile	5.5	2.1.1	1411.08
R2_SD5_SampPP1	29.4753	40.112	İnegöl	Akhisar	134483	162585	206137	Öşür	hınta	kile	3	2.1.1	769.68
R2_SD5_SampPP1	29.4753	40.112	İnegöl	Akhisar	134484	162585	206137	Öşür	şair	kile	1	2.1.1	256.56
R2_SD5_SampPP1	29.4753	40.112	İnegöl	Akhisar	134487	162586	206138	Öşür	hınta	kile	6.5	2.1.1	1667.64
R2_SD5_SampPP1	29.4753	40.112	İnegöl	Akhisar	134488	162586	206138	Öşür	şair	kile	6	2.1.1	1539.36
R2_SD5_SampPP1	29.4753	40.112	İnegöl	Akhisar	134493	162587	206141	Öşür	hınta	kile	7	2.1.1	1795.92
R2_SD5_SampPP1	29.4753	40.112	İnegöl	Akhisar	134494	162587	206141	Öşür	şair	kile	6	2.1.1	1539.36
R2_SD5_SampPP1	29.4753	40.112	İnegöl	Akhisar	134499	162588	206144	Öşür	hınta	kile	15	2.1.1	3848.4
R2_SD5_SampPP1	29.4753	40.112	İnegöl	Akhisar	134500	162588	206144	Öşür	şair	kile	9	2.1.1	2309.04
R2_SD5_SampPP1	29.4753	40.112	İnegöl	Akhisar	134507	162589	206145	Öşür	hınta	kile	7.5	2.1.1	1924.2
R2_SD5_SampPP1	29.4753	40.112	İnegöl	Akhisar	134508	162589	206145	Öşür	şair	kile	9	2.1.1	2309.04
R2_SD5_SampPP1	29.4753	40.112	İnegöl	Akhisar	134510	162589	206145	Öşür	alef	kile	1	2.1.1	256.56
R2_SD5_SampPP1	29.4753	40.112	İnegöl	Akhisar	134513	162592	206149	Öşür	hınta	kile	1	2.1.1	256.56
R2_SD5_SampPP1	29.4753	40.112	İnegöl	Akhisar	134514	162592	206149	Öşür	şair	kile	3	2.1.1	769.68
R2_SD5_SampPP1	29.4753	40.112	İnegöl	Akhisar	134518	162593	206150	Öşür	hınta	kile	3	2.1.1	769.68
R2_SD5_SampPP1	29.4753	40.112	İnegöl	Akhisar	134519	162593	206150	Öşür	şair	kile	1.5	2.1.1	384.84
R2_SD5_SampPP1	29.4753	40.112	İnegöl	Akhisar	134525	162595	206152	Öşür	hınta	kile	3.5	2.1.1	897.96
R2_SD5_SampPP1	29.4753	40.112	İnegöl	Akhisar	134526	162595	206152	Öşür	şair	kile	2.5	2.1.1	641.4
R2_SD5_SampPP1	29.4753	40.112	İnegöl	Akhisar	134528	162596	206155	Öşür	hınta	kile	4	2.1.1	1026.24
R2_SD5_SampPP1	29.4753	40.112	İnegöl	Akhisar	134529	162596	206155	Öşür	şair	kile	2.5	2.1.1	641.4
R2_SD5_SampPP1	29.4753	40.112	İnegöl	Akhisar	134532	162597	206156	Öşür	hınta	kile	6	2.1.1	1539.36
R2_SD5_SampPP1	29.4753	40.112	İnegöl	Akhisar	134533	162597	206156	Öşür	şair	kile	5	2.1.1	1282.8
R2_SD5_SampPP1	29.4753	40.112	İnegöl	Akhisar	134538	162598	206158	Öşür	hınta	kile	8	2.1.1	2052.48
R2_SD5_SampPP1	29.4753	40.112	İnegöl	Akhisar	134539	162598	206158	Öşür	şair	kile	5	2.1.1	1282.8
R2_SD5_SampPP1	29.4753	40.112	İnegöl	Akhisar	134546	162599	206160	Öşür	hınta	kile	17	2.1.1	4361.52
R2_SD5_SampPP1	29.4753	40.112	İnegöl	Akhisar	134547	162599	206160	Öşür	şair	kile	10	2.1.1	2565.6
R2_SD5_SampPP1	29.4753	40.112	İnegöl	Akhisar	134549	162599	206160	Öşür	alef	kile	2	2.1.1	513.12
R2_SD5_SampPP1	29.4753	40.112	İnegöl	Akhisar	134557	162599	206161	Öşür	hınta	kile	17	2.1.1	4361.52
R2_SD5_SampPP1	29.4753	40.112	İnegöl	Akhisar	134558	162599	206161	Öşür	şair	kile	10	2.1.1	2565.6
R2_SD5_SampPP1	29.4753	40.112	İnegöl	Akhisar	134560	162599	206161	Öşür	alef	kile	4	2.1.1	1026.24
R2_SD5_SampPP1	29.4753	40.112	İnegöl	Akhisar	134565	162600	206163	Öşür	hınta	kile	6	2.1.1	1539.36
R2_SD5_SampPP1	29.4753	40.112	İnegöl	Akhisar	134566	162600	206163	Öşür	şair	kile	5	2.1.1	1282.8
R2_SD5_SampPP1	29.4753	40.112	İnegöl	Akhisar	134571	162601	206165	Öşür	hınta	kile	15	2.1.1	3848.4
R2_SD5_SampPP1	29.4753	40.112	İnegöl	Akhisar	134572	162601	206165	Öşür	şair	kile	5.5	2.1.1	1411.08
R2_SD5_SampPP1	29.4753	40.112	İnegöl	Akhisar	134577	162602	206170	Öşür	hınta	kile	3.5	2.1.1	897.96
R2_SD5_SampPP1	29.4753	40.112	İnegöl	Akhisar	134578	162602	206170	Öşür	şair	kile	2	2.1.1	513.12
R2_SD5_SampPP1	29.4753	40.112	İnegöl	Akhisar	134581	162604	206173	Öşür	hınta	kile	5	2.1.1	1282.8
R2_SD5_SampPP1	29.4753	40.112	İnegöl	Akhisar	134582	162604	206173	Öşür	şair	kile	1.5	2.1.1	384.84
R2_SD5_SampPP1	29.4753	40.112	İnegöl	Akhisar	134586	162605	206177	Öşür	hınta	kile	3	2.1.1	769.68
R2_SD5_SampPP1	29.4753	40.112	İnegöl	Akhisar	134587	162605	206177	Öşür	şair	kile	5	2.1.1	1282.8
R2_SD5_SampPP1	29.4753	40.112	İnegöl	Akhisar	134596	162608	206180	Öşür	hınta	kile	115	2.1.1	29504.4
R2_SD5_SampPP1	29.4753	40.112	İnegöl	Akhisar	134597	162608	206180	Öşür	şair	kile	81.5	2.1.1	20909.6
R2_SD5_SampPP1	29.4753	40.112	İnegöl	Akhisar	134598	162608	206180	Öşür	alef	kile	12	2.1.1	3078.72
R2_SD5_SampPP1	29.4753	40.112	İnegöl	Akhisar	134601	162608	206180	Öşür	nohut	kile	1	2.1.1	256.56
R2_SD5_SampPP1	29.4753	40.112	İnegöl	Akhisar	134602	162608	206180	Öşür	mercimek	kile	0.5	2.1.1	128.28
R2_SD8_SampPP3	28.9649	40.1334	Kite	Doğancı	134611	162609	206181	Öşür	hınta	kile	5	2.1.1	1282.8
R2_SD8_SampPP3	28.9649	40.1334	Kite	Doğancı	134612	162609	206181	Öşür	şair	kile	1	2.1.1	256.56
R2_SD8_SampPP3	28.9649	40.1334	Kite	Doğancı	134613	162609	206181	Öşür	alef	kile	2.5	2.1.1	641.4
R2_SD8_SampPP3	28.9649	40.1334	Kite	Doğancı	134616	162610	206182	Öşür	hınta	kile	6	2.1.1	1539.36
R2_SD8_SampPP3	28.9649	40.1334	Kite	Doğancı	134617	162610	206182	Öşür	şair	kile	2.5	2.1.1	641.4
R2_SD8_SampPP3	28.9649	40.1334	Kite	Doğancı	134618	162610	206182	Öşür	alef	kile	1.5	2.1.1	384.84
R2_SD8_SampPP3	28.9649	40.1334	Kite	Doğancı	134621	162611	206183	Öşür	hınta	kile	5	2.1.1	1282.8
R2_SD8_SampPP3	28.9649	40.1334	Kite	Doğancı	134622	162611	206183	Öşür	şair	kile	1	2.1.1	256.56
R2_SD8_SampPP3	28.9649	40.1334	Kite	Doğancı	134623	162611	206183	Öşür	alef	kile	2	2.1.1	513.12
R2_SD8_SampPP3	28.9649	40.1334	Kite	Doğancı	134634	162615	206187	Öşür	hınta	kile	2	2.1.1	513.12
R2_SD8_SampPP3	28.9649	40.1334	Kite	Doğancı	134641	162619	206191	Öşür	hınta	kile	2	2.1.1	513.12
R2_SD8_SampPP3	28.9649	40.1334	Kite	Doğancı	134642	162619	206191	Öşür	alef	kile	1	2.1.1	256.56
R2_SD8_SampPP3	28.9649	40.1334	Kite	Doğancı	134647	162621	206193	Öşür	hınta	kile	3	2.1.1	769.68
R2_SD8_SampPP3	28.9649	40.1334	Kite	Doğancı	134648	162621	206193	Öşür	şair	kile	1	2.1.1	256.56
R2_SD8_SampPP3	28.9649	40.1334	Kite	Doğancı	134649	162621	206193	Öşür	alef	kile	1	2.1.1	256.56
R2_SD8_SampPP3	28.9649	40.1334	Kite	Doğancı	134653	162623	206195	Öşür	hınta	kile	1	2.1.1	256.56
R2_SD8_SampPP3	28.9649	40.1334	Kite	Doğancı	134654	162623	206195	Öşür	şair	kile	0.5	2.1.1	128.28
R2_SD8_SampPP3	28.9649	40.1334	Kite	Doğancı	134659	162625	206197	Öşür	hınta	kile	1.5	2.1.1	384.84
R2_SD8_SampPP3	28.9649	40.1334	Kite	Doğancı	134660	162625	206197	Öşür	şair	kile	1	2.1.1	256.56
R2_SD8_SampPP3	28.9649	40.1334	Kite	Doğancı	134663	162626	206198	Öşür	hınta	kile	2	2.1.1	513.12
R2_SD8_SampPP3	28.9649	40.1334	Kite	Doğancı	134664	162626	206198	Öşür	şair	kile	1	2.1.1	256.56
R2_SD8_SampPP3	28.9649	40.1334	Kite	Doğancı	134667	162627	206199	Öşür	hınta	kile	2	2.1.1	513.12
R2_SD8_SampPP3	28.9649	40.1334	Kite	Doğancı	134672	162629	206201	Öşür	hınta	kile	4	2.1.1	1026.24
R2_SD8_SampPP3	28.9649	40.1334	Kite	Doğancı	134673	162629	206201	Öşür	alef	kile	2	2.1.1	513.12
R2_SD8_SampPP3	28.9649	40.1334	Kite	Doğancı	134677	162630	206202	Öşür	hınta	kile	1	2.1.1	256.56
R2_SD8_SampPP3	28.9649	40.1334	Kite	Doğancı	134681	162631	206203	Öşür	hınta	kile	1.5	2.1.1	384.84
R2_SD8_SampPP3	28.9649	40.1334	Kite	Doğancı	134682	162631	206203	Öşür	şair	kile	0.5	2.1.1	128.28
R2_SD8_SampPP3	28.9649	40.1334	Kite	Doğancı	134685	162632	206204	Öşür	hınta	kile	2	2.1.1	513.12
R2_SD8_SampPP3	28.9649	40.1334	Kite	Doğancı	134691	162634	206206	Öşür	hınta	kile	5	2.1.1	1282.8
R2_SD8_SampPP3	28.9649	40.1334	Kite	Doğancı	134692	162634	206206	Öşür	şair	kile	0.5	2.1.1	128.28
R2_SD8_SampPP3	28.9649	40.1334	Kite	Doğancı	134693	162634	206206	Öşür	alef	kile	1	2.1.1	256.56
R2_SD8_SampPP3	28.9649	40.1334	Kite	Doğancı	134696	162635	206207	Öşür	hınta	kile	6	2.1.1	1539.36
R2_SD8_SampPP3	28.9649	40.1334	Kite	Doğancı	134697	162635	206207	Öşür	şair	kile	2	2.1.1	513.12
R2_SD8_SampPP3	28.9649	40.1334	Kite	Doğancı	134698	162635	206207	Öşür	alef	kile	2	2.1.1	513.12
R2_SD8_SampPP3	28.9649	40.1334	Kite	Doğancı	134710	162639	206211	Öşür	hınta	kile	2	2.1.1	513.12
R2_SD8_SampPP3	28.9649	40.1334	Kite	Doğancı	134714	162640	206212	Öşür	hınta	kile	1.5	2.1.1	384.84
R2_SD8_SampPP3	28.9649	40.1334	Kite	Doğancı	134715	162640	206212	Öşür	alef	kile	0.5	2.1.1	128.28
R2_SD8_SampPP3	28.9649	40.1334	Kite	Doğancı	134718	162641	206213	Öşür	hınta	kile	2	2.1.1	513.12
[truncated: 2,517 more rows]
